# Supplementary material for: Sex-specific nicotine sensitization and imprinting of self-administration in rats inform GWAS findings on human addiction phenotypes
Source: Neuropsychopharmacology. 2021 May 18;46(10):1746–56. doi: 10.1038/s41386-021-01027-0 (PMC8358005; doi:10.1038/s41386-021-01027-0)
Supplement: Supplementary file 1 — Supplementary Table 1 [file 41386_2021_1027_MOESM1_ESM.xlsx]

## Sheet: Male NAc core
Table S1. Genes differentially expressed in male sensitized rats
Gene_ID	Chr	Gene_symbol	Human Symbol	log2FoldChange	p_value	p_adj
ENSRNOG00000010302	10	Rasl10b	RASL10B	1.00127	2.09072e-07	0.00319942
ENSRNOG00000028930	2	Dab2	DAB2	0.711863	2.18147e-06	0.0166915
ENSRNOG00000018082	18	Slc26a2	SLC26A2	1.20563	1.30039e-05	0.0663331
ENSRNOG00000004259	7	Dohh	DOHH	-0.23238	2.84201e-05	0.076811
ENSRNOG00000021916	1	Slc16a12	SLC16A12	0.630983	3.06999e-05	0.076811
ENSRNOG00000004346	7	Notch3	NOTCH3	0.444787	3.46587e-05	0.076811
ENSRNOG00000013177	2	Map3k1	MAP3K1	0.63658	3.51354e-05	0.076811
ENSRNOG00000018434	16	Stab1	STAB1	0.58144	6.99252e-05	0.133758
ENSRNOG00000011151	1	Tenm4	TENM4	0.529919	8.58429e-05	0.145962
ENSRNOG00000053203	4	Mical3	MICAL3	0.31147	9.55516e-05	0.146223
ENSRNOG00000013089	15	Kif13b	KIF13B	0.43391	0.000129295	0.163182
ENSRNOG00000000495	20	Uhrf1bp1	UHRF1BP1	0.474032	0.000139899	0.163182
ENSRNOG00000060665	14	Afap1	AFAP1	0.299987	0.00014594	0.163182
ENSRNOG00000057378	10	Clec16a	CLEC16A	0.45427	0.000164416	0.163182
ENSRNOG00000003283	13	Rcsd1	RCSD1	0.579594	0.00018828	0.163182
ENSRNOG00000014633	7	Vps28	VPS28	-0.188988	0.00019674	0.163182
ENSRNOG00000048291	9	Tbcc	TBCC	-0.273634	0.000197886	0.163182
ENSRNOG00000019639	16	Pgpep1	PGPEP1	0.475968	0.000215126	0.163182
ENSRNOG00000001352	12	Hectd4	HECTD4	0.366642	0.000236623	0.163182
ENSRNOG00000020571	10	Mpg	MPG	-0.453314	0.000238759	0.163182
ENSRNOG00000025418	9	Armc9	ARMC9	-0.22793	0.000256689	0.163182
ENSRNOG00000024501	5	Rgs3	RGS3	0.20778	0.000265435	0.163182
ENSRNOG00000028545	6	AC141959.1	AHNAK2	0.527695	0.000268678	0.163182
ENSRNOG00000026116	18	Sall3	SALL3	0.409199	0.000274142	0.163182
ENSRNOG00000047158	2	Selenbp1	SELENBP1	0.434968	0.000290172	0.163182
ENSRNOG00000059683	10	Mpp2	MPP2	0.264097	0.000306424	0.163182
ENSRNOG00000021338	1	Tmem132a	TMEM132A	-0.215213	0.000326674	0.163182
ENSRNOG00000024028	2	Sprr1a		-1.59319	0.000329964	0.163182
ENSRNOG00000017409	9	Wnt6	WNT6	0.775399	0.000336291	0.163182
ENSRNOG00000031174	2	Arnt	ARNT	0.34971	0.000357928	0.163182
ENSRNOG00000021237	3	RGD1565616	C20orf194	0.307776	0.000362979	0.163182
ENSRNOG00000049537	13	AABR07021544.1		0.485905	0.000366774	0.163182
ENSRNOG00000012952	4	Lrig1	LRIG1	0.286682	0.000372461	0.163182
ENSRNOG00000060998	10	AABR07029467.2		-0.287184	0.000380761	0.163182
ENSRNOG00000017770	17	Cdc123	CDC123	-0.145018	0.00038345	0.163182
ENSRNOG00000023548	9	Sned1	SNED1	0.675348	0.000383883	0.163182
ENSRNOG00000033445	5	AABR07049060.1		-0.858209	0.000409434	0.164793
ENSRNOG00000018835	2	Notch2	NOTCH2	0.382996	0.000415404	0.164793
ENSRNOG00000012991	16	Adgra2	ADGRA2	0.452808	0.000419977	0.164793
ENSRNOG00000004303	7	Timp3	TIMP3	0.519786	0.000453768	0.16918
ENSRNOG00000019760	16	Oxnad1	OXNAD1	0.213896	0.000464102	0.16918
ENSRNOG00000007931	10	Gucy2d	GUCY2D	1.19845	0.000464325	0.16918
ENSRNOG00000013547	4	Slc6a12	SLC6A12	1.01655	0.000497277	0.173781
ENSRNOG00000018110	17	Svil	SVIL	0.531815	0.000531436	0.173781
ENSRNOG00000061121	14	Wdfy3	WDFY3	0.38781	0.000545562	0.173781
ENSRNOG00000000614	20	Bicc1	BICC1	0.559968	0.000553413	0.173781
ENSRNOG00000021437	5	AABR07073181.1	HSPG2	0.792154	0.000598837	0.173781
ENSRNOG00000024482	12	Tnrc18	TNRC18	0.327464	0.000611946	0.173781
ENSRNOG00000052173	2	AABR07008439.1	RANBP3L	0.618416	0.000619789	0.173781
ENSRNOG00000027002	2	NEWGENE_1310139	MAST4	0.411262	0.000627328	0.173781
ENSRNOG00000014285	10	Ssh2	SSH2	0.389837	0.000645471	0.173781
ENSRNOG00000016085	8	Mpzl2	MPZL2	0.88996	0.000653473	0.173781
ENSRNOG00000037478	12	Noc4l	NOC4L	-0.16944	0.00065808	0.173781
ENSRNOG00000050193	12	LOC100912262	GTF2IRD1	0.445207	0.000666654	0.173781
ENSRNOG00000028335	2	Fat4	FAT4	0.632725	0.000677281	0.173781
ENSRNOG00000020353	1	Sh3pxd2a	SH3PXD2A	0.431807	0.000684659	0.173781
ENSRNOG00000014672	10	Hs3st6	HS3ST6	0.723572	0.000697347	0.173781
ENSRNOG00000010050	3	Stard9		0.266441	0.000703827	0.173781
ENSRNOG00000019203	3	Eya2	EYA2	0.770633	0.000708167	0.173781
ENSRNOG00000013994	1	Enpp1	ENPP1	0.390074	0.000727005	0.173781
ENSRNOG00000017783	16	Sfrp1	SFRP1	0.603632	0.000727191	0.173781
ENSRNOG00000010843	2	Nhlrc3	NHLRC3	0.370606	0.000736219	0.173781
ENSRNOG00000012701	1	Map7	MAP7	0.149472	0.000739095	0.173781
ENSRNOG00000012653	6	Ppp1r13b	PPP1R13B	0.193035	0.000739349	0.173781
ENSRNOG00000017765	17	Net1	NET1	0.378212	0.000749294	0.173781
ENSRNOG00000034191	13	Fmo1	FMO1	0.512554	0.000755584	0.173781
ENSRNOG00000006719	5	Zfp618	ZNF618	0.84902	0.00077847	0.173781
ENSRNOG00000023053	1	Ice1	ICE1	0.193679	0.000781867	0.173781
ENSRNOG00000015033	14	Mxd4	MXD4	0.211584	0.000783564	0.173781
ENSRNOG00000015310	1	Lrrc32	LRRC32	0.575954	0.000833852	0.175993
ENSRNOG00000011161	1	Slc2a12	SLC2A12	0.614216	0.000849716	0.175993
ENSRNOG00000010685	8	Tbx18	TBX18	0.565399	0.000854353	0.175993
ENSRNOG00000018822	16	Slc5a5	SLC5A5	0.569565	0.000871736	0.175993
ENSRNOG00000053753	8	AABR07070307.1		0.431388	0.000878537	0.175993
ENSRNOG00000018231	3	Nacc2	NACC2	0.367192	0.000882057	0.175993
ENSRNOG00000019509	1	Fbxl15	FBXL15	-0.300096	0.00088206	0.175993
ENSRNOG00000009078	5	Mrpl37	MRPL37	-0.254889	0.000885543	0.175993
ENSRNOG00000031364	10	Kif1c	KIF1C	0.270774	0.000924536	0.178538
ENSRNOG00000021201	2	Txnip	TXNIP	0.299605	0.00094591	0.178538
ENSRNOG00000011750	4	Fam180a	FAM180A	0.609957	0.000950822	0.178538
ENSRNOG00000060614	6	Pxdn	PXDN	0.442765	0.000984221	0.178538
ENSRNOG00000001410	12	Gigyf1	GIGYF1	0.322056	0.00101353	0.178538
ENSRNOG00000002461	17	Nid1	NID1	0.398372	0.00102018	0.178538
ENSRNOG00000020836	2	Rorc	RORC	1.59279	0.00104493	0.178538
ENSRNOG00000004727	7	Nup37	NUP37	-0.363851	0.00104915	0.178538
ENSRNOG00000005580	10	Itgb4	ITGB4	0.69511	0.00105189	0.178538
ENSRNOG00000003398	13	Tomm40l	TOMM40L	0.18964	0.00105876	0.178538
ENSRNOG00000047598	7	Ctdsp2	CTDSP2	0.451566	0.00108684	0.178538
ENSRNOG00000025848	4	Sspo		0.8772	0.00109012	0.178538
ENSRNOG00000004812	3	Sema6d	SEMA6D	0.189694	0.00109998	0.178538
ENSRNOG00000016258	18	Zfp516	ZNF516	0.621604	0.00110353	0.178538
ENSRNOG00000017346	3	Myt1	MYT1	0.338043	0.00111052	0.178538
ENSRNOG00000015538	7	Abcd2	ABCD2	-0.182085	0.00112522	0.178538
ENSRNOG00000021840	4	Cped1	CPED1	0.597549	0.00112768	0.178538
ENSRNOG00000051719	6	AABR07065498.1	CCDC85C	0.492205	0.0011428	0.178538
ENSRNOG00000014744	6	Pacs2	PACS2	0.273195	0.00114518	0.178538
ENSRNOG00000018719	3	Cir1	CIR1	-0.206482	0.0011564	0.178538
ENSRNOG00000023227	3	AABR07052585.2		-0.765909	0.0011666	0.178538
ENSRNOG00000031202	1	Trim30c	TRIM5, AC104389.5	-0.191947	0.00117885	0.178538
ENSRNOG00000056836	4	Cav1	CAV1	0.222663	0.00118915	0.178538
ENSRNOG00000047864	20	LOC108348072	HLA-DMA	-1.80379	0.00121182	0.178538
ENSRNOG00000015567	9	Slc9a2	SLC9A2	0.412997	0.00121672	0.178538
ENSRNOG00000038722	14	Tlr1	TLR1	1.09833	0.00124374	0.178538
ENSRNOG00000023197	18	Zfp608	ZNF608	0.241364	0.00124561	0.178538
ENSRNOG00000061373	4	Loxl3	LOXL3	0.437707	0.0012481	0.178538
ENSRNOG00000021261	3	Rassf2	RASSF2	0.351469	0.00124946	0.178538
ENSRNOG00000011414	3	Psmc3	PSMC3	-0.193924	0.00129403	0.178538
ENSRNOG00000026415	7	Col14a1	COL14A1	0.860487	0.0013085	0.178538
ENSRNOG00000019244	5	Mxra8	MXRA8	0.341243	0.00131174	0.178538
ENSRNOG00000002832	X	Slc16a2	SLC16A2	0.344626	0.00131402	0.178538
ENSRNOG00000019730	1	Inppl1	INPPL1	0.30745	0.00132172	0.178538
ENSRNOG00000011745	1	Psma1	PSMA1	-0.166152	0.00132938	0.178538
ENSRNOG00000032192	16	Cfap97	CFAP97	-0.296944	0.00133295	0.178538
ENSRNOG00000022777	6	Six1	SIX1	1.34737	0.00133492	0.178538
ENSRNOG00000047853	8	Ss18l2	SS18L2	-0.172016	0.00134169	0.178538
ENSRNOG00000014034	3	Olfml2a	OLFML2A	0.454857	0.00138764	0.179499
ENSRNOG00000002244	14	Pdgfra	PDGFRA	0.215069	0.00139054	0.179499
ENSRNOG00000014293	19	Nkd1	NKD1	0.252791	0.0014011	0.179499
ENSRNOG00000014644	8	Zic1	ZIC1	0.503312	0.00144633	0.179499
ENSRNOG00000050497	7	Zfp7	ZNF7	-1.86513	0.00147654	0.179499
ENSRNOG00000003587	X	Vegfd	VEGFD	0.618574	0.00148895	0.179499
ENSRNOG00000005669	5	Car8	CA8	-0.287736	0.0014943	0.179499
ENSRNOG00000047526	1	Zfp526	ZNF526	0.282518	0.00151476	0.179499
ENSRNOG00000013620	17	Cdk13	CDK13	0.16773	0.00152779	0.179499
ENSRNOG00000004219	19	Dhps	AC010422.8, DHPS	-0.215635	0.00152892	0.179499
ENSRNOG00000000314	20	Sec63	SEC63	0.131534	0.00155276	0.179499
ENSRNOG00000042068	2	Otud7b	OTUD7B	0.265098	0.00158635	0.179499
ENSRNOG00000010947	15	Mmp14	MMP14	0.494351	0.00160264	0.179499
ENSRNOG00000018711	8	Ppcdc	PPCDC	-0.286764	0.00160623	0.179499
ENSRNOG00000013053	1	Trpm6	TRPM6	0.800182	0.00162516	0.179499
ENSRNOG00000038911	9	AABR07067499.1		-0.365468	0.00163186	0.179499
ENSRNOG00000018557	3	Cdh22	CDH22	0.217047	0.00164688	0.179499
ENSRNOG00000029510	8	Plxnb1	PLXNB1	0.313989	0.00166245	0.179499
ENSRNOG00000054978	17	Hist1h1c	H1-2	0.311726	0.00167015	0.179499
ENSRNOG00000009664	1	Ankrd42	ANKRD42	-0.32703	0.00167456	0.179499
ENSRNOG00000028430	10	LOC257650		0.217019	0.00168658	0.179499
ENSRNOG00000016965	3	Anapc1	ANAPC1	0.156374	0.00170954	0.179499
ENSRNOG00000048636	7	Il2rb	IL2RB	1.11262	0.00170995	0.179499
ENSRNOG00000026821	8	Arhgap42	ARHGAP42	0.535936	0.00172325	0.179499
ENSRNOG00000017800	17	Foxc1	FOXC1	0.427354	0.0017233	0.179499
ENSRNOG00000011825	9	Ndufb3	NDUFB3	-0.141702	0.00173148	0.179499
ENSRNOG00000015113	18	Mocos	MOCOS	0.848588	0.00173779	0.179499
ENSRNOG00000050534	1	Gcnt1	GCNT1	0.495469	0.00173887	0.179499
ENSRNOG00000008543	15	Pdlim2	PDLIM2	0.496495	0.00174303	0.179499
ENSRNOG00000010567	6	Angel1	ANGEL1	0.245997	0.00175187	0.179499
ENSRNOG00000047796	17	Pcbd2	PCBD2	-0.208692	0.00175685	0.179499
ENSRNOG00000053460	6	Acot3	ACOT2, ACOT1	0.349092	0.00175711	0.179499
ENSRNOG00000000053	13	Crp		-0.308092	0.0017629	0.179499
ENSRNOG00000023238	9	Dgkd	DGKD	0.32559	0.00177574	0.179499
ENSRNOG00000060137	X	AABR07037489.1	GPR173	-0.29578	0.00181713	0.179499
ENSRNOG00000012864	10	Ern1	ERN1	0.285432	0.00181913	0.179499
ENSRNOG00000021670	2	Frem2	FREM2	0.681645	0.00182021	0.179499
ENSRNOG00000024635	10	Cramp1	CRAMP1	0.329432	0.00183811	0.179499
ENSRNOG00000033734	13	Tnnt2	TNNT2	0.650061	0.00184512	0.179499
ENSRNOG00000025735	4	Wdr86	WDR86	0.857702	0.00184515	0.179499
ENSRNOG00000059880	11	Rubcn	RUBCN	0.239097	0.00184799	0.179499
ENSRNOG00000028215	3	Nup160	NUP160	0.413971	0.00185802	0.179499
ENSRNOG00000009439	8	Eef1a1		0.129795	0.0018672	0.179499
ENSRNOG00000008674	3	Prdm11	PRDM11	0.572816	0.00187468	0.179499
ENSRNOG00000014490	2	Bdh2	BDH2	0.62524	0.00187674	0.179499
ENSRNOG00000027914	10	Plscr3	PLSCR3	0.212935	0.00192198	0.181487
ENSRNOG00000043332	2	Foxd1	FOXD1	0.771717	0.00193028	0.181487
ENSRNOG00000061238	7	Wnt10b	WNT10B	0.524146	0.0019331	0.181487
ENSRNOG00000026649	6	Dnmt3a	DNMT3A	0.458463	0.00195087	0.182037
ENSRNOG00000014504	9	Il1r1	IL1R1	0.636898	0.0019727	0.182959
ENSRNOG00000004263	13	Ints7	INTS7	0.224765	0.00199465	0.183801
ENSRNOG00000011145	4	Crhr2	CRHR2	0.473865	0.0020058	0.183801
ENSRNOG00000028156	2	Pld1	PLD1	0.265272	0.00204097	0.185911
ENSRNOG00000051474	16	AC127756.1		1.11055	0.00206189	0.186246
ENSRNOG00000012920	9	Col9a1	COL9A1	0.474604	0.002069	0.186246
ENSRNOG00000012002	1	Iqgap1	IQGAP1	0.27109	0.00216499	0.192557
ENSRNOG00000046216	10	Cd300c2	CD300C	1.20909	0.00218106	0.192557
ENSRNOG00000000695	12	Ssh1	SSH1	0.464834	0.00218851	0.192557
ENSRNOG00000015479	10	Mrps34	MRPS34	-0.216828	0.00218944	0.192557
ENSRNOG00000052070	1	Aldh1a3	ALDH1A3	0.958996	0.00221788	0.193944
ENSRNOG00000051300	X	AABR07039328.2		-0.240238	0.00223797	0.194589
ENSRNOG00000014310	15	Tmtc4	TMTC4	0.302791	0.00225953	0.194878
ENSRNOG00000019141	1	Ch25h	CH25H	0.581508	0.00232805	0.194878
ENSRNOG00000014125	10	Evi2b	EVI2B	0.610965	0.00233917	0.194878
ENSRNOG00000015621	16	Nsd3	NSD3	0.337758	0.00233945	0.194878
ENSRNOG00000022414	9	Zfp142	ZNF142	0.260073	0.00236375	0.194878
ENSRNOG00000009265	7	Kcnk9	KCNK9	1.04848	0.00236779	0.194878
ENSRNOG00000001623	11	Zbtb21	ZBTB21	0.192209	0.00238383	0.194878
ENSRNOG00000051621	1	Catsperz	CATSPERZ	-0.553816	0.00239727	0.194878
ENSRNOG00000015813	9	Ubr2	UBR2	0.237922	0.00240395	0.194878
ENSRNOG00000053210	13	Zc3h11a	ZC3H11B, ZC3H11A	0.229365	0.00240911	0.194878
ENSRNOG00000014191	15	Zfp395	ZNF395	0.19067	0.0024152	0.194878
ENSRNOG00000008829	15	Sorbs3	SORBS3	0.244432	0.00242249	0.194878
ENSRNOG00000003807	10	Wnt9b	WNT9B	0.467647	0.00242766	0.194878
ENSRNOG00000016229	9	Bicral	BICRAL	0.301205	0.00242912	0.194878
ENSRNOG00000018952	16	Sema3g	SEMA3G	0.397808	0.00243231	0.194878
ENSRNOG00000018865	2	Adamts12	ADAMTS12	0.602032	0.00245494	0.195298
ENSRNOG00000014208	5	Dctn3	DCTN3	-0.205971	0.00247547	0.195298
ENSRNOG00000011292	4	Col1a2	COL1A2	0.660934	0.00248028	0.195298
ENSRNOG00000042118	2	Cplane1	CPLANE1	0.240155	0.00249213	0.195298
ENSRNOG00000013717	17	Bmp6	BMP6	0.458028	0.00250137	0.195298
ENSRNOG00000002470	10	Ifi47		0.550914	0.00251745	0.195556
ENSRNOG00000009696	13	Mdm4	MDM4	0.332238	0.00253165	0.195594
ENSRNOG00000010747	2	Dap		0.307264	0.0025435	0.195594
ENSRNOG00000020821	1	Clip3	CLIP3	1.55353	0.00255948	0.195839
ENSRNOG00000023077	4	Cpne9	CPNE9	-0.460048	0.00262004	0.198483
ENSRNOG00000026447	5	Disp3	DISP3	0.324587	0.00264133	0.198483
ENSRNOG00000022421	16	Crtc1	CRTC1	0.232324	0.0026429	0.198483
ENSRNOG00000052687	1	Megf8	MEGF8	0.213632	0.00264592	0.198483
ENSRNOG00000028628	1	LOC100911196	ZNF865	0.181431	0.00269753	0.200808
ENSRNOG00000061379	2	C7	C7	1.0909	0.00270316	0.200808
ENSRNOG00000008632	5	Invs	INVS	0.330458	0.00276566	0.204459
ENSRNOG00000025463	8	LOC100125362	C11orf87	-0.241389	0.00280841	0.206621
ENSRNOG00000008924	8	Arhgef12	ARHGEF12	0.339928	0.00284445	0.208271
ENSRNOG00000054484	14	AABR07015812.2		0.890096	0.00286438	0.208731
ENSRNOG00000059081	16	AABR07026032.3		-0.381533	0.00291767	0.210042
ENSRNOG00000001195	12	Trpv4	TRPV4	0.842067	0.00293735	0.210042
ENSRNOG00000025423	11	Map3k13	MAP3K13	0.39566	0.00294496	0.210042
ENSRNOG00000051958	X	AABR07037943.1		0.67379	0.00294589	0.210042
ENSRNOG00000026965	4	Tmem140	TMEM140	0.448125	0.00295099	0.210042
ENSRNOG00000033921	8	Als2cl	ALS2CL	0.259089	0.00298922	0.21071
ENSRNOG00000032729	X	Bex2	BEX2, BEX1	-0.188159	0.00301727	0.21071
ENSRNOG00000017431	19	RGD1304884	KIAA0513	0.240025	0.00301899	0.21071
ENSRNOG00000021705	12	LOC102556092	ZNF664	0.365766	0.00302658	0.21071
ENSRNOG00000028036	8	Adamts7	ADAMTS7	0.663072	0.00304022	0.21071
ENSRNOG00000046621	19	AABR07043748.1	EIF5B	-0.17206	0.00304299	0.21071
ENSRNOG00000015295	9	Ctdsp1	CTDSP1	0.239992	0.00314226	0.216603
ENSRNOG00000000170	3	Slc30a4	SLC30A4	-0.167193	0.00316581	0.21662
ENSRNOG00000019145	1	Kdm2a	KDM2A	0.174035	0.0031708	0.21662
ENSRNOG00000005715	3	Lgr4	LGR4	0.216002	0.00320142	0.217739
ENSRNOG00000019734	9	Mrpl14	MRPL14	-0.252815	0.00324233	0.218588
ENSRNOG00000009550	7	Sqle	SQLE	-0.231043	0.00324247	0.218588
ENSRNOG00000003653	13	Fh	FH	-0.239718	0.00328325	0.220367
ENSRNOG00000055962	X	Bgn	BGN	0.415371	0.00333929	0.223149
ENSRNOG00000014182	9	Tns1	TNS1	0.535955	0.00335791	0.223418
ENSRNOG00000002841	13	Cdc42bpa	CDC42BPA	0.278325	0.00337617	0.223661
ENSRNOG00000007998	3	Ssb	SSB	-0.243097	0.00344548	0.227268
ENSRNOG00000026115	1	Zfp646	ZNF646	0.192924	0.00350337	0.229268
ENSRNOG00000007405	4	Krba1	KRBA1	0.22433	0.00351008	0.229268
ENSRNOG00000020151	19	Cdh1	CDH1	0.719774	0.00353125	0.229268
ENSRNOG00000020027	2	Arhgef2	ARHGEF2	0.113708	0.00353573	0.229268
ENSRNOG00000009974	5	Coq3	COQ3	-0.223779	0.00362312	0.23109
ENSRNOG00000019840	15	Mdp1	MDP1	-0.216763	0.003632	0.23109
ENSRNOG00000025051	5	Tal1	TAL1	0.322655	0.00363251	0.23109
ENSRNOG00000060179	X	Gpc3	GPC3	0.451836	0.0036451	0.23109
ENSRNOG00000006010	8	Slc6a20	SLC6A20	0.516415	0.00365804	0.23109
ENSRNOG00000018087	17	Vim	VIM	0.444419	0.00365993	0.23109
ENSRNOG00000052840	10	Tanc2	TANC2	0.437753	0.00367084	0.23109
ENSRNOG00000011184	4	Slc13a4	SLC13A4	0.727447	0.00370085	0.23109
ENSRNOG00000032546	7	Dot1l	DOT1L	0.265863	0.00371675	0.23109
ENSRNOG00000014243	2	Pear1	PEAR1	0.326845	0.00371983	0.23109
ENSRNOG00000010131	3	Rin2	RIN2	0.195863	0.00373959	0.23109
ENSRNOG00000014573	3	Ckmt1	CKMT1B, CKMT1A	-0.273046	0.00374504	0.23109
ENSRNOG00000053881	7	Baz2a	BAZ2A	0.35022	0.00382553	0.234849
ENSRNOG00000019306	1	Syt12	SYT12	-0.140356	0.00383665	0.234849
ENSRNOG00000022039	5	Zbtb40	ZBTB40	0.313983	0.00386654	0.235675
ENSRNOG00000017784	2	Lrif1	LRIF1	-0.250273	0.00388095	0.235675
ENSRNOG00000003287	10	Fbxw10	CDRT1, FBXW10, AC005324.3	-0.618237	0.0039918	0.240777
ENSRNOG00000003183	13	Fmod	FMOD	0.670391	0.00402127	0.240777
ENSRNOG00000047175	20	Cryaa	CRYAA2, CRYAA	1.1635	0.00402146	0.240777
ENSRNOG00000001296	12	P2rx7	P2RX7	0.22229	0.0040522	0.240777
ENSRNOG00000049385	2	Adamtsl4	ADAMTSL4	0.490268	0.00405868	0.240777
ENSRNOG00000001241	12	Iqce	IQCE	0.278043	0.00405937	0.240777
ENSRNOG00000046829	14	Kdr	KDR	0.280727	0.00407873	0.240992
ENSRNOG00000043102	10	Bahcc1	BAHCC1	0.33537	0.0042196	0.247026
ENSRNOG00000025025	2	Dnttip2	DNTTIP2	-0.235578	0.00422214	0.247026
ENSRNOG00000006857	4	AABR07060833.1	NDNF	0.465097	0.00424637	0.247026
ENSRNOG00000016879	18	Ldlrad4	LDLRAD4	-0.263285	0.00425994	0.247026
ENSRNOG00000047781	9	Slc25a23	SLC25A23	0.27951	0.00426157	0.247026
ENSRNOG00000003897	10	Col1a1	COL1A1	0.57631	0.00430636	0.24868
ENSRNOG00000038955	18	MGC105567		0.829895	0.00434887	0.250191
ENSRNOG00000029826	8	Cep164	CEP164	0.297008	0.00436634	0.250255
ENSRNOG00000013368	9	Plcl2	PLCL2	-0.196172	0.00439934	0.250692
ENSRNOG00000022305	10	Abcc1	ABCC1	0.35282	0.00440672	0.250692
ENSRNOG00000005698	4	Ndufa5	NDUFA5	-0.132298	0.00447737	0.252739
ENSRNOG00000042977	2	Mtx1	MTX1	-0.208941	0.00448459	0.252739
ENSRNOG00000005334	3	Acvr2a	ACVR2A	0.37271	0.00449978	0.252739
ENSRNOG00000018461	18	Pdgfrb	PDGFRB	0.270758	0.00450877	0.252739
ENSRNOG00000018086	1	Slc22a8	SLC22A8	0.459369	0.00453592	0.253333
ENSRNOG00000023492	18	Greb1l	GREB1L	0.632575	0.00456606	0.254089
ENSRNOG00000019587	9	Ptprn	PTPRN	-0.156743	0.00458999	0.254491
ENSRNOG00000050742	1	Dnmbp	DNMBP	0.257326	0.00461374	0.254491
ENSRNOG00000017154	16	Atp11a	ATP11A	0.226275	0.00462317	0.254491
ENSRNOG00000000413	20	Pln	PLN	0.632222	0.00467877	0.256628
ENSRNOG00000001255	12	Mlxip	MLXIP	0.381606	0.00470787	0.257302
ENSRNOG00000020989	1	Tm7sf2	TM7SF2	-0.210262	0.00475347	0.25887
ENSRNOG00000048431	15	Nynrin	NYNRIN	0.365112	0.00477048	0.258875
ENSRNOG00000009884	7	Lgals1	LGALS1	0.333566	0.00480163	0.259644
ENSRNOG00000007975	5	Ncoa2	NCOA2	0.471846	0.00483798	0.260689
ENSRNOG00000024089	2	Fndc3b	FNDC3B	0.535142	0.00488284	0.261009
ENSRNOG00000061262	X	Huwe1	HUWE1	0.25479	0.00488575	0.261009
ENSRNOG00000028781	1	Abcc6	ABCC6	0.345686	0.0049299	0.261009
ENSRNOG00000014743	10	Hagh	HAGH	-0.191263	0.00493716	0.261009
ENSRNOG00000007529	3	Bmf	BMF	0.536492	0.00494	0.261009
ENSRNOG00000049302	19	Chd9	CHD9	0.671234	0.00497805	0.261009
ENSRNOG00000016725	5	Elp1	ELP1	0.146671	0.00501031	0.261009
ENSRNOG00000001807	4	Sspn	SSPN	0.398901	0.00502104	0.261009
ENSRNOG00000027213	1	Asphd1	ASPHD1	-0.230563	0.00502678	0.261009
ENSRNOG00000058470	8	Col12a1	COL12A1	0.305934	0.0050289	0.261009
ENSRNOG00000013147	16	Cacna1d	CACNA1D	0.135099	0.00503154	0.261009
ENSRNOG00000025185	3	Nup188	NUP188	0.191868	0.00506733	0.261977
ENSRNOG00000018748	10	Slc16a11	SLC16A11	0.410807	0.00510301	0.262896
ENSRNOG00000000451	20	RT1-Ba		0.489536	0.00511946	0.262896
ENSRNOG00000053766	14	Ramp3	RAMP3	-0.401596	0.00518833	0.265542
ENSRNOG00000003120	13	Prelp	PRELP	0.347205	0.00522154	0.266351
ENSRNOG00000001353	12	Ap4m1	AP4M1	0.286973	0.00524269	0.266541
ENSRNOG00000002376	13	Clasp1	CLASP1	0.0961243	0.00530138	0.267328
ENSRNOG00000006548	10	Mrc2	MRC2	0.447373	0.00530671	0.267328
ENSRNOG00000015278	9	Myl12a	MYL12A	0.202886	0.00531057	0.267328
ENSRNOG00000014575	2	Rtca	RTCA	-0.152433	0.00536714	0.26929
ENSRNOG00000053086	2	Selenop	SELENOP	0.304724	0.00539044	0.269575
ENSRNOG00000015133	8	Kmt2a	AP001267.5, KMT2A	0.578365	0.00544785	0.270489
ENSRNOG00000004287	19	Wdr83	WDR83	-0.16901	0.00546746	0.270489
ENSRNOG00000029134	19	Adgrl1	ADGRL1	0.173755	0.00547447	0.270489
ENSRNOG00000007128	3	Nop56	NOP56	-0.125194	0.00549147	0.270489
ENSRNOG00000038291	15	Lrrc63	LRRC63	0.974182	0.0054971	0.270489
ENSRNOG00000000156	5	LOC100911486	MEGF6	0.488551	0.00552598	0.271039
ENSRNOG00000024535	10	Zzef1	ZZEF1	0.298252	0.00555197	0.271235
ENSRNOG00000050034	19	LOC501297		0.470477	0.00556543	0.271235
ENSRNOG00000001829	11	Ube2v2		-0.26665	0.00561739	0.272898
ENSRNOG00000007472	4	Setd5	SETD5	0.138718	0.00563961	0.273111
ENSRNOG00000002393	13	Eprs	EPRS1	-0.129037	0.00567533	0.273973
ENSRNOG00000046468	2	Ptgfr	PTGFR	1.11437	0.00574452	0.274843
ENSRNOG00000017147	1	Trim6	TRIM6	0.993999	0.00574463	0.274843
ENSRNOG00000008922	5	Trim14	TRIM14	0.493793	0.00574723	0.274843
ENSRNOG00000047786	17	NEWGENE_1308171	OGN	0.556244	0.00579675	0.276348
ENSRNOG00000047102	20	Popdc3	POPDC3	0.942787	0.00585744	0.277886
ENSRNOG00000008592	8	Barx2	BARX2	-0.409476	0.00586533	0.277886
ENSRNOG00000004823	6	Dock4	DOCK4	0.271949	0.00588787	0.278093
ENSRNOG00000016058	1	Kazald1	KAZALD1	0.524443	0.00593395	0.279407
ENSRNOG00000002746	11	Fstl1	FSTL1	0.355844	0.00599157	0.279985
ENSRNOG00000011263	16	Plac9	PLAC9	-0.49546	0.00600271	0.279985
ENSRNOG00000010680	2	Med12l	MED12L	0.407889	0.00601363	0.279985
ENSRNOG00000019316	9	Sh3bp4	SH3BP4	0.180363	0.00601941	0.279985
ENSRNOG00000019973	1	Arl3	ARL3	-0.147237	0.0060622	0.281121
ENSRNOG00000042355	7	Tarbp2	TARBP2	-0.159061	0.00609924	0.281984
ENSRNOG00000007793	5	Pnrc1	PNRC1	-0.162224	0.00615917	0.282942
ENSRNOG00000001223	20	Pttg1ip	PTTG1IP	0.198765	0.00616003	0.282942
ENSRNOG00000058186	5	Errfi1	ERRFI1	0.232596	0.00617968	0.282942
ENSRNOG00000018111	3	Slc12a5	SLC12A5	0.219479	0.00619391	0.282942
ENSRNOG00000009155	3	Ndufs3	NDUFS3	-0.172656	0.0062432	0.283037
ENSRNOG00000009000	4	Foxj2	FOXJ2	0.145838	0.00626072	0.283037
ENSRNOG00000021020	1	Gpha2	GPHA2	1.0784	0.00629738	0.283037
ENSRNOG00000010274	2	Smc4	SMC4	-0.363689	0.00631368	0.283037
ENSRNOG00000019851	1	Cox6a2	COX6A2	-0.785624	0.00633033	0.283037
ENSRNOG00000033863	3	Ajm1	AJM1	0.31022	0.00633194	0.283037
ENSRNOG00000038427	14	AABR07015812.1	C4orf50	0.580446	0.00636087	0.283037
ENSRNOG00000026474	6	Cad	CAD	0.178016	0.00636403	0.283037
ENSRNOG00000009851	2	Slc38a9	SLC38A9	0.235612	0.00639715	0.283037
ENSRNOG00000032134	8	Uqcrc1	UQCRC1	-0.182025	0.00639931	0.283037
ENSRNOG00000012083	10	St6galnac2	ST6GALNAC2	0.540033	0.00641922	0.283037
ENSRNOG00000012124	2	Trappc13	TRAPPC13	-0.176371	0.00644783	0.283037
ENSRNOG00000020178	16	Cope	COPE	-0.229106	0.00645333	0.283037
ENSRNOG00000015239	1	Ginm1	GINM1	0.186399	0.00647126	0.283037
ENSRNOG00000021609	5	LOC100912566	C1orf216	-0.20384	0.00649471	0.283037
ENSRNOG00000002061	14	Ptpn13	PTPN13	0.221039	0.00650202	0.283037
ENSRNOG00000033556	5	Spen	SPEN	0.185543	0.00651042	0.283037
ENSRNOG00000013300	5	Atp5if1	ATP5IF1	-0.169597	0.00658913	0.283466
ENSRNOG00000014624	16	Selenok	SELENOK	-0.153769	0.00660791	0.283466
ENSRNOG00000059500	1	Cdkn1c	CDKN1C	0.487793	0.00660874	0.283466
ENSRNOG00000007546	4	Asns	ASNS	-0.206398	0.00661491	0.283466
ENSRNOG00000011384	2	Aimp1	AIMP1	-0.192665	0.00662812	0.283466
ENSRNOG00000007393	7	Ndrg1	NDRG1	0.114935	0.0066713	0.283466
ENSRNOG00000020376	1	Stn1	STN1	-0.237078	0.0066791	0.283466
ENSRNOG00000014619	19	Dhx38	DHX38	-0.13129	0.00675283	0.283466
ENSRNOG00000016218	1	Gtf3c1	GTF3C1	0.124638	0.00675582	0.283466
ENSRNOG00000004273	1	Ifitm1	IFITM2, IFITM3, IFITM1	0.590132	0.00675654	0.283466
ENSRNOG00000005279	6	Ndufaf7	NDUFAF7	-0.185284	0.00675668	0.283466
ENSRNOG00000025079	9	Fam126b	FAM126B	-0.238221	0.0067874	0.283466
ENSRNOG00000001270	12	Hvcn1	HVCN1	0.99865	0.0067917	0.283466
ENSRNOG00000005284	3	Itpka	ITPKA	-0.176062	0.00679205	0.283466
ENSRNOG00000012420	8	Bcl9l	BCL9L	0.264692	0.00679814	0.283466
ENSRNOG00000021129	1	RGD1308428	KIAA0355	0.166443	0.00684711	0.283685
ENSRNOG00000010841	5	Col8a2	COL8A2	0.673486	0.00688432	0.283685
ENSRNOG00000017078	5	Selenon	SELENON, AL020996.2	0.262318	0.00690567	0.283685
ENSRNOG00000010966	19	Itgb1	ITGB1	0.167084	0.00692387	0.283685
ENSRNOG00000009401	3	Lmo2	LMO2	0.211678	0.00693174	0.283685
ENSRNOG00000009005	8	Slco2a1	SLCO2A1	0.650352	0.00694853	0.283685
ENSRNOG00000020255	2	Sars	SARS1	-0.175432	0.0069847	0.283685
ENSRNOG00000055488	15	AABR07017200.1		-0.365586	0.00701523	0.283685
ENSRNOG00000011271	18	Mcc	MCC	0.628181	0.00703223	0.283685
ENSRNOG00000055049	8	Aldh1a2	ALDH1A2	0.54947	0.00707686	0.283685
ENSRNOG00000006559	7	Akap8	AKAP8	0.19833	0.00709096	0.283685
ENSRNOG00000005285	6	Fbxo33	FBXO33	-0.219956	0.00710563	0.283685
ENSRNOG00000018716	2	Dennd2c	DENND2C	0.370267	0.00711399	0.283685
ENSRNOG00000055647	18	Rbfa	RBFA	-0.164395	0.00711911	0.283685
ENSRNOG00000018674	1	Ntrk3	NTRK3	0.295007	0.00712339	0.283685
ENSRNOG00000059015	7	Triobp	TRIOBP	0.294179	0.00714661	0.283685
ENSRNOG00000006661	10	Rad51c	RAD51C	-0.444207	0.0071675	0.283685
ENSRNOG00000020229	16	Homer3	HOMER3, AC002985.1	0.258391	0.00717282	0.283685
ENSRNOG00000047446	19	Foxc2	FOXC2	0.694667	0.00717304	0.283685
ENSRNOG00000014193	1	Lig1	LIG1	-0.246329	0.00717417	0.283685
ENSRNOG00000026646	5	Ndufs5	NDUFS5	-0.148229	0.00729357	0.286422
ENSRNOG00000029614	11	Robo1	ROBO1	0.391268	0.00733372	0.286422
ENSRNOG00000002959	X	Shroom4	SHROOM4	0.326384	0.00734543	0.286422
ENSRNOG00000013618	16	Ankrd10	ANKRD10	0.223931	0.00734648	0.286422
ENSRNOG00000010217	3	Prrc2b	PRRC2B	0.372496	0.00736541	0.286422
ENSRNOG00000020431	7	Matk	MATK	-0.150553	0.00736909	0.286422
ENSRNOG00000002387	X	Tceal1	TCEAL1	-0.20884	0.00737885	0.286422
ENSRNOG00000010265	3	Ada	ADA	0.649957	0.00741022	0.286422
ENSRNOG00000016780	5	RGD1310951	KIAA1958	0.254501	0.00741633	0.286422
ENSRNOG00000024533	4	Eogt	EOGT	0.183555	0.00743527	0.286422
ENSRNOG00000008165	3	Tpx2	TPX2	-0.464509	0.00744927	0.286422
ENSRNOG00000004709	6	Foxn3	FOXN3	0.520019	0.00748972	0.286963
ENSRNOG00000005413	3	Creb3l1	CREB3L1	0.3948	0.00751147	0.286963
ENSRNOG00000002294	10	Snx29	SNX29	0.3496	0.00752046	0.286963
ENSRNOG00000032708	20	RT1-Bb	HLA-DQB1	0.550378	0.00758714	0.286963
ENSRNOG00000005042	10	Ranbp17	RANBP17	0.36577	0.0076019	0.286963
ENSRNOG00000016172	1	Ric1	RIC1	0.236353	0.007619	0.286963
ENSRNOG00000015206	5	Alad	ALAD	-0.239141	0.00762518	0.286963
ENSRNOG00000010450	2	Elovl7	ELOVL7	0.361666	0.0076307	0.286963
ENSRNOG00000019932	8	Ip6k1	IP6K1	0.306523	0.00765073	0.286963
ENSRNOG00000054495	X	Cldn2	CLDN2	1.04298	0.00766504	0.286963
ENSRNOG00000021347	14	Mthfd2l	MTHFD2L	0.380939	0.00766959	0.286963
ENSRNOG00000014030	1	Synm	SYNM	0.209381	0.00769702	0.287287
ENSRNOG00000003439	19	Il15	IL15	0.490837	0.00778742	0.288562
ENSRNOG00000009140	3	C1qtnf4	C1QTNF4	-0.199211	0.00778832	0.288562
ENSRNOG00000009139	3	Fubp3	FUBP3	0.254202	0.00780788	0.288562
ENSRNOG00000019648	9	AABR07068316.1		0.539715	0.00781773	0.288562
ENSRNOG00000017129	9	Ttll4	TTLL4	0.310831	0.00782548	0.288562
ENSRNOG00000015406	1	Pgm5	PGM5	0.582039	0.00787537	0.289074
ENSRNOG00000053384	3	Bmp7	BMP7	0.572687	0.00790769	0.289074
ENSRNOG00000027542	1	LOC100302465	C10orf90	0.317752	0.00791138	0.289074
ENSRNOG00000054890	X	Flna	FLNA	0.311435	0.00791835	0.289074
ENSRNOG00000000938	12	Ran		-0.146464	0.00793902	0.289074
ENSRNOG00000007779	5	Kank4	KANK4	0.419055	0.00795271	0.289074
ENSRNOG00000048924	8	Islr	ISLR	0.494152	0.00799445	0.289592
ENSRNOG00000003357	9	Col3a1	COL3A1	0.536962	0.008023	0.289592
ENSRNOG00000060603	1	Nhsl1	NHSL1	0.303637	0.00802649	0.289592
ENSRNOG00000019682	7	Timm13	TIMM13	-0.161027	0.0080767	0.289592
ENSRNOG00000026647	10	Cxcl16	CXCL16	0.507977	0.00815439	0.289592
ENSRNOG00000001551	11	Atp5pf	ATP5PF	-0.129341	0.00817162	0.289592
ENSRNOG00000058572	6	Nek9	NEK9	0.27207	0.00820462	0.289592
ENSRNOG00000011470	3	Tsc1	TSC1	0.277914	0.00821446	0.289592
ENSRNOG00000009656	5	Rspo1	RSPO1	-0.795935	0.00822865	0.289592
ENSRNOG00000013791	1	Enpp3	ENPP3	0.751956	0.00823134	0.289592
ENSRNOG00000031211	1	Acsm5	ACSM5	0.355821	0.00823718	0.289592
ENSRNOG00000022921	1	Dact2	DACT2	-0.335385	0.00824728	0.289592
ENSRNOG00000000869	X	Arhgef6	ARHGEF6	0.541882	0.00827462	0.289592
ENSRNOG00000015939	15	Ccdc25	CCDC25	-0.19142	0.00828499	0.289592
ENSRNOG00000010791	3	Ripor3	RIPOR3	0.613052	0.00829792	0.289592
ENSRNOG00000024433	2	Fbxl7	FBXL7	0.434153	0.00830246	0.289592
ENSRNOG00000030216	14	Abcg3l1	ABCG2	0.341114	0.00830795	0.289592
ENSRNOG00000023143	10	Nlrp1a	NLRP1	0.378678	0.00832848	0.289592
ENSRNOG00000007892	5	Tram1	TRAM1	0.140084	0.00837029	0.289592
ENSRNOG00000050600	8	Zfp872	ZNF627	0.45784	0.00837896	0.289592
ENSRNOG00000013674	18	Megf10	MEGF10	0.154973	0.00838603	0.289592
ENSRNOG00000001837	11	Sst	SST	-0.171274	0.00839566	0.289592
ENSRNOG00000047924	18	Zbtb7c	ZBTB7C	0.532521	0.0084023	0.289592
ENSRNOG00000053889	8	Celsr3	CELSR3	0.142408	0.00842757	0.289592
ENSRNOG00000006778	7	Mmp19	MMP19	0.570512	0.008443	0.289592
ENSRNOG00000024703	15	Dock5	DOCK5	0.458792	0.00845897	0.289592
ENSRNOG00000006995	7	Ano6	ANO6	0.277852	0.00851734	0.290191
ENSRNOG00000010042	15	Wdfy2	WDFY2	0.19375	0.00856596	0.290191
ENSRNOG00000010688	8	Nrgn	NRGN	-0.363217	0.00861924	0.290191
ENSRNOG00000012264	6	Alkbh1	ALKBH1	0.174904	0.00863144	0.290191
ENSRNOG00000024578	10	Ttyh2	TTYH2	0.202246	0.008638	0.290191
ENSRNOG00000015658	1	Sorbs1	SORBS1	0.354138	0.00865651	0.290191
ENSRNOG00000010643	8	Kank2	KANK2	0.364115	0.00865928	0.290191
ENSRNOG00000023587	17	Dhtkd1	DHTKD1	0.189271	0.00869976	0.290191
ENSRNOG00000014610	1	Anpep	ANPEP	0.321254	0.00870776	0.290191
ENSRNOG00000017382	8	Snx33	SNX33	0.212539	0.00872189	0.290191
ENSRNOG00000045918	17	Jarid2	JARID2	0.28324	0.00877257	0.290191
ENSRNOG00000007739	10	Rars	RARS1	-0.148749	0.00878003	0.290191
ENSRNOG00000004777	3	Esf1	ESF1	-0.204648	0.00878811	0.290191
ENSRNOG00000003038	13	Sft2d2	SFT2D2	0.346814	0.00879304	0.290191
ENSRNOG00000021787	3	Zfp217	ZNF217	0.63574	0.00879356	0.290191
ENSRNOG00000016687	1	Ssc5d	SSC5D	0.254211	0.00879509	0.290191
ENSRNOG00000003384	10	Hs3st3b1	HS3ST3B1	0.960649	0.00881752	0.290191
ENSRNOG00000015858	8	Hyal1	HYAL1	0.637207	0.00882969	0.290191
ENSRNOG00000052549	6	Chga	CHGA	-0.171777	0.00883812	0.290191
ENSRNOG00000008947	14	Cpz	CPZ	0.542866	0.00885572	0.290191
ENSRNOG00000030019	2	Atp1a1	ATP1A1	-0.343477	0.00887797	0.290298
ENSRNOG00000000658	12	Acacb	ACACB	0.250988	0.00890858	0.290678
ENSRNOG00000007422	3	Vav2	VAV2	0.292001	0.00896101	0.291767
ENSRNOG00000062221	X	Il1rapl2	IL1RAPL2	-0.529012	0.00901866	0.29302
ENSRNOG00000047368	9	Acer1	ACER1	-1.08157	0.00903961	0.293079
ENSRNOG00000038436	2	RGD1307100	KIAA1109	-0.167699	0.00907385	0.293131
ENSRNOG00000034168	4	Gemin7l1	GEMIN7	0.834856	0.00907953	0.293131
ENSRNOG00000015187	3	Acot8	ACOT8	-0.208776	0.00914142	0.294264
ENSRNOG00000021899	8	Tmem115	TMEM115	-0.133404	0.00915308	0.294264
ENSRNOG00000027880	8	Nbeal2	NBEAL2	0.223462	0.00921162	0.294945
ENSRNOG00000020748	8	Map4		0.145565	0.00922234	0.294945
ENSRNOG00000037871	4	Sfxn5	SFXN5	0.217389	0.00923208	0.294945
ENSRNOG00000021052	1	Patl1	PATL1	0.125572	0.00928537	0.295948
ENSRNOG00000027191	6	Birc6	BIRC6	0.370731	0.00931538	0.295948
ENSRNOG00000009819	10	Vezf1	VEZF1	0.167752	0.00932479	0.295948
ENSRNOG00000019936	1	Anapc15	ANAPC15	0.247294	0.00934086	0.295948
ENSRNOG00000032058	13	Pogk	POGK	0.180834	0.00937819	0.29595
ENSRNOG00000004440	14	Fignl1	FIGNL1	1.15085	0.00937959	0.29595
ENSRNOG00000009640	3	Psmf1	PSMF1	-0.156899	0.00944415	0.29622
ENSRNOG00000002536	X	C1galt1c1	C1GALT1C1	-0.209311	0.00945969	0.29622
ENSRNOG00000060348	11	Zdhhc23	ZDHHC23	0.190511	0.0094737	0.29622
ENSRNOG00000021026	2	Zfp687	ZNF687	0.164505	0.00949795	0.29622
ENSRNOG00000016392	5	Zfp593	ZNF593	-0.208794	0.00953938	0.29622
ENSRNOG00000005478	4	Fkbp9	FKBP9	0.35129	0.00958821	0.29622
ENSRNOG00000005309	7	Scn8a	SCN8A	0.298666	0.00960797	0.29622
ENSRNOG00000026176	4	Efcab12	EFCAB12	-0.938671	0.00961914	0.29622
ENSRNOG00000000012	3	Tcf15	TCF15	-0.468746	0.00963406	0.29622
ENSRNOG00000047356	3	LOC100909750	ABL1	0.196147	0.00963559	0.29622
ENSRNOG00000008296	7	Tpgs1	TPGS1	-0.185908	0.00964789	0.29622
ENSRNOG00000057978	10	AABR07028997.1		0.403943	0.00964901	0.29622
ENSRNOG00000021438	7	Tuba1c	TUBA1C	0.403551	0.00965586	0.29622
ENSRNOG00000000699	12	Selplg	SELPLG	0.201165	0.00969088	0.29622
ENSRNOG00000008246	6	Emilin1	EMILIN1	0.343828	0.00970582	0.29622
ENSRNOG00000002831	10	Wfikkn2	WFIKKN2	0.463444	0.00971942	0.29622
ENSRNOG00000012148	2	Trio	TRIO	0.236033	0.00972658	0.29622
ENSRNOG00000019778	10	Cavin1	CAVIN1	0.314968	0.00973658	0.29622
ENSRNOG00000059113	15	AABR07019085.1		0.390508	0.00979234	0.297326
ENSRNOG00000015692	10	Taok1	TAOK1	-0.408801	0.00983542	0.297872
ENSRNOG00000038951	11	Cox17	COX17	-0.180673	0.00985168	0.297872
ENSRNOG00000024899	14	Cxcl13	CXCL13	0.976777	0.00986874	0.297872
ENSRNOG00000037514	3	Qser1	QSER1	0.190474	0.00995722	0.298675
ENSRNOG00000037613	10	Kdm6b	KDM6B	0.240695	0.00996866	0.298675
ENSRNOG00000008619	5	Agtrap	AGTRAP	0.163284	0.00998703	0.298675
ENSRNOG00000021442	1	Hddc2	HDDC2	-0.227399	0.0100165	0.298675
ENSRNOG00000033351	16	Zfp869	ZNF101	0.180793	0.0100429	0.298675
ENSRNOG00000033824	3	Gpd2	GPD2	-0.17225	0.0100443	0.298675
ENSRNOG00000013213	9	Epha4	EPHA4	-0.188533	0.0100568	0.298675
ENSRNOG00000000473	20	Pfdn6	PFDN6	-0.168573	0.0100671	0.298675
ENSRNOG00000012629	9	Rab23	RAB23	0.178372	0.010071	0.298675
ENSRNOG00000005438	3	Pcsk2	PCSK2	-0.191289	0.010116	0.298748
ENSRNOG00000013381	1	Tsg101	TSG101	-0.126331	0.010127	0.298748
ENSRNOG00000008471	13	Kif21b	KIF21B	0.344705	0.010132	0.298748
ENSRNOG00000012817	4	Lrrc17	LRRC17	-0.528576	0.010217	0.300675
ENSRNOG00000003148	10	Timp2	TIMP2	0.138886	0.0102935	0.302105
ENSRNOG00000002840	7	Atp5f1b	ATP5F1B	-0.141215	0.0103221	0.302105
ENSRNOG00000043212	20	Dip2a	DIP2A	0.253985	0.0103248	0.302105
ENSRNOG00000052912	3	AC111292.1		-0.39799	0.0103796	0.302942
ENSRNOG00000016679	1	Tmc7	TMC7	0.421379	0.010393	0.302942
ENSRNOG00000010128	3	Slc27a2	SLC27A2	1.00801	0.0104668	0.304511
ENSRNOG00000006911	6	Sptb	SPTB	0.392975	0.0105372	0.305978
ENSRNOG00000059714	6	Hsp90aa1		-0.163625	0.0106348	0.308229
ENSRNOG00000049496	5	Trim62	TRIM62	0.403736	0.0106651	0.308281
ENSRNOG00000002708	X	Phf8	PHF8	0.135963	0.0106827	0.308281
ENSRNOG00000015614	3	Ppp1r16b	PPP1R16B	0.383464	0.0107092	0.308281
ENSRNOG00000008593	8	Ryk	RYK	0.187308	0.0107172	0.308281
ENSRNOG00000056458	7	Cep290	CEP290	-0.404039	0.0107667	0.309122
ENSRNOG00000000847	20	Csnk2b	CSNK2B	-0.147433	0.0107953	0.309365
ENSRNOG00000007867	5	Rngtt	RNGTT	-0.177439	0.010852	0.310074
ENSRNOG00000009897	5	Clcnkb	CLCNKB, CLCNKA	-1.10033	0.0108606	0.310074
ENSRNOG00000015701	17	Rreb1	RREB1	0.567256	0.0109624	0.312397
ENSRNOG00000052444	4	Samd9	SAMD9	-0.404698	0.0110432	0.313481
ENSRNOG00000052703	5	AABR07048624.1		-0.70988	0.0110727	0.313481
ENSRNOG00000019956	5	Kdm4a	AL451062.4, KDM4A	0.170622	0.0110797	0.313481
ENSRNOG00000003553	14	Efemp1	EFEMP1	0.33181	0.011085	0.313481
ENSRNOG00000002917	10	Sec14l5	SEC14L5	0.467278	0.0111029	0.313481
ENSRNOG00000019494	19	Psmb10	PSMB10	-0.174735	0.0111481	0.313954
ENSRNOG00000024707	5	Tp73	TP73	0.815291	0.0111606	0.313954
ENSRNOG00000003622	X	Cybb	CYBB	0.491487	0.0112081	0.314332
ENSRNOG00000016390	17	Eef1e1	EEF1E1-BLOC1S5, EEF1E1	-0.177404	0.0112206	0.314332
ENSRNOG00000002238	11	Sema5b	SEMA5B	0.210141	0.0112357	0.314332
ENSRNOG00000014323	2	Extl2	EXTL2	-0.17857	0.0112849	0.315132
ENSRNOG00000011282	1	Ppp2r1a	PPP2R1A	-0.144575	0.0113475	0.316086
ENSRNOG00000048723	7	Pros1	PROS1	0.293143	0.0113603	0.316086
ENSRNOG00000029047	17	Cubn	CUBN	0.544873	0.0114131	0.316977
ENSRNOG00000011007	10	Ube2o	UBE2O	0.168484	0.0114416	0.317194
ENSRNOG00000018262	1	Ampd3	AMPD3	0.193893	0.0115038	0.318342
ENSRNOG00000007254	6	Ttc9	TTC9	-0.191438	0.0115701	0.319222
ENSRNOG00000059786	1	AC107531.3		-0.249793	0.0115773	0.319222
ENSRNOG00000018289	5	Park7	PARK7	-0.120002	0.0116055	0.319424
ENSRNOG00000007057	5	Csmd2	CSMD2	0.306305	0.0117007	0.320462
ENSRNOG00000001844	4	Klhl42	KLHL42	0.418322	0.0117034	0.320462
ENSRNOG00000005935	5	A3galt2	A3GALT2	0.386844	0.0117061	0.320462
ENSRNOG00000023356	9	Eif5b	EIF5B	-0.267054	0.0117529	0.321034
ENSRNOG00000058183	X	AABR07040624.1	TMEM258	-0.248294	0.011769	0.321034
ENSRNOG00000008673	12	Arpc3	ARPC3	-0.177286	0.011843	0.322479
ENSRNOG00000028108	14	Cytl1	CYTL1	0.629788	0.0118734	0.322682
ENSRNOG00000003709	13	Kmo	KMO	0.990668	0.0118926	0.322682
ENSRNOG00000001729	11	Xxylt1	XXYLT1	0.313041	0.0119835	0.322964
ENSRNOG00000024120	2	Rxfp1	RXFP1	-0.512858	0.0119946	0.322964
ENSRNOG00000061526	1	Rsph6a	RSPH6A	-0.541405	0.0119954	0.322964
ENSRNOG00000006876	14	Msx1	MSX1	0.401493	0.0120372	0.322964
ENSRNOG00000014013	9	Map4k4	MAP4K4	0.14013	0.012038	0.322964
ENSRNOG00000023579	2	Tet2	TET2	0.296479	0.0120458	0.322964
ENSRNOG00000010240	8	Tent5a	TENT5A	0.858075	0.0120507	0.322964
ENSRNOG00000016147	1	Slc17a6	SLC17A6	-0.411012	0.0121389	0.324758
ENSRNOG00000020284	8	Prkar2a	PRKAR2A	0.333977	0.0122121	0.326145
ENSRNOG00000012563	2	Arhgap29	ARHGAP29	0.278431	0.0123284	0.328033
ENSRNOG00000051024	10	AABR07072184.1		-1.02174	0.012331	0.328033
ENSRNOG00000043192	17	Hacd1	HACD1	-0.286098	0.0123477	0.328033
ENSRNOG00000007046	15	Cfap70	CFAP70	-0.20933	0.0123685	0.328033
ENSRNOG00000016917	4	Clcn1	CLCN1	0.472628	0.012408	0.328511
ENSRNOG00000032183	5	Scmh1	SCMH1	0.181591	0.0125201	0.330551
ENSRNOG00000023972	16	Col4a2	COL4A2	0.21444	0.0125436	0.330551
ENSRNOG00000023765	9	Nyap2	NYAP2	-0.730748	0.0125498	0.330551
ENSRNOG00000025745	18	Gpr17	GPR17	0.450009	0.0125865	0.330947
ENSRNOG00000048036	16	Ncan	NCAN	0.182733	0.012619	0.331232
ENSRNOG00000049714	5	Asap3	ASAP3	0.452364	0.0126909	0.332031
ENSRNOG00000046745	3	LOC691918	HAUS2	-1.6479	0.0127419	0.332031
ENSRNOG00000043095	2	Etv3	ETV3	0.215356	0.0128284	0.332031
ENSRNOG00000013309	1	Pik3ap1	PIK3AP1	0.366406	0.0128285	0.332031
ENSRNOG00000013877	1	Ttc23	TTC23	0.352279	0.0128406	0.332031
ENSRNOG00000002053	14	Fras1	FRAS1	0.552869	0.0128924	0.332031
ENSRNOG00000016064	16	Tkt	TKT	-0.127699	0.0128999	0.332031
ENSRNOG00000014289	9	Arpc2	ARPC2	-0.120376	0.0129116	0.332031
ENSRNOG00000013867	18	Fgf1	FGF1	0.366352	0.012919	0.332031
ENSRNOG00000048168	12	Gtpbp6	GTPBP6	-0.159537	0.0129428	0.332031
ENSRNOG00000001804	4	Itpr2	ITPR2	0.427603	0.0129587	0.332031
ENSRNOG00000027888	11	Cmss1	CMSS1	-0.180117	0.0129599	0.332031
ENSRNOG00000005157	X	Rbbp7	RBBP7	-0.115098	0.0129807	0.332031
ENSRNOG00000058908	16	Hmgb1		-0.141596	0.0129971	0.332031
ENSRNOG00000003792	X	Med14	MED14	-0.145726	0.0130012	0.332031
ENSRNOG00000033639	4	Zfp777	ZNF777	-0.156362	0.013016	0.332031
ENSRNOG00000021179	1	Naa40	NAA40	0.217979	0.0130395	0.332031
ENSRNOG00000015496	16	Tpm4		0.217055	0.01304	0.332031
ENSRNOG00000056944	14	Arhgap24	ARHGAP24	0.42077	0.0130959	0.3329
ENSRNOG00000009166	6	Ddx24	DDX24	-0.132619	0.0131473	0.333139
ENSRNOG00000059662	1	AABR07004228.1		0.496357	0.0131528	0.333139
ENSRNOG00000056941	9	AABR07066529.3		-0.262845	0.0131705	0.333139
ENSRNOG00000010771	10	Pkd1	PKD1	0.183975	0.01325	0.33376
ENSRNOG00000015845	3	Fam129b	NIBAN2	0.196446	0.0132656	0.33376
ENSRNOG00000008553	5	Mthfr	MTHFR	0.385138	0.0132741	0.33376
ENSRNOG00000014987	9	Mdfi	MDFI	0.663362	0.0132824	0.33376
ENSRNOG00000043416	1	Bcl3	BCL3	0.584766	0.0133418	0.334704
ENSRNOG00000002881	13	Ddr2	DDR2	0.446226	0.0134834	0.337494
ENSRNOG00000057372	16	Mettl6	METTL6	0.180397	0.0135709	0.337494
ENSRNOG00000005861	13	Hsd11b1		-0.187172	0.0135776	0.337494
ENSRNOG00000005386	7	Kitlg	KITLG	-0.209639	0.0135854	0.337494
ENSRNOG00000027024	13	Rgs16	RGS16	0.388827	0.0136103	0.337494
ENSRNOG00000019118	3	Slc13a3	SLC13A3	0.567378	0.0136127	0.337494
ENSRNOG00000021441	4	Reln	RELN	-0.337073	0.0136147	0.337494
ENSRNOG00000017434	7	Mgat3	MGAT3	0.242115	0.0136294	0.337494
ENSRNOG00000052894	18	Epg5	EPG5	0.281324	0.0136856	0.337811
ENSRNOG00000028166	12	Asmtl	ASMTL	-0.191248	0.0136908	0.337811
ENSRNOG00000028448	5	Elovl1	ELOVL1	0.14935	0.0137085	0.337811
ENSRNOG00000015585	17	Suv39h2	SUV39H2	-0.248125	0.0137745	0.338614
ENSRNOG00000019223	17	Atp5f1c	TAF3	-0.150515	0.0137853	0.338614
ENSRNOG00000016980	1	Qprt	QPRT	0.417709	0.0139194	0.340837
ENSRNOG00000014834	17	Epc1	EPC1	0.175148	0.0139203	0.340837
ENSRNOG00000016366	18	Colec12	COLEC12	0.417738	0.0139972	0.342171
ENSRNOG00000015071	1	Zim1		0.859914	0.0140275	0.342365
ENSRNOG00000006137	5	Arid1a	ARID1A	0.147883	0.0141022	0.342768
ENSRNOG00000006444	4	Fkbp4	FKBP4	-0.115846	0.0141083	0.342768
ENSRNOG00000013557	9	Lancl1	LANCL1	-0.110974	0.0141112	0.342768
ENSRNOG00000033575	14	Emid1	EMID1	-0.201076	0.0141399	0.342808
ENSRNOG00000060307	10	Ten1	TEN1-CDK3, TEN1	-0.289304	0.0141754	0.342808
ENSRNOG00000024793	1	Kctd21	KCTD21	-0.170063	0.01418	0.342808
ENSRNOG00000019090	2	Cct3	CCT3	-0.145985	0.0142407	0.343732
ENSRNOG00000014137	7	Fbln1	FBLN1	0.346545	0.014297	0.344547
ENSRNOG00000001781	11	Lmln	LMLN	0.2428	0.0144117	0.346263
ENSRNOG00000009712	5	Gale	GALE	-0.218683	0.0144135	0.346263
ENSRNOG00000011474	16	Ppp1r3b	PPP1R3B	0.551847	0.0144765	0.347233
ENSRNOG00000020996	1	Vps51	VPS51	-0.181601	0.014518	0.347683
ENSRNOG00000042492	13	Cop1	COP1	-0.116674	0.0145979	0.348847
ENSRNOG00000000536	20	Mdga1	MDGA1	0.292679	0.0146122	0.348847
ENSRNOG00000009382	3	AABR07052486.1	METTL8	-0.316909	0.0147695	0.350229
ENSRNOG00000039530	5	Ccl27	CCL27	-0.211523	0.0148331	0.350229
ENSRNOG00000048981	6	Ahsa1	AHSA1	-0.163658	0.0148387	0.350229
ENSRNOG00000003172	10	Serpinf1	SERPINF1	0.356996	0.0148465	0.350229
ENSRNOG00000030597	7	Ankrd52	ANKRD52	0.200948	0.0148701	0.350229
ENSRNOG00000014197	5	Tmem51	TMEM51	0.260621	0.0149197	0.350229
ENSRNOG00000008274	4	Xpc	XPC	0.165623	0.0149255	0.350229
ENSRNOG00000000517	20	Kctd20	KCTD20	0.354033	0.014928	0.350229
ENSRNOG00000031579	10	LOC100363469		0.777673	0.0149874	0.350229
ENSRNOG00000040287	6	Cyp1b1	CYP1B1	0.589102	0.0149962	0.350229
ENSRNOG00000007477	3	Edn3	EDN3	0.378613	0.0150155	0.350229
ENSRNOG00000016744	3	Chd6	CHD6	0.173985	0.015079	0.350229
ENSRNOG00000003177	10	Mat2b	MAT2B	-0.194024	0.0150823	0.350229
ENSRNOG00000045941	6	Susd6	SUSD6	0.30595	0.0150833	0.350229
ENSRNOG00000010588	7	Tns2	TNS2	0.242329	0.0150841	0.350229
ENSRNOG00000010362	8	Anxa2	ANXA2	0.346252	0.0150992	0.350229
ENSRNOG00000015260	2	Lpar3	LPAR3	0.674863	0.0151166	0.350229
ENSRNOG00000018477	19	Otud4	OTUD4	0.41753	0.0151244	0.350229
ENSRNOG00000012828	4	Emg1	EMG1	-0.156937	0.0151819	0.350229
ENSRNOG00000007673	3	Ppig	PPIG	-0.315084	0.0152039	0.350229
ENSRNOG00000013009	1	Ldha	LDHA	-0.203407	0.0152204	0.350229
ENSRNOG00000059461	5	B4galt1	B4GALT1	0.4643	0.0152281	0.350229
ENSRNOG00000021132	1	Trmt112	TRMT112	-0.173423	0.0152633	0.350229
ENSRNOG00000026163	1	Cpt1c	CPT1C	-0.115598	0.0152649	0.350229
ENSRNOG00000021006	1	Tmem147	TMEM147	-0.151512	0.0152699	0.350229
ENSRNOG00000061851	5	Foxj3	FOXJ3	-0.123179	0.015294	0.350229
ENSRNOG00000014598	16	Abhd13	ABHD13	-0.166592	0.0153157	0.350229
ENSRNOG00000016299	5	Klf4	KLF4	0.375628	0.0153471	0.350229
ENSRNOG00000011346	1	Ehd2	EHD2	0.332118	0.0153732	0.350229
ENSRNOG00000001080	12	Arl6ip4	ARL6IP4	-0.180416	0.0153864	0.350229
ENSRNOG00000054204	2	Gria2	GRIA2	-0.241018	0.0153966	0.350229
ENSRNOG00000019361	14	Inpp5j	INPP5J	-0.125196	0.0154025	0.350229
ENSRNOG00000010852	4	Nup205	NUP205	-0.135726	0.0155139	0.351741
ENSRNOG00000042320	13	Slc41a1	SLC41A1	0.164734	0.015515	0.351741
ENSRNOG00000012985	7	Pfdn5	PFDN5	-0.144449	0.0156019	0.353189
ENSRNOG00000050282	1	Srcap	AC106886.6, SRCAP	0.141515	0.0156467	0.353549
ENSRNOG00000054724	7	Pycr3	PYCR3	-0.166358	0.015664	0.353549
ENSRNOG00000057569	1	Ahnak	AHNAK	0.300119	0.0156958	0.353745
ENSRNOG00000020742	1	Pcnx3	PCNX3	0.134247	0.0157626	0.354729
ENSRNOG00000048164	8	Acad8	ACAD8	0.229776	0.0157962	0.354962
ENSRNOG00000007504	6	Actr10	ACTR10	-0.151375	0.015928	0.356758
ENSRNOG00000019352	10	Emc6	EMC6	-0.160428	0.0159616	0.356758
ENSRNOG00000003538	13	Adamts4	ADAMTS4	0.193675	0.01599	0.356758
ENSRNOG00000033235	1	Relb	RELB	0.61353	0.016003	0.356758
ENSRNOG00000042741	1	Adgb	ADGB	-0.278101	0.01605	0.356758
ENSRNOG00000005417	7	Zhx2	ZHX2	0.303178	0.0160761	0.356758
ENSRNOG00000007756	7	Atg101	ATG101	-0.162595	0.016131	0.356758
ENSRNOG00000018761	1	Eif3c	EIF3C, EIF3CL	-0.158626	0.0161479	0.356758
ENSRNOG00000022015	3	Cntrl	CNTRL	0.261593	0.0161511	0.356758
ENSRNOG00000016680	17	Nsd1	NSD1	0.245986	0.0161686	0.356758
ENSRNOG00000038176	2	Ufm1	UFM1	-0.133463	0.0161727	0.356758
ENSRNOG00000034037	8	Zfp266	ZNF266	0.221437	0.0161733	0.356758
ENSRNOG00000012385	2	Naa15	NAA15	-0.143561	0.0161855	0.356758
ENSRNOG00000003545	13	Uchl5	UCHL5	-0.233362	0.0162025	0.356758
ENSRNOG00000001926	11	Cldn1	CLDN1	0.645837	0.016235	0.356872
ENSRNOG00000013092	X	Lonrf3	LONRF3	0.301122	0.0162698	0.356872
ENSRNOG00000029792	17	Ogn	OGN	0.598983	0.0162895	0.356872
ENSRNOG00000019873	1	Eml3	EML3	0.20133	0.0163396	0.356872
ENSRNOG00000060742	10	AABR07029809.1		-0.690411	0.0163588	0.356872
ENSRNOG00000020930	10	Atxn7l3	ATXN7L3	0.215858	0.016373	0.356872
ENSRNOG00000001851	4	Far2	FAR2	-0.242796	0.0163885	0.356872
ENSRNOG00000026616	4	Ndufb2	NDUFB2	-0.147022	0.0164085	0.356872
ENSRNOG00000013661	6	Kif26a	KIF26A	0.420067	0.0164175	0.356872
ENSRNOG00000016152	17	Dek	DEK	-0.131432	0.0164576	0.356875
ENSRNOG00000005043	14	Cpeb2	CPEB2	0.355209	0.0165446	0.356875
ENSRNOG00000026212	7	Micall1	MICALL1	0.198864	0.016556	0.356875
ENSRNOG00000021091	8	Trank1	TRANK1	0.269607	0.0166286	0.356875
ENSRNOG00000018095	10	Nkiras2	NKIRAS2	0.205588	0.0166355	0.356875
ENSRNOG00000025459	7	Mars	MARS1	-0.108201	0.016637	0.356875
ENSRNOG00000017795	1	Hspbp1	HSPBP1	-0.195164	0.0166516	0.356875
ENSRNOG00000056837	10	Abr	ABR	0.248903	0.016687	0.356875
ENSRNOG00000008103	14	Mdh1	MDH1	-0.185887	0.0166886	0.356875
ENSRNOG00000018715	10	Clec10a	CLEC10A	0.444892	0.0167003	0.356875
ENSRNOG00000007117	10	Cluap1	CLUAP1	-0.143759	0.0167172	0.356875
ENSRNOG00000017879	19	Gab1	GAB1	0.295037	0.0167556	0.356875
ENSRNOG00000053691	3	Lama5	LAMA5	0.322024	0.0167789	0.356875
ENSRNOG00000011032	2	Lhfpl2	LHFPL2	0.184331	0.0168086	0.356875
ENSRNOG00000013288	15	Xpo7	XPO7	-0.0890215	0.0168416	0.356875
ENSRNOG00000024563	3	Ganc	AC012651.1, GANC	0.208663	0.0168465	0.356875
ENSRNOG00000027355	18	Wdr36	WDR36	-0.223541	0.016848	0.356875
ENSRNOG00000010233	4	Cald1	CALD1	0.254579	0.0168505	0.356875
ENSRNOG00000010158	1	Magel2	MAGEL2	0.401691	0.0168608	0.356875
ENSRNOG00000001104	12	Foxk1	FOXK1	0.269339	0.0169693	0.357975
ENSRNOG00000007682	X	Gria3	GRIA3	-0.209808	0.0169817	0.357975
ENSRNOG00000012196	1	Asah2	ASAH2	-0.258636	0.016983	0.357975
ENSRNOG00000002609	17	Ero1b	ERO1B	0.221839	0.0170179	0.358003
ENSRNOG00000020875	2	Celf3	CELF3	0.161057	0.0170311	0.358003
ENSRNOG00000020881	1	Frmd8	FRMD8	0.202134	0.0171233	0.359448
ENSRNOG00000018281	17	Uqcrfs1	UQCRFS1	-0.13987	0.0171626	0.35978
ENSRNOG00000026211	19	Mri1	MRI1	-0.163934	0.0171951	0.359969
ENSRNOG00000007784	7	Bloc1s1	AC009779.4, BLOC1S1	-0.148439	0.017246	0.360148
ENSRNOG00000004687	3	Thbd	THBD	0.469178	0.0172873	0.360148
ENSRNOG00000049110	3	Dpm2	DPM2	-0.144247	0.0173003	0.360148
ENSRNOG00000017333	18	Syt4	SYT4	-0.203339	0.0173008	0.360148
ENSRNOG00000024539	5	Ndufb6	NDUFB6	-0.161954	0.0173548	0.360148
ENSRNOG00000002159	14	Gpat3	GPAT3	0.132024	0.0173806	0.360148
ENSRNOG00000002721	11	Ndufb4	NDUFB4	-0.112196	0.0173822	0.360148
ENSRNOG00000015375	16	Lsm1	LSM1	-0.150718	0.0173983	0.360148
ENSRNOG00000013907	19	Sall1	SALL1	0.167653	0.0174398	0.360148
ENSRNOG00000008332	4	Smo	SMO	0.286891	0.0174451	0.360148
ENSRNOG00000022368	16	Ddx49	DDX49	-0.148198	0.0174626	0.360148
ENSRNOG00000059016	4	Tspan12	TSPAN12	0.132039	0.0175313	0.36108
ENSRNOG00000050805	12	LOC102550456	TSC22D4	0.467924	0.0175727	0.361446
ENSRNOG00000049076	14	Vwc2	VWC2	-0.249005	0.0176212	0.361956
ENSRNOG00000017568	18	Rit2	RIT2	-0.159831	0.0176639	0.362346
ENSRNOG00000015458	8	Hemk1	HEMK1	-0.275865	0.0176967	0.362534
ENSRNOG00000019342	1	Sult1a1		0.369885	0.0177745	0.363641
ENSRNOG00000011142	19	Cyb5b	CYB5B	-0.0910686	0.0178348	0.363779
ENSRNOG00000023428	10	Pik3r5	PIK3R5	0.417168	0.0178573	0.363779
ENSRNOG00000037402	9	Cops9	COPS9	-0.15802	0.0178728	0.363779
ENSRNOG00000032720	6	Rpl10l	RPL10L	-0.9626	0.0178763	0.363779
ENSRNOG00000018183	5	Ubr4	UBR4	0.127605	0.017983	0.365027
ENSRNOG00000045539	4	LOC103690006	DUSP11	0.211138	0.0179854	0.365027
ENSRNOG00000012956	3	Tgm2	TGM2	0.369427	0.0180316	0.365163
ENSRNOG00000015550	3	Ptgds	AL807752.7, PTGDS	0.545264	0.0180423	0.365163
ENSRNOG00000002271	14	Slain2	SLAIN2	0.13807	0.0180818	0.365163
ENSRNOG00000004554	7	Dcn	DCN	0.345446	0.0180919	0.365163
ENSRNOG00000049062	10	Trappc2b		-0.160974	0.0181114	0.365163
ENSRNOG00000007707	4	Zfp467	ZNF467	0.307468	0.0182009	0.36534
ENSRNOG00000011295	3	Anapc2	ANAPC2	-0.126301	0.0182035	0.36534
ENSRNOG00000053362	4	Gabarapl1	GABARAPL1	-0.11149	0.0182077	0.36534
ENSRNOG00000050108	7	LOC100911319	ZFP36L2	0.670457	0.0182267	0.36534
ENSRNOG00000009001	7	Mtss1	MTSS1	0.11607	0.0182396	0.36534
ENSRNOG00000025424	5	Yrdc	YRDC	-0.172162	0.0183078	0.365926
ENSRNOG00000009137	5	Ubxn2b	UBXN2B	0.219134	0.0183166	0.365926
ENSRNOG00000012705	10	Pcgf2	PCGF2	0.165711	0.0183739	0.366395
ENSRNOG00000058916	7	Ccdc65	CCDC65	-0.169678	0.018405	0.366395
ENSRNOG00000001687	11	Crybg3	CRYBG3	0.4024	0.0184119	0.366395
ENSRNOG00000006565	10	Fstl4	FSTL4	-0.235656	0.0184703	0.366918
ENSRNOG00000013306	15	Pcdh20	PCDH20, AL592490.1	-0.262304	0.0184936	0.366918
ENSRNOG00000014532	3	Lbp	LBP	0.758688	0.0185101	0.366918
ENSRNOG00000018700	8	Mobp	MOBP	0.218401	0.0185469	0.367171
ENSRNOG00000001592	11	Cct8	CCT8	-0.15913	0.0185889	0.367527
ENSRNOG00000057034	1	AABR07003841.1		-0.948222	0.0186595	0.367661
ENSRNOG00000015430	10	Nlgn2	NLGN2	0.136498	0.01867	0.367661
ENSRNOG00000009849	15	Eef1akmt1	EEF1AKMT1	-0.195728	0.0186863	0.367661
ENSRNOG00000002574	10	Nubp1	NUBP1	-0.184263	0.0187119	0.367661
ENSRNOG00000047082	11	Pigz		-0.513766	0.0187158	0.367661
ENSRNOG00000009035	4	Malsu1	MALSU1	-0.176641	0.0187938	0.368103
ENSRNOG00000004193	13	Klhl12	KLHL12	-0.094492	0.0188041	0.368103
ENSRNOG00000060407	7	Cacna1i		0.233514	0.0188689	0.368103
ENSRNOG00000008618	5	Tex10	TEX10	-0.18387	0.0188779	0.368103
ENSRNOG00000047854	20	RT1-DMa	HLA-DMA	0.256379	0.018891	0.368103
ENSRNOG00000009535	5	Stoml2	STOML2	-0.135621	0.0189106	0.368103
ENSRNOG00000013720	14	Aebp1	AEBP1	0.453199	0.0189366	0.368103
ENSRNOG00000058580	2	Paip1	PAIP1	-0.151911	0.0189494	0.368103
ENSRNOG00000058510	2	AC127140.1		-0.30626	0.0189731	0.368103
ENSRNOG00000019212	1	Tpp1	TPP1	0.130834	0.0189814	0.368103
ENSRNOG00000005176	X	Map7d2	MAP7D2	-0.137575	0.019027	0.368103
ENSRNOG00000004189	7	Helb	HELB	0.15856	0.0190432	0.368103
ENSRNOG00000024955	7	Scyl2	SCYL2	0.0935157	0.0190954	0.368103
ENSRNOG00000011164	6	Coq6	COQ6	-0.146242	0.0191108	0.368103
ENSRNOG00000001232	20	Slc19a1	SLC19A1	0.243588	0.0191377	0.368103
ENSRNOG00000016016	18	Zmat2	ZMAT2	-0.11685	0.0191418	0.368103
ENSRNOG00000005616	3	Ncoa3	NCOA3	0.294541	0.0191472	0.368103
ENSRNOG00000050630	8	AABR07070043.1		-0.524258	0.0192133	0.368909
ENSRNOG00000012634	5	Fbxo10	FBXO10	0.227769	0.0192841	0.369805
ENSRNOG00000002093	14	Tgfbr3	TGFBR3	0.240554	0.0193359	0.370334
ENSRNOG00000058677	4	Lsm8	LSM8	-0.19686	0.0194069	0.371229
ENSRNOG00000030021	10	Ccl6	CCL15-CCL14, CCL15, CCL23	0.738507	0.0194574	0.371329
ENSRNOG00000007763	5	Plod1	PLOD1	0.141139	0.0194773	0.371329
ENSRNOG00000039776	1	Exoc3	EXOC3	-0.17427	0.0194849	0.371329
ENSRNOG00000004899	6	Kcns3	KCNS3	-0.462666	0.0195329	0.371781
ENSRNOG00000018606	1	Olr59	OR51E2	-0.528611	0.0195932	0.372216
ENSRNOG00000047816	1	Ccs	CCS	-0.149408	0.0196397	0.372216
ENSRNOG00000014501	4	Zfp638	ZNF638	-0.160001	0.0196439	0.372216
ENSRNOG00000024136	2	Fam151b	FAM151B	-0.154105	0.0196558	0.372216
ENSRNOG00000013802	8	Slc25a36	SLC25A36	0.333339	0.0197048	0.372216
ENSRNOG00000000605	20	Hs3st5	HS3ST5	-0.439879	0.0197192	0.372216
ENSRNOG00000022395	10	Tnrc6c	TNRC6C	0.222249	0.019726	0.372216
ENSRNOG00000001627	11	Abi3bp	ABI3BP	0.416237	0.0197901	0.372615
ENSRNOG00000010208	X	Timp1	TIMP1	0.545142	0.0197958	0.372615
ENSRNOG00000004679	3	Fign	FIGN	0.778317	0.0198665	0.373486
ENSRNOG00000020506	15	Khnyn	KHNYN	0.453511	0.019944	0.373897
ENSRNOG00000014623	10	Smurf2	SMURF2	0.153818	0.0199478	0.373897
ENSRNOG00000015664	5	Tmem8b	TMEM8B	0.140856	0.0199617	0.373897
ENSRNOG00000021158	1	Nudt22	NUDT22	-0.242098	0.0200753	0.375424
ENSRNOG00000029938	13	Pik3c2b	PIK3C2B	0.237337	0.020113	0.375424
ENSRNOG00000023781	7	Plec	PLEC	0.210443	0.0201168	0.375424
ENSRNOG00000018823	16	Nisch	NISCH	0.0916891	0.020301	0.37818
ENSRNOG00000010881	9	Trak2	TRAK2	0.130539	0.0203216	0.37818
ENSRNOG00000014863	5	Reck	RECK	0.184663	0.0203386	0.37818
ENSRNOG00000011789	8	Cdon	CDON	0.199138	0.0204218	0.378523
ENSRNOG00000011827	2	LOC100360846	PSMB6	-0.222939	0.0205125	0.378523
ENSRNOG00000056853	3	Psma7	PSMA7	-0.153922	0.0205262	0.378523
ENSRNOG00000013101	15	Pcdh8	PCDH8	-0.204947	0.020539	0.378523
ENSRNOG00000049407	7	Shisa8	SHISA8	0.415905	0.0205446	0.378523
ENSRNOG00000018873	1	Fam168a	FAM168A	0.227642	0.0205768	0.378523
ENSRNOG00000020668	1	Cpsf7	CPSF7	0.13572	0.0205812	0.378523
ENSRNOG00000000918	12	Zbed5	ZBED9	-0.213452	0.0206085	0.378523
ENSRNOG00000060008	1	Cog7	COG7	-0.145747	0.0206255	0.378523
ENSRNOG00000004534	6	Spdya	SPDYA	-0.311845	0.0206263	0.378523
ENSRNOG00000036700	10	Fscn2	FSCN2	-0.831779	0.0207094	0.378523
ENSRNOG00000018910	12	Abhd11	ABHD11	-0.173774	0.0207237	0.378523
ENSRNOG00000019164	X	Uba1	UBA1	-0.123792	0.0207445	0.378523
ENSRNOG00000050847	17	AABR07027902.1		-0.228856	0.0207555	0.378523
ENSRNOG00000053599	2	Pogz	POGZ	0.186894	0.0207625	0.378523
ENSRNOG00000045860	20	U2af1	U2AF1, U2AF1L5	-0.146772	0.0207662	0.378523
ENSRNOG00000043304	18	Apcdd1	APCDD1	0.234495	0.0207776	0.378523
ENSRNOG00000028274	1	Myrf	MYRF	0.173066	0.020822	0.37888
ENSRNOG00000002599	10	Grap	GRAPL	0.3667	0.0208896	0.379053
ENSRNOG00000010775	1	Arrdc4	ARRDC4	0.215338	0.0209134	0.379053
ENSRNOG00000022448	4	Htra2	HTRA2	-0.120106	0.020956	0.379053
ENSRNOG00000019476	9	Agap1	AGAP1	0.124616	0.0209649	0.379053
ENSRNOG00000021125	1	Prdx5	PRDX5	-0.162878	0.0210102	0.379053
ENSRNOG00000019924	7	Thop1	THOP1	-0.194913	0.0210125	0.379053
ENSRNOG00000030790	3	Ctnnd1	CTNND1	0.119377	0.0210471	0.379053
ENSRNOG00000011732	3	Psmb7	PSMB7	-0.144098	0.0210541	0.379053
ENSRNOG00000012392	4	Dnajc2	DNAJC2	-0.186895	0.0210544	0.379053
ENSRNOG00000020159	8	Dalrd3	DALRD3	-0.118628	0.0211444	0.380227
ENSRNOG00000018994	1	Psmc4	PSMC4	-0.15163	0.0213312	0.381866
ENSRNOG00000016212	10	Ankfy1	ANKFY1	0.119727	0.0213315	0.381866
ENSRNOG00000007426	5	Tmem64	TMEM64	0.656326	0.0213762	0.381866
ENSRNOG00000051291	1	Dnhd1	DNHD1	0.269201	0.0213803	0.381866
ENSRNOG00000007837	5	Acot11	ACOT11	0.499631	0.0213851	0.381866
ENSRNOG00000015514	4	Bcat1	BCAT1	-0.147412	0.0213853	0.381866
ENSRNOG00000018290	2	Alx3	ALX3	0.532137	0.0214209	0.382057
ENSRNOG00000012274	5	Ddi2	RSC1A1	0.119304	0.0215817	0.383459
ENSRNOG00000010986	8	Cmtm7	CMTM7	0.239344	0.0216234	0.383459
ENSRNOG00000011684	17	Auh	AUH	-0.155464	0.0216362	0.383459
ENSRNOG00000030124	12	Ptpn11	PTPN11	0.112603	0.0216472	0.383459
ENSRNOG00000030486	18	Prdm6	PRDM6	0.700057	0.0216482	0.383459
ENSRNOG00000019635	9	Cops8	COPS8	-0.119174	0.0216499	0.383459
ENSRNOG00000019340	3	Cep250	CEP250	0.135346	0.0216937	0.38379
ENSRNOG00000049517	1	Tnfaip3	TNFAIP3	0.418676	0.0217754	0.384791
ENSRNOG00000003686	X	Tbl1x	TBL1Y, TBL1X	0.132431	0.0218076	0.384844
ENSRNOG00000012015	8	Lrrc49	LRRC49	-0.104326	0.0218287	0.384844
ENSRNOG00000052140	4	Ogg1	OGG1	-0.209386	0.0218575	0.384909
ENSRNOG00000019206	1	Nupr1	NUPR1	0.552588	0.0219038	0.38528
ENSRNOG00000027938	17	Jcad	JCAD	0.321446	0.0219983	0.386499
ENSRNOG00000031802	1	LOC691427	ATP5MPL	-0.147544	0.0220444	0.386761
ENSRNOG00000008794	15	Ube2e1	UBE2E1	-0.131888	0.0220638	0.386761
ENSRNOG00000028746	1	Gsto1	GSTO1	-0.136872	0.0221041	0.387017
ENSRNOG00000034013	10	Acaca	ACACA	0.208143	0.02213	0.387017
ENSRNOG00000021096	1	Tmem143	TMEM143	-0.219864	0.0221543	0.387017
ENSRNOG00000047914	4	Gng11	GNG11	0.370825	0.0221888	0.387179
ENSRNOG00000048910	7	Zfp709l1		-0.772973	0.022243	0.387682
ENSRNOG00000051867	11	Zfp600	ZNF34	-0.378067	0.0223162	0.388515
ENSRNOG00000023639	10	Rpusd1	RPUSD1	-0.165728	0.0223828	0.388934
ENSRNOG00000015691	2	Inka2	INKA2	-0.223294	0.0223911	0.388934
ENSRNOG00000005278	7	Trhde	TRHDE	-0.375042	0.022441	0.389127
ENSRNOG00000037199	8	Spink8	SPINK8	0.780916	0.0224616	0.389127
ENSRNOG00000017863	17	Zeb1	ZEB1	0.213878	0.0224856	0.389127
ENSRNOG00000006961	3	Snrpb	SNRPB	-0.128116	0.0225203	0.389127
ENSRNOG00000056904	6	Gtf3c2	GTF3C2	0.123026	0.0225412	0.389127
ENSRNOG00000017850	1	Dctpp1	DCTPP1	-0.2115	0.0225548	0.389127
ENSRNOG00000015703	3	Hypk	HYPK	-0.172921	0.0226744	0.389372
ENSRNOG00000001585	11	Nrip1	NRIP1	-0.239151	0.0226758	0.389372
ENSRNOG00000008312	8	Stra6	STRA6	0.272019	0.0226774	0.389372
ENSRNOG00000018212	7	Abhd17a	ABHD17A	-0.166565	0.0227206	0.389372
ENSRNOG00000009148	5	Cyb5rl	CYB5RL	0.561683	0.022727	0.389372
ENSRNOG00000008278	8	Nfrkb	NFRKB	0.183429	0.0227353	0.389372
ENSRNOG00000049342	15	LOC103693854	TRAV8-3, TRAV8-1	-1.1714	0.0227471	0.389372
ENSRNOG00000017538	1	Lrrc27	LRRC27	-0.368351	0.0228428	0.390574
ENSRNOG00000062265	11	AABR07034262.1		-0.230168	0.0229028	0.391162
ENSRNOG00000022593	19	Pdpr	PDPR	0.288307	0.0230356	0.392043
ENSRNOG00000021044	10	Gpatch8	GPATCH8	0.177451	0.0230584	0.392043
ENSRNOG00000017113	13	Ccnt2	CCNT2	0.151197	0.0230601	0.392043
ENSRNOG00000011636	16	Dennd6a	DENND6A	0.110656	0.0230615	0.392043
ENSRNOG00000024580	1	Mamstr	MAMSTR	0.612663	0.0231033	0.392043
ENSRNOG00000009303	8	Zwilch	ZWILCH	0.415656	0.0231081	0.392043
ENSRNOG00000002882	13	Zcchc2	ZCCHC2	0.197125	0.0231436	0.392046
ENSRNOG00000012428	19	Maf	MAF	0.407548	0.0231595	0.392046
ENSRNOG00000008178	10	Nxn	NXN	0.203052	0.023227	0.3923
ENSRNOG00000046705	20	Snx3		-0.0846904	0.023238	0.3923
ENSRNOG00000007587	7	Tcp11l2	TCP11L2	-0.158654	0.0232564	0.3923
ENSRNOG00000018304	18	Lars	LARS1	-0.105862	0.023277	0.3923
ENSRNOG00000008234	4	Lrrc61	LRRC61	-0.15787	0.0233514	0.392356
ENSRNOG00000025728	16	Adam32	ADAM32	0.705646	0.0233778	0.392356
ENSRNOG00000020526	16	Mau2	MAU2	0.140741	0.0234222	0.392356
ENSRNOG00000001123	12	RGD1562310	C12orf49	0.231724	0.0234624	0.392356
ENSRNOG00000049075	2	Fabp5	FABP5	-0.152007	0.0234747	0.392356
ENSRNOG00000021691	12	Ccdc92	CCDC92	-0.121342	0.023503	0.392356
ENSRNOG00000024967	7	Uqcrb	UQCRB	-0.109397	0.0235362	0.392356
ENSRNOG00000010733	8	Vps11	VPS11	-0.127952	0.0235572	0.392356
ENSRNOG00000028910	3	Ccdc9b	CCDC9B	0.343027	0.0235651	0.392356
ENSRNOG00000008658	4	Mitf	MITF	0.233238	0.0235981	0.392356
ENSRNOG00000009289	3	Galk2	GALK2	-0.150439	0.0236078	0.392356
ENSRNOG00000007967	5	Sdhb	SDHB	-0.133091	0.0236416	0.392356
ENSRNOG00000019120	2	Hmgcs2	HMGCS2	0.353408	0.0236471	0.392356
ENSRNOG00000017311	1	Me3	ME3	-0.164104	0.023658	0.392356
ENSRNOG00000004139	10	Ndel1	NDEL1	-0.131202	0.0237166	0.392356
ENSRNOG00000011077	1	Tjp1	TJP1	0.115129	0.0237608	0.392356
ENSRNOG00000011502	5	Col9a2	COL9A2	0.292531	0.0237889	0.392356
ENSRNOG00000014426	18	Lox	LOX	0.575565	0.02379	0.392356
ENSRNOG00000009773	8	Elovl4	ELOVL4	-0.149442	0.0237956	0.392356
ENSRNOG00000043182	X	Sept6	SEPTIN6	-0.182138	0.0237987	0.392356
ENSRNOG00000042359	2	Pigk	PIGK	-0.136226	0.0238188	0.392356
ENSRNOG00000011284	2	Sgms2	SGMS2	0.494445	0.023906	0.392363
ENSRNOG00000016920	19	Spire2	SPIRE2	-0.140894	0.023911	0.392363
ENSRNOG00000060817	17	Stam	STAM	-0.132474	0.0239681	0.392363
ENSRNOG00000011979	14	Mrps24	MRPS24	-0.165322	0.0240247	0.392363
ENSRNOG00000020369	1	Igf2	IGF2	0.526618	0.0240275	0.392363
ENSRNOG00000052247	2	Manba	MANBA	0.182594	0.0240345	0.392363
ENSRNOG00000016408	2	Kirrel1	KIRREL1	0.344336	0.0240572	0.392363
ENSRNOG00000015124	1	Gpam	GPAM	0.268314	0.0240647	0.392363
ENSRNOG00000014650	1	Sema4g	SEMA4G	0.132089	0.0240865	0.392363
ENSRNOG00000003334	5	Klhl21	KLHL21	0.143091	0.0241102	0.392363
ENSRNOG00000061231	14	Selenom	SELENOM	-0.144447	0.0241246	0.392363
ENSRNOG00000029798	3	Lrrc4c	LRRC4C	-0.22064	0.0241269	0.392363
ENSRNOG00000004766	10	Glis2	GLIS2	0.249685	0.0242008	0.392853
ENSRNOG00000023627	5	Cfap74	CFAP74	-0.384087	0.0242228	0.392853
ENSRNOG00000021042	2	Psmd4	PSMD4	-0.127188	0.024234	0.392853
ENSRNOG00000061004	12	Asphd2	ASPHD2	-0.106677	0.0243141	0.393647
ENSRNOG00000002969	13	Itpkb	ITPKB	0.296091	0.0243536	0.393647
ENSRNOG00000018745	7	Sgsm3	SGSM3	-0.140674	0.0243915	0.393647
ENSRNOG00000011932	1	Snrpa1	SNRPA1	-0.147918	0.0243998	0.393647
ENSRNOG00000018042	1	Mrpl48	MRPL48	-0.134599	0.0244116	0.393647
ENSRNOG00000023664	5	Lepr	LEPR	0.573885	0.0244909	0.394509
ENSRNOG00000016383	17	Commd3	COMMD3	-0.116602	0.024584	0.39487
ENSRNOG00000021904	6	Tecpr2	TECPR2	0.250423	0.0246187	0.39487
ENSRNOG00000008628	4	Ica1	ICA1	-0.174658	0.024626	0.39487
ENSRNOG00000016015	16	Dcp1a	DCP1A	0.155336	0.0246356	0.39487
ENSRNOG00000010626	10	Sphk1	SPHK1	0.509289	0.0246961	0.39487
ENSRNOG00000010037	5	Epb41	EPB41	0.386036	0.0247069	0.39487
ENSRNOG00000051321	X	AABR07039153.2		-0.377705	0.0247241	0.39487
ENSRNOG00000001739	11	Meltf	MELTF	-0.488473	0.0247773	0.39487
ENSRNOG00000024818	5	Eva1b	EVA1B	0.316435	0.0247822	0.39487
ENSRNOG00000018397	9	Dnph1	DNPH1	-0.287719	0.0247968	0.39487
ENSRNOG00000006833	5	Rb1cc1	RB1CC1	-0.20981	0.0247971	0.39487
ENSRNOG00000005281	3	Stx16	STX16	0.128034	0.0248477	0.395265
ENSRNOG00000003590	10	Tom1l2	TOM1L2	0.216894	0.024891	0.395542
ENSRNOG00000010415	6	Atxn7l1		-0.157224	0.0250864	0.397943
ENSRNOG00000016222	17	Ppp1r3g	PPP1R3G	-0.207171	0.0250941	0.397943
ENSRNOG00000010666	3	Ccn5	CCN5	0.480086	0.0251379	0.398225
ENSRNOG00000059963	8	AABR07070416.3		-0.991219	0.0252395	0.399138
ENSRNOG00000007316	3	Idh3B	IDH3B	-0.107488	0.0252676	0.399138
ENSRNOG00000011977	2	Sema5a	SEMA5A	-0.228288	0.0252738	0.399138
ENSRNOG00000050695	7	LOC108348145	ZNF7	0.217109	0.0253455	0.399858
ENSRNOG00000011200	2	Bhmt	BHMT	-0.486256	0.0254003	0.40031
ENSRNOG00000061100	4	Tmem150a	TMEM150A	0.183294	0.0254361	0.400443
ENSRNOG00000056106	7	Dip2b	DIP2B	0.199995	0.0254934	0.400443
ENSRNOG00000030520	7	Sarnp	SARNP	-0.0896721	0.0255128	0.400443
ENSRNOG00000018126	5	Abca1	ABCA1	0.166014	0.0255266	0.400443
ENSRNOG00000042603	5	Ttc39b	TTC39B	0.333564	0.0255396	0.400443
ENSRNOG00000055474	7	LOC102550441		1.00371	0.0256053	0.401047
ENSRNOG00000019719	4	Kcna5	KCNA5	0.426299	0.0256414	0.401047
ENSRNOG00000050964	8	LOC100911068	ROBO4	0.316244	0.025693	0.401047
ENSRNOG00000009589	5	Angptl7	ANGPTL7	1.01673	0.0257602	0.401047
ENSRNOG00000017132	5	Snx30	SNX30	0.268659	0.0258151	0.401047
ENSRNOG00000011871	9	AABR07066180.1	KAT2B	0.18762	0.0258181	0.401047
ENSRNOG00000007979	3	Phospho2	PHOSPHO2	-0.102333	0.0258471	0.401047
ENSRNOG00000020935	1	Capn1	CAPN1	0.244741	0.0258875	0.401047
ENSRNOG00000053932	8	Ddx6	DDX6	0.384294	0.0259448	0.401047
ENSRNOG00000008088	3	Btbd3	BTBD3	0.32773	0.0259514	0.401047
ENSRNOG00000020619	8	Eif3g	EIF3G	-0.112579	0.0259647	0.401047
ENSRNOG00000019490	16	Slc20a2	SLC20A2	0.129891	0.0259698	0.401047
ENSRNOG00000052757	5	AABR07049695.3		0.962475	0.0259874	0.401047
ENSRNOG00000014515	2	Cdc14a	CDC14A	0.224134	0.0260024	0.401047
ENSRNOG00000001878	11	Klhl22	AC007731.5, KLHL22	-0.137462	0.0260328	0.401047
ENSRNOG00000056794	2	AABR07008424.1		1.00082	0.0260707	0.401047
ENSRNOG00000001090	12	Stard13	STARD13	0.242783	0.026073	0.401047
ENSRNOG00000011904	8	Trappc4	TRAPPC4	-0.146618	0.0260748	0.401047
ENSRNOG00000011830	3	Plekha3	PLEKHA3	-0.119069	0.0260838	0.401047
ENSRNOG00000018949	9	Dlk2	DLK2	-0.156505	0.0261023	0.401047
ENSRNOG00000021295	3	Rae1	RAE1	-0.152758	0.0261485	0.401215
ENSRNOG00000055286	1	LOC103689986	YIF1B	-0.368162	0.0261941	0.401215
ENSRNOG00000047219	12	Ube3b	UBE3B	0.205693	0.0262441	0.401215
ENSRNOG00000049034	3	Ptrh1	PTRH1	-0.366304	0.0262732	0.401215
ENSRNOG00000020442	8	Ubl5	UBL5	-0.129307	0.0263	0.401215
ENSRNOG00000001991	11	Atp5po	ATP5PO, AP000311.1	-0.124302	0.0263169	0.401215
ENSRNOG00000014061	1	Dusp5	DUSP5	-0.35865	0.026317	0.401215
ENSRNOG00000027357	5	Sox17	SOX17	0.280168	0.0263482	0.401215
ENSRNOG00000028255	10	Usp36	AC022966.1	0.157459	0.0263543	0.401215
ENSRNOG00000002171	11	Phldb2	PHLDB2	0.552659	0.0263754	0.401215
ENSRNOG00000016201	9	Mrps9	MRPS9	-0.121503	0.0264599	0.401956
ENSRNOG00000039350	10	Gng13	GNG13	-0.27264	0.0265051	0.401956
ENSRNOG00000008941	8	Ets1	ETS1	0.223269	0.0265169	0.401956
ENSRNOG00000007665	3	Cse1l	CSE1L	-0.124142	0.0265532	0.401956
ENSRNOG00000003956	X	Arhgap6	ARHGAP6	0.524393	0.0265577	0.401956
ENSRNOG00000020621	2	Dcst1	DCST1	0.751989	0.0265817	0.401956
ENSRNOG00000012801	1	LOC103690044	GSTO2	0.318524	0.0267203	0.403569
ENSRNOG00000013160	1	Sash1	SASH1	0.109108	0.0267411	0.403569
ENSRNOG00000007766	X	Pqbp1	PQBP1	-0.166333	0.0267756	0.403644
ENSRNOG00000032659	9	Plcl1	PLCL1	-0.247648	0.026819	0.403644
ENSRNOG00000049121	9	Bysl	BYSL	-0.180678	0.0268252	0.403644
ENSRNOG00000009330	8	Slc17a5	SLC17A5	-0.178322	0.0268894	0.403878
ENSRNOG00000001383	12	Slc8b1	SLC8B1	0.237871	0.0269473	0.403878
ENSRNOG00000025523	1	Armh3	ARMH3	0.25488	0.0269995	0.403878
ENSRNOG00000023841	15	Cd99l2	CD99L2	-0.176056	0.0270365	0.403878
ENSRNOG00000051965	18	Smad4	SMAD4	0.233182	0.0270575	0.403878
ENSRNOG00000000396	20	Ddx50	DDX50	-0.104108	0.0270778	0.403878
ENSRNOG00000027277	18	Pcdhga8	PCDHGA8	-0.678888	0.0270781	0.403878
ENSRNOG00000005879	8	Maml2	MAML2	0.439566	0.027111	0.403878
ENSRNOG00000001719	11	Psmd2	PSMD2	-0.093384	0.0271145	0.403878
ENSRNOG00000027039	10	Mrpl22	MRPL22	-0.193374	0.027144	0.403878
ENSRNOG00000017206	9	Igfbp5	IGFBP5	0.190946	0.0271469	0.403878
ENSRNOG00000008830	10	Nfe2l1	NFE2L1	0.155022	0.0271575	0.403878
ENSRNOG00000018980	9	Tjap1		0.128111	0.0272343	0.404314
ENSRNOG00000027860	10	Ggnbp2	GGNBP2	-0.103946	0.0272526	0.404314
ENSRNOG00000017484	2	Gja5	GJA5	0.624973	0.027266	0.404314
ENSRNOG00000010038	10	Psmc5	PSMC5	-0.160125	0.0273242	0.40477
ENSRNOG00000034066	8	Hspa8	HSPA8	-1.31929	0.0273731	0.40477
ENSRNOG00000010253	4	Cd163	CD163	0.538775	0.0273904	0.40477
ENSRNOG00000017164	1	Afap1l2	AFAP1L2	0.188825	0.0274026	0.40477
ENSRNOG00000060206	1	Zfp592	ZNF592	0.132886	0.0274886	0.405478
ENSRNOG00000018132	18	Hmgxb3	HMGXB3	0.170892	0.0275213	0.405478
ENSRNOG00000012061	1	Prkcb	PRKCB	-0.185126	0.0275359	0.405478
ENSRNOG00000018556	1	Tomm40	TOMM40	-0.159436	0.0275565	0.405478
ENSRNOG00000009867	6	Tgfb3	TGFB3	0.367316	0.0276763	0.40685
ENSRNOG00000005884	3	Emc7	EMC7	-0.106604	0.0277259	0.407188
ENSRNOG00000016589	4	Mlf2	MLF2	-0.0995183	0.0277932	0.407214
ENSRNOG00000000519	20	Stk38	STK38	0.159277	0.0278531	0.407214
ENSRNOG00000052406	1	LOC102552527		-0.368518	0.0278693	0.407214
ENSRNOG00000008163	5	Atp6v1g1	ATP6V1G1	-0.0787594	0.0278824	0.407214
ENSRNOG00000012876	4	Slc6a13	SLC6A13	0.520349	0.0278966	0.407214
ENSRNOG00000002394	13	Tpr	TPR	-0.116907	0.0279258	0.407214
ENSRNOG00000049862	10	Rnf157	RNF157	0.238641	0.0279272	0.407214
ENSRNOG00000011094	7	Efcab6	EFCAB6	-0.251975	0.0279495	0.407214
ENSRNOG00000017297	9	Cab39	CAB39	-0.0963111	0.0279759	0.407214
ENSRNOG00000014322	5	Kazn	KAZN	0.233065	0.0280462	0.407214
ENSRNOG00000004670	14	Ddx56	DDX56	-0.186553	0.0280755	0.407214
ENSRNOG00000053370	18	Adnp2	ADNP2	0.154426	0.0280972	0.407214
ENSRNOG00000004814	10	Elob		-0.137822	0.0281281	0.407214
ENSRNOG00000018057	9	Mrpl2	AL355385.2, MRPL2	-0.194977	0.0281598	0.407214
ENSRNOG00000011167	15	Wdhd1	WDHD1	0.380384	0.0281706	0.407214
ENSRNOG00000020543	1	Nosip	NOSIP	-0.142078	0.0281915	0.407214
ENSRNOG00000008507	7	Cradd	CRADD	-0.541689	0.0281915	0.407214
ENSRNOG00000018631	17	Enkur	ENKUR	-0.323948	0.0282067	0.407214
ENSRNOG00000009222	5	Epha2	EPHA2	0.456189	0.0282917	0.407684
ENSRNOG00000030246	11	Btla	BTLA	-0.817386	0.0282925	0.407684
ENSRNOG00000004210	6	Osr1	OSR1	0.45834	0.0283512	0.408145
ENSRNOG00000056017	12	Bcl7a	BCL7A	0.34484	0.0285256	0.410171
ENSRNOG00000010170	3	Tubb4b	TUBB4B	-0.238624	0.0285847	0.410171
ENSRNOG00000011936	8	Abhd14a	ABHD14A	-0.16724	0.0286549	0.410171
ENSRNOG00000014531	1	Hbs1l	HBS1L	-0.102339	0.0286562	0.410171
ENSRNOG00000003918	10	Slc25a19	SLC25A19	-0.156157	0.0286764	0.410171
ENSRNOG00000003288	10	Cacng5	CACNG5	0.267094	0.0286789	0.410171
ENSRNOG00000013963	2	Il6st	IL6ST	0.230812	0.0286795	0.410171
ENSRNOG00000058785	4	LOC103692170	CCDC142	0.458016	0.0287088	0.410207
ENSRNOG00000052405	3	Cdh4	CDH4	0.368145	0.0287394	0.41026
ENSRNOG00000011647	2	S100a6	S100A6	0.269333	0.0287691	0.410301
ENSRNOG00000000341	15	Nid2	NID2	0.289263	0.02885	0.41105
ENSRNOG00000061005	14	AABR07016572.1		0.433306	0.0288979	0.41105
ENSRNOG00000016251	19	Dnaja2	DNAJA2	-0.0962233	0.0289238	0.41105
ENSRNOG00000024779	14	Polr2b	POLR2B	-0.167071	0.028929	0.41105
ENSRNOG00000005587	4	Suclg1	SUCLG1	-0.126197	0.029018	0.41169
ENSRNOG00000007597	7	Rhpn1	RHPN1	0.271085	0.0290279	0.41169
ENSRNOG00000012818	10	Ksr1	KSR1	0.190729	0.0291136	0.412308
ENSRNOG00000056493	7	Mybpc1	MYBPC1	-1.00816	0.0291253	0.412308
ENSRNOG00000019987	3	Scand1	SCAND1	-0.172351	0.0292111	0.412398
ENSRNOG00000047977	16	LOC684871	TCIM	0.367577	0.0292287	0.412398
ENSRNOG00000008036	5	Dennd4c	DENND4C	0.210813	0.0292485	0.412398
ENSRNOG00000005229	13	Sec16b	SEC16B	0.286811	0.0292496	0.412398
ENSRNOG00000008354	3	Slc9a8	SLC9A8	0.233494	0.0292855	0.412398
ENSRNOG00000028677	18	LOC361346	C18orf54	0.216959	0.029307	0.412398
ENSRNOG00000054467	16	LOC100910854		-0.195692	0.0293634	0.412398
ENSRNOG00000025394	3	Tanc1	TANC1	0.166883	0.029373	0.412398
ENSRNOG00000001908	11	Klhl6	KLHL6	0.290145	0.0294335	0.412398
ENSRNOG00000006998	7	Fhl4		-0.539084	0.0294768	0.412398
ENSRNOG00000027489	12	Mn1	MN1	0.298273	0.0295	0.412398
ENSRNOG00000026981	4	Zfp282	ZNF282	0.133298	0.0295067	0.412398
ENSRNOG00000007281	4	Flnc	FLNC	0.300786	0.0295962	0.412398
ENSRNOG00000011471	15	Fgf9	FGF9	-0.211947	0.0296406	0.412398
ENSRNOG00000003822	10	Slu7	SLU7	-0.109349	0.0296406	0.412398
ENSRNOG00000018153	8	Rbm5	RBM5	0.137077	0.0296677	0.412398
ENSRNOG00000016960	1	Polr3e	POLR3E	-0.115042	0.0296727	0.412398
ENSRNOG00000000774	20	Gabbr1	GABBR1	-0.0746828	0.0296901	0.412398
ENSRNOG00000054319	14	LOC103690128		1.57254	0.0296966	0.412398
ENSRNOG00000020342	5	Samd11	SAMD11	0.346438	0.0297184	0.412398
ENSRNOG00000031709	4	Ppfibp1	PPFIBP1	0.20948	0.0297232	0.412398
ENSRNOG00000010940	8	Acad11	ACAD11	0.203477	0.0297246	0.412398
ENSRNOG00000021249	3	Ap5s1	AP5S1	-0.267892	0.029763	0.412557
ENSRNOG00000001227	20	Adarb1	ADARB1	0.135858	0.0298322	0.412891
ENSRNOG00000017571	18	Ndufa2	NDUFA2	-0.12786	0.0298641	0.412891
ENSRNOG00000046848	8	PCOLCE2	PCOLCE2	0.523305	0.029868	0.412891
ENSRNOG00000011908	6	Asxl2	ASXL2	0.409778	0.0299379	0.413172
ENSRNOG00000019552	7	Lsm7	LSM7	-0.162867	0.0299423	0.413172
ENSRNOG00000010730	6	Efcab10	EFCAB10	-0.487716	0.0300331	0.413621
ENSRNOG00000027260	11	Adprh	ADPRH	-0.141837	0.0300396	0.413621
ENSRNOG00000022289	1	Aip	AIP	-0.143484	0.0300594	0.413621
ENSRNOG00000003759	6	Galc	GALC	0.236382	0.030083	0.413621
ENSRNOG00000013634	8	Myd88	MYD88	0.205271	0.0301261	0.413842
ENSRNOG00000023588	2	Dmgdh	DMGDH	-0.470355	0.0301712	0.413971
ENSRNOG00000059538	4	Clec2g		0.246873	0.0301896	0.413971
ENSRNOG00000008683	6	Alk	ALK	0.272131	0.0302393	0.41408
ENSRNOG00000007090	4	Cacna1c	CACNA1C	0.212983	0.0302517	0.41408
ENSRNOG00000019243	9	Glb1l	GLB1L	0.244354	0.0303073	0.414471
ENSRNOG00000008862	8	Abcg4	ABCG4	0.254784	0.0304474	0.416014
ENSRNOG00000007227	10	Mien1		-0.109793	0.0305101	0.416499
ENSRNOG00000001469	12	Eln	ELN	0.3584	0.0305801	0.417083
ENSRNOG00000009033	13	Cntn2	CNTN2	0.159526	0.0306075	0.417085
ENSRNOG00000009691	13	Lrrn2	LRRN2	-0.118154	0.0308513	0.419694
ENSRNOG00000013756	17	Snrnp48	SNRNP48	-0.216741	0.0308635	0.419694
ENSRNOG00000001254	20	Col6a2	COL6A2	0.329035	0.0308812	0.419694
ENSRNOG00000043171	18	Hdhd2	HDHD2	-0.135723	0.0309517	0.420279
ENSRNOG00000014399	9	Aamp	AAMP	-0.115568	0.0310713	0.421108
ENSRNOG00000013493	8	Psma4	PSMA4	-0.119317	0.0311195	0.421108
ENSRNOG00000049988	10	Mbtd1	MBTD1	0.374169	0.0311205	0.421108
ENSRNOG00000009722	10	Chd3	CHD3	0.103532	0.0311261	0.421108
ENSRNOG00000009761	5	Tmod1	TMOD1	-0.153576	0.0311504	0.421108
ENSRNOG00000016037	3	Mafb	MAFB	-0.346134	0.0312808	0.422316
ENSRNOG00000047493	4	Slco1a4	SLCO1A2	0.181288	0.0313481	0.422316
ENSRNOG00000022373	2	Dennd4b	DENND4B	0.143225	0.0313534	0.422316
ENSRNOG00000003919	10	Rps6kb1	AC005702.1	0.158126	0.0313895	0.422316
ENSRNOG00000043387	16	Cpe	CPE	-0.1011	0.0313938	0.422316
ENSRNOG00000019655	5	Atp6v0b	ATP6V0B	-0.129408	0.0314228	0.422316
ENSRNOG00000010408	7	Polr2k	POLR2K	-0.157515	0.0314329	0.422316
ENSRNOG00000007018	3	Mapkbp1	MAPKBP1	0.137952	0.0314941	0.422766
ENSRNOG00000013480	16	Ing2	ING2	-0.179192	0.0315719	0.42288
ENSRNOG00000016705	17	Prpf4b	PRPF4B	-0.241874	0.031572	0.42288
ENSRNOG00000017832	18	Snx2	SNX2	-0.170836	0.0315855	0.42288
ENSRNOG00000000786	20	Rpp21	RPP21	-0.180569	0.0316337	0.423156
ENSRNOG00000007542	3	Scg5	SCG5	-0.146751	0.0316689	0.423256
ENSRNOG00000013251	4	Trim24		0.144018	0.0317661	0.423727
ENSRNOG00000022586	3	Cdk9	CDK9	-0.120253	0.0317757	0.423727
ENSRNOG00000017593	17	Mtr	MTR	0.320143	0.0317872	0.423727
ENSRNOG00000000867	20	Vars	VARS1	-0.192814	0.031852	0.424222
ENSRNOG00000051528	9	Ddx11	DDX11	0.355227	0.0319462	0.424941
ENSRNOG00000003076	7	Rbms2	RBMS2	0.172738	0.0320437	0.424941
ENSRNOG00000005577	7	Desi1	DESI1	0.112381	0.0320549	0.424941
ENSRNOG00000002660	X	Magee1	MAGEE1	-0.200008	0.0320579	0.424941
ENSRNOG00000014753	4	Tcf7l1	TCF7L1	0.227157	0.0320738	0.424941
ENSRNOG00000020337	3	Sla2	SLA2	0.518619	0.0321054	0.424941
ENSRNOG00000003782	X	Acot9	ACOT9	-0.165296	0.0321251	0.424941
ENSRNOG00000018812	8	Rpp25	RPP25	-0.209018	0.032139	0.424941
ENSRNOG00000024452	19	Carmil2	CARMIL2	-0.145409	0.0321559	0.424941
ENSRNOG00000004361	7	Parp10	PARP10	0.252142	0.0322134	0.425334
ENSRNOG00000048114	17	Echdc3	ECHDC3	0.932686	0.0322884	0.425341
ENSRNOG00000009953	2	Snx16	SNX16	-0.202379	0.0323025	0.425341
ENSRNOG00000029366	1	Prrt2	PRRT2	-0.136292	0.032332	0.425341
ENSRNOG00000051299	5	AC099453.2		-0.35207	0.0323356	0.425341
ENSRNOG00000031562	1	Vom2r31		0.560739	0.0323814	0.425341
ENSRNOG00000054017	17	LOC100912564	H4C8	0.301684	0.0323846	0.425341
ENSRNOG00000009920	11	LOC680121	HSPA8	-0.17443	0.0324334	0.425341
ENSRNOG00000007527	5	Tm2d1	TM2D1	-0.139439	0.0324587	0.425341
ENSRNOG00000015318	5	Heyl	HEYL	0.191507	0.0324774	0.425341
ENSRNOG00000042309	1	Kiaa0408L	KIAA0408	-0.116454	0.0325122	0.425341
ENSRNOG00000060185	7	LOC103690317	KANSL2	-0.109096	0.0325197	0.425341
ENSRNOG00000031789	7	Rangap1	RANGAP1	-0.12579	0.0326089	0.426137
ENSRNOG00000011663	8	Rnf7	RNF7	-0.150041	0.0327196	0.426137
ENSRNOG00000019407	5	Dmap1	DMAP1	-0.140826	0.0327276	0.426137
ENSRNOG00000004155	10	Samd14	SAMD14	0.225954	0.0327442	0.426137
ENSRNOG00000009590	16	Stox2	STOX2	0.38371	0.0328587	0.426137
ENSRNOG00000010980	2	Proser1	PROSER1	0.123505	0.0328686	0.426137
ENSRNOG00000002456	10	Hlf	HLF	-0.356607	0.0328799	0.426137
ENSRNOG00000020777	1	Zfp382	ZNF382	0.143309	0.0328934	0.426137
ENSRNOG00000026793	7	Nt5dc3	NT5DC3	0.455932	0.0329061	0.426137
ENSRNOG00000060153	12	Spry3	SPRY3	0.13226	0.032924	0.426137
ENSRNOG00000056641	11	AABR07034550.1		-0.307307	0.0329453	0.426137
ENSRNOG00000020470	2	Slc25a24	SLC25A24	0.234788	0.0329679	0.426137
ENSRNOG00000020658	10	Aarsd1	AARSD1, PTGES3L-AARSD1	-0.111849	0.0329881	0.426137
ENSRNOG00000015787	10	P3h4	P3H4	-0.173419	0.0329913	0.426137
ENSRNOG00000014797	9	Tmbim1	TMBIM1	0.140796	0.0330394	0.426137
ENSRNOG00000017500	19	Mtss1l	MTSS2	0.156314	0.0330645	0.426137
ENSRNOG00000000823	20	Gcc2	GCC2	-0.167591	0.0330716	0.426137
ENSRNOG00000012939	7	Abca7	ABCA7	-0.300207	0.0330818	0.426137
ENSRNOG00000055297	1	AABR07005633.1		0.427355	0.0332644	0.428128
ENSRNOG00000037230	9	Ppidl1	PPID	-0.271351	0.0333552	0.428936
ENSRNOG00000008857	7	Adamts10	ADAMTS10	0.19442	0.0334438	0.42907
ENSRNOG00000007806	4	Arf5	ARF5	-0.13154	0.0334638	0.42907
ENSRNOG00000011952	7	Samm50	SAMM50	-0.158614	0.0334787	0.42907
ENSRNOG00000002989	10	Nmt1	NMT1	-0.130476	0.0335093	0.42907
ENSRNOG00000027359	18	Slc25a2	SLC25A2	0.570566	0.0335196	0.42907
ENSRNOG00000046379	3	LOC100912604	SRM	-0.376392	0.0335771	0.42907
ENSRNOG00000058646	6	Zfp36l1	ZFP36L1	0.185549	0.033634	0.42907
ENSRNOG00000005621	4	Gxylt2	GXYLT2	1.39973	0.0336794	0.42907
ENSRNOG00000020657	2	Shc1	SHC1	0.188513	0.0337888	0.42907
ENSRNOG00000020259	5	RGD1305347	C1orf210	0.526239	0.0339082	0.42907
ENSRNOG00000020897	1	Prpf19	PRPF19	-0.133515	0.0339467	0.42907
ENSRNOG00000010232	9	Enpp5	ENPP5	-0.154679	0.0339473	0.42907
ENSRNOG00000015052	16	Star	STAR	-0.527507	0.0340118	0.42907
ENSRNOG00000015675	1	Nell1	NELL1	-0.215126	0.0340328	0.42907
ENSRNOG00000059785	8	AC096430.2		0.48526	0.0340826	0.42907
ENSRNOG00000019220	1	Rhod	RHOD	0.575084	0.0340855	0.42907
ENSRNOG00000006499	5	Cops5	COPS5	-0.138461	0.0340856	0.42907
ENSRNOG00000005067	6	Zfp36l2	ZFP36L2	0.163791	0.0341665	0.42907
ENSRNOG00000007267	6	Mnat1	MNAT1	-0.205433	0.0341687	0.42907
ENSRNOG00000050410	20	Snrpd3	SNRPD3	-0.159606	0.0341967	0.42907
ENSRNOG00000018804	17	Ripor2	RIPOR2	0.32617	0.0342258	0.42907
ENSRNOG00000013866	9	Usp49	USP49	0.223361	0.0342678	0.42907
ENSRNOG00000018215	1	Slc22a6	SLC22A6	0.562031	0.0342918	0.42907
ENSRNOG00000042983	19	Nudt21	NUDT21	-0.17287	0.0342931	0.42907
ENSRNOG00000053045	12	Wscd2	WSCD2	0.26655	0.0343085	0.42907
ENSRNOG00000002097	14	Rasl11b	RASL11B	-0.305378	0.0343136	0.42907
ENSRNOG00000001044	12	Aimp2	AIMP2	-0.16206	0.0343203	0.42907
ENSRNOG00000018395	9	Usp40	USP40	0.161435	0.0343321	0.42907
ENSRNOG00000010877	8	Alg9	ALG9, AP001781.2	-0.112299	0.0343446	0.42907
ENSRNOG00000002624	17	Edaradd	EDARADD	0.844333	0.0343525	0.42907
ENSRNOG00000000411	20	Nus1	NUS1	-0.131088	0.0344071	0.42907
ENSRNOG00000011352	1	Furin	FURIN	0.173149	0.0344141	0.42907
ENSRNOG00000007567	3	Rem1	REM1	0.348154	0.0344175	0.42907
ENSRNOG00000014762	5	Ppie	PPIE	-0.146654	0.0344221	0.42907
ENSRNOG00000022975	7	Nfam1	NFAM1	0.14039	0.0344743	0.42907
ENSRNOG00000018069	15	Ngdn	NGDN	-0.128848	0.0344881	0.42907
ENSRNOG00000019697	16	Ankrd28	ANKRD28	0.31082	0.0345039	0.42907
ENSRNOG00000017032	18	Atp5f1a		-0.119937	0.0345109	0.42907
ENSRNOG00000029178	11	Abcc5	ABCC5	0.109817	0.0345224	0.42907
ENSRNOG00000056062	1	AABR07002893.1		-0.402611	0.0345424	0.42907
ENSRNOG00000047714	13	Tmem37	TMEM37	0.558209	0.034566	0.42907
ENSRNOG00000033372	11	Klhl24	KLHL24	0.282229	0.0345846	0.42907
ENSRNOG00000019724	1	Ganab	GANAB	0.086981	0.0346495	0.42907
ENSRNOG00000002186	14	Nudt9	NUDT9	-0.140835	0.0347681	0.42907
ENSRNOG00000021056	1	Kcnj14	KCNJ14	0.188468	0.0347895	0.42907
ENSRNOG00000016678	3	Angptl2	ANGPTL2	0.551504	0.0347999	0.42907
ENSRNOG00000010951	8	Cmtm6	CMTM6	0.143726	0.0348013	0.42907
ENSRNOG00000003983	13	Pfdn2	PFDN2	-0.139458	0.0348075	0.42907
ENSRNOG00000012951	15	Kctd9	KCTD9	0.150248	0.0348265	0.42907
ENSRNOG00000020482	15	Nfatc4	NFATC4	0.357043	0.0348398	0.42907
ENSRNOG00000014362	6	Nudt14	NUDT14	-0.230155	0.0348454	0.42907
ENSRNOG00000015423	2	Ccna2	CCNA2	0.609887	0.0348719	0.42907
ENSRNOG00000008115	3	Arhgap11a	ARHGAP11B, ARHGAP11A	0.298865	0.0348858	0.42907
ENSRNOG00000011363	4	Napepld	NAPEPLD	-0.468695	0.0348897	0.42907
ENSRNOG00000005074	3	Arl6ip6	ARL6IP6	0.280868	0.0349598	0.42907
ENSRNOG00000046698	10	Gps1	GPS1	-0.0989545	0.0350035	0.42907
ENSRNOG00000000955	12	Lnx2	LNX2	0.180766	0.0350121	0.42907
ENSRNOG00000020478	18	Camk4	CAMK4	-0.21403	0.0350291	0.42907
ENSRNOG00000025030	5	Dffb	DFFB	0.167615	0.0350464	0.42907
ENSRNOG00000001194	20	Rrp1b	RRP1B	0.204928	0.0350568	0.42907
ENSRNOG00000001185	12	RGD1311899	C12orf43	-0.137753	0.0350759	0.42907
ENSRNOG00000016227	1	Glrx3	GLRX3	-0.119342	0.0351477	0.429111
ENSRNOG00000009080	6	Atp6v1d	ATP6V1D	-0.112382	0.0351525	0.429111
ENSRNOG00000002768	10	Tmem114	TMEM114	-0.640495	0.0352145	0.429111
ENSRNOG00000019236	5	AABR07049755.1	RNF220	-0.0958025	0.0352354	0.429111
ENSRNOG00000015143	19	Siah1	SIAH1	-0.122379	0.0352417	0.429111
ENSRNOG00000059507	3	Lamc3	LAMC3	0.280541	0.0352724	0.429111
ENSRNOG00000015280	16	Actr8	ACTR8	-0.145569	0.0352755	0.429111
ENSRNOG00000053468	7	Tuba1b	TUBA1B	-0.138402	0.0353635	0.429839
ENSRNOG00000017895	5	Eno1	ENO1	-0.138644	0.0354496	0.430544
ENSRNOG00000016067	3	Ckap5	CKAP5	-0.0971871	0.0355191	0.431046
ENSRNOG00000054465	20	AABR07045217.1		-0.309656	0.0356614	0.43243
ENSRNOG00000004247	10	Nhp2	NHP2	-0.2238	0.0357596	0.433098
ENSRNOG00000026316	6	Wdr43	WDR43	0.123357	0.0357887	0.433098
ENSRNOG00000061346	12	B3glct	B3GLCT	0.235636	0.0358499	0.433098
ENSRNOG00000011613	9	Ppip5k2	PPIP5K2	0.201693	0.0358504	0.433098
ENSRNOG00000057988	7	Pfkm	PFKM	-0.0968489	0.0358791	0.433098
ENSRNOG00000056257	1	Cacng7	CACNG7	0.144543	0.0358966	0.433098
ENSRNOG00000019946	9	Gmppa	GMPPA	-0.141296	0.0359181	0.433098
ENSRNOG00000054080	8	Cgnl1	CGNL1	0.251619	0.0359954	0.433098
ENSRNOG00000047257	13	Tmem185b	TMEM185B	-0.208083	0.0360312	0.433098
ENSRNOG00000005332	7	Csdc2	CSDC2	0.199679	0.0360323	0.433098
ENSRNOG00000061603	3	Asxl1	ASXL1	0.155438	0.0360621	0.433098
ENSRNOG00000059857	7	Rnd1	RND1	-0.287808	0.0360887	0.433098
ENSRNOG00000018410	4	Nfu1	NFU1	-0.149784	0.0361041	0.433098
ENSRNOG00000013451	2	Drosha	DROSHA	-0.0858403	0.0361127	0.433098
ENSRNOG00000020525	8	Col5a3	COL5A3	0.164309	0.0361601	0.433131
ENSRNOG00000017040	17	Wrnip1	WRNIP1	-0.140613	0.0362008	0.433131
ENSRNOG00000002751	X	Zdhhc15	ZDHHC15	0.426558	0.0362037	0.433131
ENSRNOG00000004181	13	Sdccag8	SDCCAG8	-0.18523	0.0362479	0.433131
ENSRNOG00000006827	7	Tmem198b		0.215891	0.036257	0.433131
ENSRNOG00000007728	7	Gsdmd	GSDMD	0.258071	0.0363443	0.433556
ENSRNOG00000002144	14	Exoc1	EXOC1	-0.0928659	0.036362	0.433556
ENSRNOG00000004524	13	Desi2	DESI2	0.24603	0.0363942	0.433556
ENSRNOG00000011411	1	Adgrg6	ADGRG6	0.226521	0.0364059	0.433556
ENSRNOG00000025053	7	Lrp1	LRP1	0.105227	0.0365311	0.434709
ENSRNOG00000050190	3	Eng	ENG	0.178629	0.0365904	0.434812
ENSRNOG00000017939	3	Chn1	CHN1	-0.144459	0.0366438	0.434812
ENSRNOG00000014429	3	Arfgap2	ARFGAP2	0.0823623	0.0366479	0.434812
ENSRNOG00000007329	6	Frmd6	FRMD6	0.131767	0.0366534	0.434812
ENSRNOG00000015655	2	Ptgfrn	PTGFRN	-0.214899	0.036729	0.435157
ENSRNOG00000006800	5	Tmem246	PGAP4	-0.167331	0.0367394	0.435157
ENSRNOG00000020979	2	Psmb4	PSMB4	-0.136244	0.0368856	0.436356
ENSRNOG00000047134	9	Gtf2f1	GTF2F1	-0.129221	0.0368977	0.436356
ENSRNOG00000001490	1	Pdcd2	PDCD2	-0.154687	0.0369524	0.436609
ENSRNOG00000021101	2	Sema6c	SEMA6C	0.192466	0.0369761	0.436609
ENSRNOG00000000190	7	AABR07058539.1	EP300	0.341305	0.0371454	0.43827
ENSRNOG00000002781	13	Kdsr	KDSR	0.208987	0.0372897	0.439634
ENSRNOG00000004846	7	Atp6v1c1	ATP6V1C1	-0.15241	0.0373755	0.440305
ENSRNOG00000050181	1	LOC100911881	CHID1	-0.274147	0.0375512	0.441375
ENSRNOG00000004737	13	Cd48	CD48	0.205256	0.0375514	0.441375
ENSRNOG00000021067	1	Fxyd7	FXYD7	-0.309394	0.0376658	0.441375
ENSRNOG00000043085	8	Clstn2	CLSTN2	-0.372598	0.0376905	0.441375
ENSRNOG00000015554	8	Ankdd1a	ANKDD1A	0.419293	0.0377057	0.441375
ENSRNOG00000011839	16	Mrps31	MRPS31	-0.186615	0.037717	0.441375
ENSRNOG00000013376	19	Mvd	MVD	-0.173203	0.0377286	0.441375
ENSRNOG00000010650	6	Plekhh1	PLEKHH1	0.198319	0.0377512	0.441375
ENSRNOG00000009995	10	Rapgef6	AC008695.1, RAPGEF6	0.37339	0.0377796	0.441375
ENSRNOG00000000571	20	Psap	PSAP	-0.0687208	0.0377825	0.441375
ENSRNOG00000011975	1	Crtc3	CRTC3	0.249656	0.03782	0.441375
ENSRNOG00000001033	15	Nufip1	NUFIP1	-0.136845	0.0378273	0.441375
ENSRNOG00000018467	9	Mitd1	MITD1	-0.173771	0.0378412	0.441375
ENSRNOG00000001099	12	Rbak	RBAK	0.173497	0.0379068	0.441803
ENSRNOG00000004482	6	Ccdc88c	CCDC88C	0.228414	0.0379527	0.442001
ENSRNOG00000011774	5	Fblim1	FBLIM1	0.428844	0.0380298	0.442214
ENSRNOG00000007600	X	Igsf1	IGSF1	0.32111	0.0380665	0.442214
ENSRNOG00000015630	4	Cct7	CCT7	-0.150806	0.0380732	0.442214
ENSRNOG00000021330	19	Sprtn	SPRTN	0.279429	0.0380865	0.442214
ENSRNOG00000029813	12	AABR07035218.1		-0.982224	0.0381438	0.442544
ENSRNOG00000017213	5	Cdk11b	CDK11A, CDK11B	-0.131461	0.0382152	0.442749
ENSRNOG00000060337	8	Exosc7	EXOSC7	-0.213401	0.0382194	0.442749
ENSRNOG00000008686	7	Tigd5		0.304387	0.0383212	0.442783
ENSRNOG00000009029	8	Nptn	NPTN	-0.141798	0.0384302	0.442783
ENSRNOG00000016250	18	Ammecr1l	AMMECR1L	0.134439	0.0384592	0.442783
ENSRNOG00000016362	1	Gpr4	GPR4	0.234754	0.0384646	0.442783
ENSRNOG00000053229	2	AABR07007905.2		-0.238106	0.0384705	0.442783
ENSRNOG00000029447	3	Epc2	EPC2	-0.130465	0.038504	0.442783
ENSRNOG00000009446	3	Rxra	RXRA	0.322353	0.0386028	0.442783
ENSRNOG00000056446	7	Endou	ENDOU	0.336233	0.0386557	0.442783
ENSRNOG00000002312	14	Atp10d	ATP10D	0.402292	0.0386684	0.442783
ENSRNOG00000043377	2	Fdps	RUSC1	-0.150688	0.0387691	0.442783
ENSRNOG00000006751	15	Psmd6	PSMD6	-0.140388	0.0387796	0.442783
ENSRNOG00000006341	15	Saysd1	SAYSD1	-0.345213	0.0387824	0.442783
ENSRNOG00000011882	1	Gab2	GAB2	0.297358	0.0387852	0.442783
ENSRNOG00000059969	13	AABR07021762.1		-0.642267	0.0388098	0.442783
ENSRNOG00000010107	16	AABR07025295.1	PALLD	0.289988	0.0388186	0.442783
ENSRNOG00000015902	1	Cpxm2	CPXM2	0.502055	0.0388335	0.442783
ENSRNOG00000006110	5	Jph1	JPH1	-0.18402	0.038838	0.442783
ENSRNOG00000008239	4	Repin1	REPIN1	0.264079	0.038883	0.442783
ENSRNOG00000011585	8	Fat3	FAT3	0.401974	0.0389063	0.442783
ENSRNOG00000027183	5	Zfyve9	ZFYVE9	-0.129094	0.038914	0.442783
ENSRNOG00000003338	10	Pmp22	PMP22	0.140808	0.0389456	0.442783
ENSRNOG00000013343	7	Myg1	C12orf10	-0.136546	0.0389551	0.442783
ENSRNOG00000049912	3	Atp5f1e	ATP5F1E	-0.149483	0.03897	0.442783
ENSRNOG00000017310	2	Rnpc3	RNPC3	-0.248016	0.0389968	0.442783
ENSRNOG00000010830	16	Slc25a4	SLC25A4	-0.11958	0.0390104	0.442783
ENSRNOG00000049128	8	Nktr	NKTR	0.190149	0.0390259	0.442783
ENSRNOG00000055222	8	AC094212.1	TPI1	0.350699	0.0390826	0.442783
ENSRNOG00000003279	19	Syce2	SYCE2	0.630196	0.0391349	0.442783
ENSRNOG00000011488	1	Sergef	SERGEF	-0.198657	0.0391354	0.442783
ENSRNOG00000006094	3	Cd44	CD44	0.339622	0.0391863	0.442783
ENSRNOG00000030689	1	Ms4a6e	MS4A6E, MS4A6A	0.54251	0.0392088	0.442783
ENSRNOG00000024506	5	LOC500475	C9orf43	-0.274553	0.0392424	0.442783
ENSRNOG00000015229	1	Zc3h4	ZC3H4	0.119364	0.0392459	0.442783
ENSRNOG00000049232	1	Tcf7l2	TCF7L2	0.220234	0.0392503	0.442783
ENSRNOG00000011156	4	Clstn3	CLSTN3	-0.185583	0.0392885	0.442783
ENSRNOG00000052673	13	AABR07021596.3		-0.750528	0.0393019	0.442783
ENSRNOG00000009453	5	Mob3b	MOB3B	0.882428	0.0393259	0.442783
ENSRNOG00000005184	3	Nop10	NOP10	-0.112889	0.0393509	0.442783
ENSRNOG00000000431	20	Atf6b	ATF6B	-0.103489	0.039356	0.442783
ENSRNOG00000061754	5	LOC102555924		0.504287	0.0393797	0.442783
ENSRNOG00000018992	18	Dpysl3	DPYSL3	0.338825	0.0394181	0.44289
ENSRNOG00000000145	5	Pik3r3	AL358075.4, PIK3R3	0.378321	0.0395346	0.443137
ENSRNOG00000016630	5	Tln1	TLN1	0.151112	0.0395755	0.443137
ENSRNOG00000003014	11	Poglut1	POGLUT1	0.120473	0.0395939	0.443137
ENSRNOG00000014478	15	Fndc3a	FNDC3A	0.243121	0.0396445	0.443137
ENSRNOG00000012840	10	Sparc	SPARC	0.180007	0.0397044	0.443137
ENSRNOG00000058827	6	Six2	SIX2	0.566974	0.0397091	0.443137
ENSRNOG00000004342	6	Ahr	AC019117.4, AHR	0.215165	0.0397317	0.443137
ENSRNOG00000036913	4	Resf1	RESF1	-0.213689	0.0397356	0.443137
ENSRNOG00000037310	2	Riiad1	RIIAD1	-0.330152	0.0397447	0.443137
ENSRNOG00000009992	2	Rabggtb	RABGGTB	-0.0833397	0.0397716	0.443137
ENSRNOG00000012826	4	Creb3l2	CREB3L2	0.354629	0.0398437	0.443137
ENSRNOG00000023946	5	Dmac1	DMAC1	-0.168514	0.0398437	0.443137
ENSRNOG00000001596	3	Atp5mc3	ATP5MC3	-0.123495	0.0398484	0.443137
ENSRNOG00000051772	17	AABR07027272.1		0.995633	0.0398769	0.443137
ENSRNOG00000048242	5	Txlna	TXLNA	0.2236	0.039884	0.443137
ENSRNOG00000027152	14	N4bp2	N4BP2	0.478724	0.0399034	0.443137
ENSRNOG00000001271	2	Card6	CARD6	0.239898	0.0399979	0.443655
ENSRNOG00000015445	3	Mal	MAL	0.128041	0.0400578	0.443655
ENSRNOG00000018251	17	Mrc1	MRC1	0.413072	0.0400677	0.443655
ENSRNOG00000017851	1	Etfb	ETFB	-0.126909	0.0400923	0.443655
ENSRNOG00000020068	8	Ndufaf3	NDUFAF3	-0.133096	0.0400951	0.443655
ENSRNOG00000003997	13	Pld5	PLD5	-0.638575	0.040156	0.443721
ENSRNOG00000055580	2	AABR07010620.1		-0.633907	0.040159	0.443721
ENSRNOG00000018387	18	Wdr7	WDR7	-0.112575	0.0402087	0.443755
ENSRNOG00000042728	1	Fbrs	FBRS	0.141877	0.0402201	0.443755
ENSRNOG00000014775	18	Nol4	NOL4	-0.267762	0.0403351	0.443974
ENSRNOG00000003385	13	Glrx2	GLRX2	-0.130261	0.0403358	0.443974
ENSRNOG00000026502	7	Dscc1	DSCC1	-0.561414	0.0403624	0.443974
ENSRNOG00000003229	X	Tspan7	TSPAN7	-0.0915133	0.0403832	0.443974
ENSRNOG00000045639	2	RGD1560883		-0.290946	0.040385	0.443974
ENSRNOG00000001389	12	Irs3		0.509761	0.0405198	0.444862
ENSRNOG00000008939	4	Nxph1	NXPH1	-0.199925	0.0405239	0.444862
ENSRNOG00000038916	7	Dram1	DRAM1	0.358853	0.0405696	0.444988
ENSRNOG00000042246	5	Tmem215	TMEM215	-0.434312	0.0405935	0.444988
ENSRNOG00000016892	16	Nr2f6	NR2F6	-0.135622	0.040751	0.445742
ENSRNOG00000008587	5	Tek	TEK	0.186072	0.0408139	0.445742
ENSRNOG00000004185	7	Mon2	MON2	0.119781	0.0408505	0.445742
ENSRNOG00000011947	17	Tifab	TIFAB	0.229534	0.0408509	0.445742
ENSRNOG00000051892	3	AABR07072945.1		0.302575	0.0408519	0.445742
ENSRNOG00000019957	2	Lrig2	LRIG2	0.227499	0.0408702	0.445742
ENSRNOG00000022711	9	Slco4c1	SLCO4C1	-0.196642	0.0408903	0.445742
ENSRNOG00000060144	12	Ankle2	ANKLE2	0.268869	0.0408954	0.445742
ENSRNOG00000019456	19	Kars	KARS1	-0.106802	0.0410451	0.447032
ENSRNOG00000001786	11	Snx4	SNX4	-0.127669	0.0410899	0.447032
ENSRNOG00000015290	4	Tpi1	TPI1	-0.144484	0.0411149	0.447032
ENSRNOG00000028598	20	Edar	EDAR	0.47954	0.0411817	0.447032
ENSRNOG00000016534	17	Fam171a1	FAM171A1	0.197126	0.0411991	0.447032
ENSRNOG00000017163	17	Pfkp	PFKP	-0.188256	0.041206	0.447032
ENSRNOG00000004117	7	Kcnv1	KCNV1	-0.272813	0.0412322	0.447032
ENSRNOG00000059218	2	AABR07010592.2		-0.404982	0.0412474	0.447032
ENSRNOG00000002710	13	Cnst	CNST	0.230284	0.0413117	0.447411
ENSRNOG00000006063	3	Phf21a	PHF21A	0.168805	0.0413537	0.44755
ENSRNOG00000027747	3	Ninl	NINL	0.353751	0.0414393	0.448062
ENSRNOG00000003407	13	Ptpn14	PTPN14	0.358541	0.0414596	0.448062
ENSRNOG00000059764	1	Snrpn	SNRPN	-0.158035	0.0415638	0.448124
ENSRNOG00000009967	6	Otof	OTOF	0.476644	0.0415797	0.448124
ENSRNOG00000015054	15	Rcbtb2	RCBTB2	0.195564	0.0415806	0.448124
ENSRNOG00000002773	13	Rgs4	RGS4	-0.286338	0.0415827	0.448124
ENSRNOG00000050321	2	Zzz3	AC118549.1	0.13962	0.0416564	0.448124
ENSRNOG00000009956	4	Wnk1	WNK1	0.105094	0.0417321	0.448124
ENSRNOG00000024497	1	U2af1l4	AD000671.2, U2AF1L4	-0.125054	0.0417747	0.448124
ENSRNOG00000028717	19	Ndufb7	NDUFB7	-0.137234	0.0418238	0.448124
ENSRNOG00000015644	5	Ugcg	UGCG	-0.13106	0.0418341	0.448124
ENSRNOG00000052802	1	Aldoa		-0.160822	0.0418636	0.448124
ENSRNOG00000000231	7	Kctd17	KCTD17	-0.118358	0.0418776	0.448124
ENSRNOG00000021269	3	Chgb	CHGB	-0.173455	0.0419066	0.448124
ENSRNOG00000018987	1	Crebzf	CREBZF	-0.245618	0.0419421	0.448124
ENSRNOG00000002352	13	Tsen15	TSEN15	-0.138002	0.0419489	0.448124
ENSRNOG00000002318	14	Limch1	LIMCH1	0.225445	0.0419578	0.448124
ENSRNOG00000018375	5	Eif2b3	EIF2B3	-0.195283	0.0419595	0.448124
ENSRNOG00000033624	8	Zfp426	ZNF426	0.164013	0.0419631	0.448124
ENSRNOG00000004629	6	Fkbp3	FKBP3	-0.119394	0.0420728	0.448981
ENSRNOG00000051536	7	Rfx4	RFX4	0.312816	0.0421066	0.44903
ENSRNOG00000019018	16	Plat	PLAT	0.168784	0.0421682	0.449256
ENSRNOG00000021168	2	Anp32e	ANP32E	-0.0725091	0.0422927	0.449256
ENSRNOG00000028168	17	Ankrd16	ANKRD16	-0.231357	0.0423092	0.449256
ENSRNOG00000021638	7	Eef1d	EEF1D	-0.108251	0.0423162	0.449256
ENSRNOG00000025641	7	Gml	GML	-0.608089	0.0423217	0.449256
ENSRNOG00000018225	3	Tp53inp2	TP53INP2	0.125811	0.0423609	0.449256
ENSRNOG00000052469	16	Bmpr1a	BMPR1A	0.232755	0.0423651	0.449256
ENSRNOG00000019430	1	Coro1a	CORO1A	-0.205859	0.0423696	0.449256
ENSRNOG00000016756	1	Ptgir	PTGIR	0.691559	0.0423921	0.449256
ENSRNOG00000006997	11	App	APP	-0.149757	0.0424509	0.44947
ENSRNOG00000018179	16	Glt8d1	GLT8D1	-0.139304	0.0425076	0.44947
ENSRNOG00000027098	1	Sez6l2	SEZ6L2	-0.14502	0.0425139	0.44947
ENSRNOG00000021217	2	Itga10	ITGA10	0.421177	0.042533	0.44947
ENSRNOG00000009149	8	Jam3	JAM3	0.114062	0.0425592	0.44947
ENSRNOG00000004831	7	Arid2	ARID2	0.256931	0.0426199	0.449801
ENSRNOG00000003719	10	Atpaf2	ATPAF2	-0.117891	0.042722	0.450569
ENSRNOG00000000638	20	Zfp365	ZNF365	-0.148117	0.04282	0.451291
ENSRNOG00000009414	4	Creld1	CRELD1	-0.111105	0.0428673	0.451472
ENSRNOG00000019496	10	Stat5a	STAT5A	0.266695	0.0428973	0.451472
ENSRNOG00000012386	8	Zbtb38	ZBTB38	0.250393	0.0429257	0.451472
ENSRNOG00000006785	13	Dcaf8	DCAF8	0.0830153	0.0430583	0.452556
ENSRNOG00000021984	13	Rgs7	RGS7	-0.177884	0.043112	0.452809
ENSRNOG00000016496	1	Ctsc	CTSC	0.3856	0.0431614	0.453017
ENSRNOG00000014618	10	Med31	MED31	-0.204388	0.0432232	0.453355
ENSRNOG00000017172	3	Mvb12b	MVB12B	0.111186	0.0432771	0.453609
ENSRNOG00000013719	2	Dph5	DPH5	-0.211003	0.0434659	0.454825
ENSRNOG00000046949	3	Kcnb1	KCNB1	-0.191362	0.0434877	0.454825
ENSRNOG00000023109	20	Icoslg	ICOSLG, FP565260.3	0.244306	0.0434942	0.454825
ENSRNOG00000020651	1	Cars	CARS1	-0.148986	0.0435241	0.454825
ENSRNOG00000033169	10	Cpeb4	CPEB4	0.275308	0.0435743	0.454825
ENSRNOG00000040257	11	Chmp2b	CHMP2B	-0.0984578	0.0435834	0.454825
ENSRNOG00000018735	18	Cd74	CD74	0.319372	0.0436526	0.454825
ENSRNOG00000019582	1	Mthfd1l	MTHFD1L	-0.287492	0.0436741	0.454825
ENSRNOG00000034107	7	LOC681282	C8orf33	-0.159051	0.0436848	0.454825
ENSRNOG00000024879	7	Polrmt	POLRMT	-0.110285	0.0437268	0.454825
ENSRNOG00000006226	7	Cacng2	CACNG2	-0.244222	0.0437541	0.454825
ENSRNOG00000003724	10	Mrpl27	MRPL27	-0.140011	0.0437572	0.454825
ENSRNOG00000018400	17	Golm1	GOLM1	0.240207	0.0437794	0.454825
ENSRNOG00000007333	6	Wdr20	WDR20	0.163415	0.0438828	0.455589
ENSRNOG00000014505	19	Pmfbp1	PMFBP1	-0.692363	0.0439423	0.45569
ENSRNOG00000026542	13	Suco	SUCO	0.204383	0.0439876	0.45569
ENSRNOG00000022101	2	Crabp2		0.339913	0.0440152	0.45569
ENSRNOG00000012295	7	Pla2g6	PLA2G6	-0.0841193	0.0440403	0.45569
ENSRNOG00000011913	2	Cp	CP	0.348933	0.0440414	0.45569
ENSRNOG00000004563	10	Sec24a	SEC24A	0.3382	0.0441808	0.456699
ENSRNOG00000019322	3	Notch1	NOTCH1	0.163082	0.0442173	0.456699
ENSRNOG00000013794	8	Rbp1	RBP1	0.558187	0.0442452	0.456699
ENSRNOG00000030318	8	Gpr83	GPR83	-0.15185	0.0442583	0.456699
ENSRNOG00000002625	13	Ptpn4	PTPN4	-0.176852	0.0442957	0.456777
ENSRNOG00000013426	1	Mrgprf	MRGPRF	0.420535	0.0444213	0.457567
ENSRNOG00000014135	10	Rab11fip4	RAB11FIP4	0.252948	0.0444571	0.457567
ENSRNOG00000030963	5	LOC108351137	GAPDH	-0.14158	0.0444998	0.457567
ENSRNOG00000008079	14	Ugp2	UGP2	-0.142618	0.0445154	0.457567
ENSRNOG00000021016	1	Ntn5	NTN5	0.765751	0.0445433	0.457567
ENSRNOG00000000956	12	Rasl11a	RASL11A	-0.298719	0.0446056	0.457567
ENSRNOG00000000483	20	Syngap1	SYNGAP1	0.167219	0.0446565	0.457567
ENSRNOG00000012325	15	Adk	ADK	-0.101276	0.0447104	0.457567
ENSRNOG00000006320	3	Ptges	PTGES	0.562666	0.044714	0.457567
ENSRNOG00000008855	15	Gjb2	GJB2	0.469734	0.0447167	0.457567
ENSRNOG00000046700	12	Mettl27	METTL27	0.208327	0.0447386	0.457567
ENSRNOG00000030314	11	Golgb1	GOLGB1	-0.154068	0.0447425	0.457567
ENSRNOG00000031090	20	RT1-CE7		0.331784	0.0448501	0.457567
ENSRNOG00000012091	2	Ppa2	PPA2	-0.163064	0.0448808	0.457567
ENSRNOG00000011648	4	Aqp1	AC004691.2, AQP1	0.630917	0.0449874	0.457567
ENSRNOG00000017528	5	Gpr157	GPR157	0.458178	0.0450174	0.457567
ENSRNOG00000013324	19	Cdh5	CDH5	0.29048	0.0450174	0.457567
ENSRNOG00000054297	7	Senp1	SENP1	0.42651	0.0450585	0.457567
ENSRNOG00000006828	6	Baz1a	BAZ1A	0.396886	0.04507	0.457567
ENSRNOG00000010529	1	Thbs2	THBS2	0.408395	0.0451062	0.457567
ENSRNOG00000054294	2	Rprd2	RPRD2	0.19448	0.0451329	0.457567
ENSRNOG00000027761	X	Htatsf1	HTATSF1	-0.146018	0.0451343	0.457567
ENSRNOG00000013656	5	Lpar1	LPAR1	0.135494	0.0451501	0.457567
ENSRNOG00000002520	10	Litaf	LITAF	0.136953	0.0451593	0.457567
ENSRNOG00000001081	12	Ogfod2	OGFOD2	-0.21088	0.0452605	0.457567
ENSRNOG00000058157	3	Ldlrad3	LDLRAD3	0.161106	0.0452862	0.457567
ENSRNOG00000019949	1	Mrps12	MRPS12	-0.136529	0.0452873	0.457567
ENSRNOG00000019147	3	Stom	STOM	0.239853	0.0452889	0.457567
ENSRNOG00000020010	1	Kctd13	KCTD13	-0.100427	0.0453305	0.457567
ENSRNOG00000061128	2	Pelo	PELO	-0.143329	0.0453617	0.457567
ENSRNOG00000010124	2	Trim2	TRIM2	-0.136076	0.0453907	0.457567
ENSRNOG00000022356	2	Zc2hc1a	ZC2HC1A	-0.157094	0.0454058	0.457567
ENSRNOG00000019152	3	Trpc4ap	TRPC4AP	-0.0850596	0.0454075	0.457567
ENSRNOG00000037580	1	Psmd8	PSMD8	-0.114622	0.045444	0.457567
ENSRNOG00000017690	19	Ccsap	CCSAP	0.202982	0.0454444	0.457567
ENSRNOG00000036742	1	Uqcrc2	UQCRC2	-0.0980456	0.0454487	0.457567
ENSRNOG00000012830	9	Paqr8	PAQR8	0.357647	0.0455215	0.457904
ENSRNOG00000047867	8	Klhdc8b	KLHDC8B	0.148953	0.045542	0.457904
ENSRNOG00000002795	10	Cog1	COG1	-0.10165	0.0457058	0.459249
ENSRNOG00000015415	6	Rhoq	RHOQ	0.125745	0.0457943	0.459609
ENSRNOG00000001285	12	Atp2a2	ATP2A2	-0.14668	0.0458229	0.459609
ENSRNOG00000023296	1	AABR07002945.1	WTIP	0.256209	0.0458318	0.459609
ENSRNOG00000020880	8	Klhl18	KLHL18	0.277378	0.0459765	0.460351
ENSRNOG00000027864	14	Ppia	PPIA, PPIAL4G, PPIAL4A, PPIAL4H, PPIAL4F, PPIAL4C, PPIAL4D, PPIAL4E	-0.133892	0.0460687	0.460351
ENSRNOG00000049761	5	Htr6	HTR1A, HTR1D	0.494351	0.0461154	0.460351
ENSRNOG00000000920	12	Phkg1	PHKG1	0.278383	0.04613	0.460351
ENSRNOG00000060511	10	AABR07030443.2	TCAP	-0.556795	0.0461387	0.460351
ENSRNOG00000010964	1	Akap13	AKAP13	0.137399	0.0461682	0.460351
ENSRNOG00000018420	9	Slc22a7	SLC22A7	0.744213	0.0462343	0.460351
ENSRNOG00000024568	7	Ndufs7	NDUFS7	-0.133456	0.0462456	0.460351
ENSRNOG00000060728	7	Tuba1a	TUBA1A	-0.142546	0.0462849	0.460351
ENSRNOG00000017097	1	Lhpp	LHPP	-0.117623	0.0463291	0.460351
ENSRNOG00000004258	X	Chst7	CHST7	0.259255	0.0463583	0.460351
ENSRNOG00000005183	3	Rtf1	RTF1	-0.0928785	0.0463659	0.460351
ENSRNOG00000019868	2	Psma5	PSMA5	-0.151652	0.046376	0.460351
ENSRNOG00000034161	2	Cox6b1	COX6B1	-0.153679	0.0463785	0.460351
ENSRNOG00000008766	4	Grin2b	GRIN2B	-0.237012	0.0463956	0.460351
ENSRNOG00000060541	15	AABR07017825.5		-2.16377	0.0464332	0.460351
ENSRNOG00000018226	19	Zcchc14	ZCCHC14	0.304993	0.0464402	0.460351
ENSRNOG00000020700	1	Rnaseh2c	RNASEH2C	-0.223901	0.0464472	0.460351
ENSRNOG00000038140	14	Nsd2	NSD2	0.124151	0.046562	0.460737
ENSRNOG00000052061	14	Ppef2	PPEF2	-0.311829	0.0465702	0.460737
ENSRNOG00000016338	5	Fam92a	FAM92A	-0.120604	0.0466044	0.460737
ENSRNOG00000021831	15	Kcnrg	KCNRG	-0.973077	0.0466144	0.460737
ENSRNOG00000014625	7	Atp5f1d	ATP5F1D	-0.144472	0.0466632	0.460737
ENSRNOG00000050318	9	Fsd1	FSD1	-0.135683	0.0466668	0.460737
ENSRNOG00000021220	3	Cpxm1	CPXM1	0.259121	0.0468718	0.461342
ENSRNOG00000030871	15	Calm2	CALM2	-0.119197	0.0469176	0.461342
ENSRNOG00000053430	3	Slco4a1	SLCO4A1	0.387379	0.0469392	0.461342
ENSRNOG00000033496	8	Igdcc4	IGDCC4	0.242285	0.0469472	0.461342
ENSRNOG00000001727	11	Lsg1	LSG1	-0.133614	0.0470028	0.461342
ENSRNOG00000061684	4	Ndufa9	NDUFA9	-0.136958	0.0470103	0.461342
ENSRNOG00000012843	6	Aspg	ASPG	0.524349	0.0470328	0.461342
ENSRNOG00000016352	3	Cbfa2t2	CBFA2T2	0.224872	0.047039	0.461342
ENSRNOG00000005783	15	Dlg5	DLG5	0.192592	0.0470511	0.461342
ENSRNOG00000016303	18	Zfp236	ZNF236	0.301368	0.0470808	0.461342
ENSRNOG00000025034	5	RGD1304567	C1orf174	-0.139989	0.0471266	0.461342
ENSRNOG00000052899	5	AABR07049886.2		-0.405169	0.0471319	0.461342
ENSRNOG00000008390	8	Dcun1d5	DCUN1D5	-0.143127	0.0471412	0.461342
ENSRNOG00000019445	10	Msln	MSLN	0.620207	0.0471502	0.461342
ENSRNOG00000031612	7	Gls2	GLS2	-0.215844	0.0472037	0.461571
ENSRNOG00000006553	5	Bnc2	BNC2	0.716005	0.0472572	0.461799
ENSRNOG00000049531	8	Usp19	USP19	0.105072	0.0473668	0.462574
ENSRNOG00000007764	4	Frmd4b	FRMD4B	0.232537	0.0474273	0.462788
ENSRNOG00000012415	1	Mpc1	MPC1	-0.091391	0.0474706	0.462788
ENSRNOG00000011758	3	Fkbp7	FKBP7	0.18805	0.0474794	0.462788
ENSRNOG00000029986	12	Insr	INSR	0.152859	0.0475804	0.463051
ENSRNOG00000010332	5	Nipsnap3b	NIPSNAP3A	-0.228281	0.0476722	0.463051
ENSRNOG00000018951	X	Col4a5	COL4A5	0.302326	0.047682	0.463051
ENSRNOG00000006545	8	Sept7	SEPTIN7	-0.16595	0.0476934	0.463051
ENSRNOG00000002262	14	Enoph1	ENOPH1	-0.124359	0.0476986	0.463051
ENSRNOG00000016108	19	Phlpp2	PHLPP2	0.285106	0.0477062	0.463051
ENSRNOG00000039848	2	Ak6	AK6	-0.128709	0.0477182	0.463051
ENSRNOG00000018704	1	Nolc1	NOLC1	-0.0961706	0.0477805	0.463361
ENSRNOG00000025001	12	Pcolce	PCOLCE	0.340057	0.0478856	0.464007
ENSRNOG00000008449	7	Neurod4	NEUROD4	0.489378	0.0479343	0.464007
ENSRNOG00000006338	4	Lrp6	LRP6	0.314063	0.0479661	0.464007
ENSRNOG00000011168	15	Micu2	MICU2	-0.09831	0.0479683	0.464007
ENSRNOG00000025643	8	Ccdc13	AC006059.2, CCDC13	-0.213959	0.0480199	0.464213
ENSRNOG00000018986	1	Fbxl19	FBXL19	0.0973636	0.0481281	0.464965
ENSRNOG00000012026	4	Psmc2	PSMC2	-0.145845	0.0482815	0.465349
ENSRNOG00000011369	7	Kcns2	KCNS2	0.370226	0.0482903	0.465349
ENSRNOG00000015713	1	Parva	PARVA	0.214267	0.0483266	0.465349
ENSRNOG00000021046	1	Sult2b1	SULT2B1	-0.222678	0.0483732	0.465349
ENSRNOG00000014288	9	Fn1	FN1	0.220355	0.0483938	0.465349
ENSRNOG00000015168	1	LOC365238	FAM32A	0.546208	0.0483989	0.465349
ENSRNOG00000052574	13	AABR07021955.1		0.268122	0.0484037	0.465349
ENSRNOG00000060995	19	AABR07043711.2		-0.582105	0.0484111	0.465349
ENSRNOG00000061073	X	Zfp275	ZNF460	0.145139	0.0484569	0.465496
ENSRNOG00000017079	1	Pgm2l1	PGM2L1	-0.238404	0.0485336	0.465941
ENSRNOG00000018117	1	Ndufv1	NDUFV1	-0.13348	0.0486351	0.466527
ENSRNOG00000017558	17	Tubb2a	TUBB2A	-0.193381	0.0486859	0.466527
ENSRNOG00000004033	18	Sema6a	SEMA6A	0.189749	0.0487155	0.466527
ENSRNOG00000029082	1	AABR07005031.1		0.610088	0.0487402	0.466527
ENSRNOG00000013232	3	Nr6a1	NR6A1	0.79292	0.0487849	0.466527
ENSRNOG00000013641	1	Myo7a	MYO7A	0.498714	0.0488099	0.466527
ENSRNOG00000005130	14	LOC103693780	OGDH	0.0747025	0.0488239	0.466527
ENSRNOG00000056033	3	AC111632.2		-0.561057	0.0489048	0.466527
ENSRNOG00000012383	1	Ndufc2	NDUFC2-KCTD14, NDUFC2	-0.120112	0.0489065	0.466527
ENSRNOG00000018591	3	Rabepk	RABEPK	-0.131195	0.0489119	0.466527
ENSRNOG00000011542	6	Apopt1	COA8	-0.106636	0.04893	0.466527
ENSRNOG00000016952	7	Uqcr11	UQCR11, AC005943.1	-0.106364	0.0490197	0.466889
ENSRNOG00000059911	16	AABR07026294.1	HGSNAT	-0.104942	0.049029	0.466889
ENSRNOG00000019746	1	Paf1	PAF1	-0.106454	0.0490608	0.466901
ENSRNOG00000017403	1	Apobr	APOBR	0.306891	0.0491778	0.467378
ENSRNOG00000002205	14	Ociad1	OCIAD1	-0.095602	0.0492157	0.467378
ENSRNOG00000006304	7	Mdm2	MDM2	0.112112	0.049237	0.467378
ENSRNOG00000005264	6	Sav1	SAV1	0.119213	0.0492605	0.467378
ENSRNOG00000003971	10	Gosr1	GOSR1	0.136683	0.0493075	0.467378
ENSRNOG00000007541	5	Fhl3	FHL3	0.303831	0.0493246	0.467378
ENSRNOG00000013589	4	Cxcl12	CXCL12	0.151215	0.0493336	0.467378
ENSRNOG00000019484	5	Slc6a9	SLC6A9	0.131182	0.0493661	0.467378
ENSRNOG00000017723	2	Cept1	CEPT1	-0.115271	0.0494001	0.467378
ENSRNOG00000009836	15	Rbm26	RBM26	-0.141735	0.0494163	0.467378
ENSRNOG00000015049	8	Scn5a	SCN5A	0.537234	0.0494945	0.467528
ENSRNOG00000021100	2	Tnfaip8l2	TNFAIP8L2	0.214413	0.0495043	0.467528
ENSRNOG00000016193	7	RGD1562114	FAM174C	-0.213845	0.0495238	0.467528
ENSRNOG00000058101	9	AABR07067387.1		-0.645355	0.049662	0.468313
ENSRNOG00000015301	18	Elp2	ELP2	-0.119308	0.0497417	0.468313
ENSRNOG00000059145	16	AABR07026137.2		-0.559577	0.0497512	0.468313
ENSRNOG00000042758	4	Tmem243	TMEM243	0.175341	0.0497527	0.468313
ENSRNOG00000012878	16	Atp7b	ATP7B	0.235912	0.0497599	0.468313
ENSRNOG00000016057	9	Kcnj13	KCNJ13	0.580211	0.0498821	0.468724
ENSRNOG00000055597	7	Hdac7	HDAC7	0.209452	0.0498903	0.468724
ENSRNOG00000001142	12	Prkab1	PRKAB1	0.137032	0.0498955	0.468724

## Sheet: Male NAc shell
Table S1. Genes differentially expressed in male sensitized rats
Gene_ID	Chr	Gene_symbol	Human Symbol	log2FoldChange	p_value	p_adj
ENSRNOG00000054704	14	AABR07016558.1		-1.24523	0.000174509	0.999959
ENSRNOG00000022877	7	Poldip3	POLDIP3	-0.157954	0.000281347	0.999959
ENSRNOG00000010296	15	Slc7a7	SLC7A7	0.55196	0.000509955	0.999959
ENSRNOG00000027434	3	Fitm2	FITM2	-0.178604	0.000623705	0.999959
ENSRNOG00000009050	6	Amn	AMN	-1.61569	0.000679885	0.999959
ENSRNOG00000040279	2	Slf1	SLF1	0.34138	0.000903006	0.999959
ENSRNOG00000014743	10	Hagh	HAGH	-0.230448	0.000918196	0.999959
ENSRNOG00000059015	7	Triobp	TRIOBP	-0.289894	0.00111264	0.999959
ENSRNOG00000019551	10	Psmb6	PSMB6	-0.314319	0.00122537	0.999959
ENSRNOG00000001339	12	Psmd9	PSMD9, AC069503.2	-0.169557	0.00164085	0.999959
ENSRNOG00000005996	3	Lhx6	LHX6	-0.946994	0.00190011	0.999959
ENSRNOG00000060626	2	Polk	POLK	0.321699	0.00218936	0.999959
ENSRNOG00000001278	12	Gpn3	GPN3	-0.302836	0.00237348	0.999959
ENSRNOG00000011548	15	Ebf2	EBF2	1.20152	0.00241047	0.999959
ENSRNOG00000010532	5	Fam206a	ABITRAM	-0.62595	0.00251615	0.999959
ENSRNOG00000001243	12	Zcchc8	ZCCHC8	0.204349	0.00271106	0.999959
ENSRNOG00000013974	3	Fahd2a	FAHD2A	-0.238429	0.00285009	0.999959
ENSRNOG00000052831	X	AABR07040629.1		-0.584947	0.00299567	0.999959
ENSRNOG00000015517	1	Zfp444	ZNF444	-0.194238	0.00305264	0.999959
ENSRNOG00000049920	17	Psma2	AC010132.3	-0.205764	0.00322627	0.999959
ENSRNOG00000029339	2	LOC100363268	NDUFS5	-0.32891	0.0034249	0.999959
ENSRNOG00000010253	4	Cd163	CD163	0.454952	0.00354223	0.999959
ENSRNOG00000028292	11	Gart	GART	-0.1907	0.00389182	0.999959
ENSRNOG00000061450	1	Homer2	HOMER2	0.329851	0.00399773	0.999959
ENSRNOG00000014526	16	Cars2	CARS2	-0.190286	0.00412319	0.999959
ENSRNOG00000033843	1	AABR07007121.1		-0.391067	0.00420088	0.999959
ENSRNOG00000005426	8	Snupn	SNUPN	-0.247282	0.00440322	0.999959
ENSRNOG00000007931	10	Gucy2d	GUCY2D	0.873583	0.00472363	0.999959
ENSRNOG00000020452	1	Nsmce4a	NSMCE4A	-0.197027	0.00520905	0.999959
ENSRNOG00000026211	19	Mri1	MRI1	-0.216971	0.00533692	0.999959
ENSRNOG00000015140	2	Trmt13	TRMT13	0.271265	0.00589246	0.999959
ENSRNOG00000012828	4	Emg1	EMG1	-0.201845	0.00605756	0.999959
ENSRNOG00000013415	9	Ptpn18	PTPN18	-0.327832	0.00623437	0.999959
ENSRNOG00000020201	1	Yif1a	YIF1A	-0.217965	0.00624279	0.999959
ENSRNOG00000010306	2	H2afz	H2AZ1	-0.291929	0.00650833	0.999959
ENSRNOG00000001044	12	Aimp2	AIMP2	-0.211247	0.00672111	0.999959
ENSRNOG00000052730	10	Psmb3	PSMB3	-0.184537	0.00675347	0.999959
ENSRNOG00000014090	4	Retsat	RETSAT	-0.148193	0.00685124	0.999959
ENSRNOG00000025185	3	Nup188	NUP188	0.206653	0.00726936	0.999959
ENSRNOG00000026797	13	AC127084.2		-1.63313	0.00731563	0.999959
ENSRNOG00000010993	3	Dpm1	DPM1	-0.170221	0.00745836	0.999959
ENSRNOG00000025406	2	Iqgap2	IQGAP2	-0.451395	0.00759794	0.999959
ENSRNOG00000000066	13	Fbxo28	FBXO28	0.222433	0.00783495	0.999959
ENSRNOG00000045863	15	Naa16	NAA16	0.237086	0.00795618	0.999959
ENSRNOG00000000900	12	Tpst1	TPST1	-0.162159	0.00802915	0.999959
ENSRNOG00000019586	5	Ccdc24	CCDC24	-1.10058	0.00840789	0.999959
ENSRNOG00000045647	2	Hax1	HAX1	-0.323785	0.00854694	0.999959
ENSRNOG00000009288	15	Fgf14	FGF14	-0.653236	0.00856026	0.999959
ENSRNOG00000029813	12	AABR07035218.1		-1.68613	0.00872443	0.999959
ENSRNOG00000010567	6	Angel1	ANGEL1	0.234005	0.00885703	0.999959
ENSRNOG00000014863	5	Reck	RECK	0.219715	0.00903127	0.999959
ENSRNOG00000050410	20	Snrpd3	SNRPD3	-0.24624	0.00905155	0.999959
ENSRNOG00000025512	15	Mettl17	METTL17	-0.221902	0.0091215	0.999959
ENSRNOG00000013886	2	Fyb1	FYB1	0.346433	0.00915342	0.999959
ENSRNOG00000019424	1	Aspdh	ASPDH	-0.354869	0.00918007	0.999959
ENSRNOG00000033921	8	Als2cl	ALS2CL	0.231792	0.00924692	0.999959
ENSRNOG00000052945	1	AABR07002969.1		-0.793204	0.00930812	0.999959
ENSRNOG00000003855	10	Dnaja3	DNAJA3	-0.180793	0.0094567	0.999959
ENSRNOG00000030210	1	Fndc1	FNDC1	0.385914	0.00967845	0.999959
ENSRNOG00000016706	19	Fanca	FANCA	0.49578	0.00974828	0.999959
ENSRNOG00000055192	16	AABR07024641.1		-0.838274	0.0097493	0.999959
ENSRNOG00000049259	1	LOC102549842	ZNF845	1.29046	0.00978345	0.999959
ENSRNOG00000018129	1	Ndufab1	NDUFAB1	-0.154034	0.0100751	0.999959
ENSRNOG00000008932	8	Ncapd3	NCAPD3	0.199537	0.0101408	0.999959
ENSRNOG00000003520	19	Prdx2	PRDX2	-0.119127	0.0101744	0.999959
ENSRNOG00000019734	9	Mrpl14	MRPL14	-0.216524	0.0102517	0.999959
ENSRNOG00000004787	3	AABR07053185.1	ELP4	-0.613016	0.0103074	0.999959
ENSRNOG00000056575	10	AABR07030086.2		-0.717799	0.0103851	0.999959
ENSRNOG00000016519	17	Kdm1b	KDM1B	0.172468	0.0104731	0.999959
ENSRNOG00000010224	1	Rab30	RAB30	0.24001	0.0109241	0.999959
ENSRNOG00000028545	6	AC141959.1	AHNAK2	0.408709	0.0111485	0.999959
ENSRNOG00000000903	12	Asl	AC068533.4, ASL	-0.209564	0.0113297	0.999959
ENSRNOG00000016716	17	Armc3	ARMC3	-1.0987	0.0113308	0.999959
ENSRNOG00000004673	3	Rbm43	RBM43	0.349475	0.0114492	0.999959
ENSRNOG00000015131	3	Ube2c	UBE2C	-0.540896	0.0115802	0.999959
ENSRNOG00000025287	10	RGD1565611	C17orf97	-1.61414	0.0117163	0.999959
ENSRNOG00000018615	2	Cenph	CENPH	0.889826	0.0118805	0.999959
ENSRNOG00000020376	1	Stn1	STN1	-0.244256	0.0119288	0.999959
ENSRNOG00000061668	12	AABR07035190.1		-0.463438	0.0120721	0.999959
ENSRNOG00000008512	5	Btf3l4		-0.296178	0.0120765	0.999959
ENSRNOG00000011649	3	Epb42	EPB42	0.508304	0.0121284	0.999959
ENSRNOG00000014984	1	Dmwd	DMWD	-0.14456	0.0122097	0.999959
ENSRNOG00000002723	13	Sele	SELE	-0.671733	0.012292	0.999959
ENSRNOG00000060337	8	Exosc7	EXOSC7	-0.237388	0.0123271	0.999959
ENSRNOG00000056643	19	Cdh8	CDH8	-0.389678	0.0125265	0.999959
ENSRNOG00000001596	3	Atp5mc3	ATP5MC3	-0.11224	0.0126817	0.999959
ENSRNOG00000018243	1	Ubfd1	UBFD1	-0.185606	0.0128862	0.999959
ENSRNOG00000033056	7	AABR07055917.1	AC008758.6	0.700537	0.0129047	0.999959
ENSRNOG00000046883	9	Mydgf	MYDGF	-0.191735	0.0132772	0.999959
ENSRNOG00000012778	5	Magoh	MAGOH	-0.193563	0.0133511	0.999959
ENSRNOG00000037998	6	Snw1	SNW1	-0.160872	0.0133666	0.999959
ENSRNOG00000001440	12	Mdh2	MDH2	-0.138758	0.0136317	0.999959
ENSRNOG00000015137	1	Spata6l	SPATA6L	-0.391383	0.0137997	0.999959
ENSRNOG00000032134	8	Uqcrc1	UQCRC1	-0.128758	0.0138783	0.999959
ENSRNOG00000053201	3	Gpcpd1	GPCPD1	0.207425	0.0138833	0.999959
ENSRNOG00000014846	8	Anp32a	ANP32A, ANP32D	-0.67718	0.01411	0.999959
ENSRNOG00000009906	5	Slfnl1	SLFNL1	0.316016	0.0141319	0.999959
ENSRNOG00000017090	19	RGD1308706	C16orf87	0.179469	0.0142201	0.999959
ENSRNOG00000026497	13	Pigc	PIGC	-0.177715	0.0144208	0.999959
ENSRNOG00000060153	12	Spry3	SPRY3	0.196341	0.0144943	0.999959
ENSRNOG00000019950	1	Peli3	PELI3	-0.273195	0.0147512	0.999959
ENSRNOG00000026328	15	Gpr137c	GPR137C	-0.63299	0.0148525	0.999959
ENSRNOG00000001629	11	Wrb	GET1	-0.0974712	0.0149512	0.999959
ENSRNOG00000007261	13	Gli2		0.237941	0.0149913	0.999959
ENSRNOG00000003981	10	Zfp18	ZNF18	0.218617	0.0151237	0.999959
ENSRNOG00000001388	12	Sds	SDS	-0.721838	0.0152042	0.999959
ENSRNOG00000059640	2	Ccl28	CCL28	-0.702833	0.0153964	0.999959
ENSRNOG00000056694	1	AABR07001100.1		-0.752733	0.0154979	0.999959
ENSRNOG00000046980	10	LOC108348151		-0.842477	0.015533	0.999959
ENSRNOG00000023373	2	Sec24b	SEC24B	0.151535	0.015665	0.999959
ENSRNOG00000032720	6	Rpl10l	RPL10L	-1.15351	0.0158458	0.999959
ENSRNOG00000036658	10	Tbcd	TBCD	-0.128025	0.0161597	0.999959
ENSRNOG00000018281	17	Uqcrfs1	UQCRFS1	-0.121456	0.0162339	0.999959
ENSRNOG00000058933	4	AABR07062112.1		-0.662535	0.0163206	0.999959
ENSRNOG00000017773	5	Crispld1	CRISPLD1	-0.737293	0.0163543	0.999959
ENSRNOG00000016912	2	Btf3	BTF3	-0.123839	0.0164004	0.999959
ENSRNOG00000010558	16	Ppif	PPIF	-0.133881	0.0165163	0.999959
ENSRNOG00000016356	1	Got1	GOT1	-0.108226	0.0168066	0.999959
ENSRNOG00000042867	16	LOC688801		-0.694324	0.0168225	0.999959
ENSRNOG00000049662	2	Zfp708	ZNF429	-0.707384	0.0168821	0.999959
ENSRNOG00000010353	4	Dnajb6	DNAJB6	-0.171685	0.0169404	0.999959
ENSRNOG00000008279	5	Mrps15	MRPS15	-0.149763	0.0170296	0.999959
ENSRNOG00000008005	5	Akna	AKNA	-0.155722	0.017145	0.999959
ENSRNOG00000019693	1	Clpb	CLPB	-0.180444	0.0171713	0.999959
ENSRNOG00000020371	1	Pgap2	PGAP2	-0.175401	0.0172401	0.999959
ENSRNOG00000004059	6	Ptrhd1	PTRHD1	-0.302434	0.0173118	0.999959
ENSRNOG00000011463	5	Psmb2	PSMB2	-0.160862	0.0174389	0.999959
ENSRNOG00000031731	12	Fam216a	FAM216A	-0.157187	0.0174876	0.999959
ENSRNOG00000036678	10	Aspscr1	ASPSCR1	-0.179445	0.0178224	0.999959
ENSRNOG00000050469	4	LOC100912034	GNG11	0.379603	0.0178396	0.999959
ENSRNOG00000043345	11	Rnf168	RNF168	0.159112	0.0183145	0.999959
ENSRNOG00000014837	9	Emilin2	EMILIN2	-0.857942	0.0183696	0.999959
ENSRNOG00000011789	8	Cdon	CDON	0.196582	0.0185373	0.999959
ENSRNOG00000011543	8	Fam118b	FAM118B	-0.156417	0.0188983	0.999959
ENSRNOG00000020307	2	RGD1309139	C1orf194	-0.425311	0.0189703	0.999959
ENSRNOG00000013912	2	Slc30a7	SLC30A7	0.345574	0.0190672	0.999959
ENSRNOG00000001271	2	Card6	CARD6	0.296961	0.0191136	0.999959
ENSRNOG00000053840	14	AC103535.1	FAM47E-STBD1, FAM47E	-0.848601	0.0191609	0.999959
ENSRNOG00000019253	19	Bcar1	BCAR1	-0.112939	0.019337	0.999959
ENSRNOG00000020782	15	Pspc1	PSPC1	0.133027	0.0194552	0.999959
ENSRNOG00000018211	5	Urod	UROD	-0.211536	0.0195228	0.999959
ENSRNOG00000003815	10	Slc25a11	SLC25A11	-0.111882	0.0195812	0.999959
ENSRNOG00000061040	20	Herc4	HERC4	0.219994	0.0195821	0.999959
ENSRNOG00000022847	8	Dop1a	DOP1A	0.149023	0.019618	0.999959
ENSRNOG00000014276	1	Plce1	PLCE1	0.199017	0.0198328	0.999959
ENSRNOG00000046983	1	Adat2	ADAT2	-0.575754	0.0198965	0.999959
ENSRNOG00000010636	5	Coa7	COA7	-0.224875	0.0199516	0.999959
ENSRNOG00000034184	1	Zfp583	ZNF583	0.376594	0.0200047	0.999959
ENSRNOG00000032788	4	Dysf	DYSF	-0.357926	0.0203105	0.999959
ENSRNOG00000008706	12	Tbx3	TBX3	0.445264	0.0204062	0.999959
ENSRNOG00000061199	3	Tcfl5	TCFL5	0.726489	0.0209903	0.999959
ENSRNOG00000056596	8	Alas1	ALAS1	-0.172194	0.0210859	0.999959
ENSRNOG00000005366	3	AABR07053472.1	FAM98B	-0.615766	0.0212235	0.999959
ENSRNOG00000017729	18	Psmg2	PSMG2	-0.258387	0.0214689	0.999959
ENSRNOG00000022555	10	LOC497899	AC113348.1	-0.354169	0.0215582	0.999959
ENSRNOG00000000557	20	Ppa1	PPA1	-0.0936842	0.0217557	0.999959
ENSRNOG00000008155	6	Dus4l	DUS4L	0.345188	0.0218257	0.999959
ENSRNOG00000060680	17	AABR07027309.1		-0.463277	0.0222363	0.999959
ENSRNOG00000002831	10	Wfikkn2	WFIKKN2	0.388264	0.0223635	0.999959
ENSRNOG00000024212	19	Tent4b	TENT4B	0.118005	0.0227258	0.999959
ENSRNOG00000011745	1	Psma1	PSMA1	-0.110073	0.0227892	0.999959
ENSRNOG00000000918	12	Zbed5	ZBED9	-0.198127	0.0228841	0.999959
ENSRNOG00000006391	4	Smarcad1	SMARCAD1	0.187239	0.0233122	0.999959
ENSRNOG00000019278	1	Fsd2	FSD2	0.766955	0.0233597	0.999959
ENSRNOG00000011541	10	Cygb	CYGB	-0.157628	0.0233753	0.999959
ENSRNOG00000019428	8	Higd1a	HIGD1A	-0.0988334	0.0234545	0.999959
ENSRNOG00000012674	16	Adrb3	ADRB3, AC144573.1	0.782291	0.0235094	0.999959
ENSRNOG00000008103	14	Mdh1	MDH1	-0.120659	0.0236257	0.999959
ENSRNOG00000022767	12	Elfn1	ELFN1	-0.257968	0.0236676	0.999959
ENSRNOG00000004474	6	Klhdc2	KLHDC2	-0.244881	0.0239455	0.999959
ENSRNOG00000019868	2	Psma5	PSMA5	-0.177636	0.0242013	0.999959
ENSRNOG00000006961	3	Snrpb	SNRPB	-0.176984	0.024668	0.999959
ENSRNOG00000016932	17	Simc1	SIMC1	-0.191578	0.0246723	0.999959
ENSRNOG00000061603	3	Asxl1	ASXL1	0.146571	0.0246751	0.999959
ENSRNOG00000027888	11	Cmss1	CMSS1	-0.258281	0.0250106	0.999959
ENSRNOG00000026672	5	MGC94199	C8orf37	0.606323	0.0250216	0.999959
ENSRNOG00000002146	14	Pkd2	PKD2	0.150161	0.0251093	0.999959
ENSRNOG00000027024	13	Rgs16	RGS16	0.286289	0.0251646	0.999959
ENSRNOG00000019592	9	AABR07068304.1	IQCA1	-0.585758	0.0252212	0.999959
ENSRNOG00000016894	18	Dnd1	DND1	-0.787465	0.0253203	0.999959
ENSRNOG00000000763	20	RT1-M3-1		-0.215433	0.0255096	0.999959
ENSRNOG00000005261	14	Fbxl5	FBXL5	0.129098	0.025742	0.999959
ENSRNOG00000013968	15	Comtd1	COMTD1	-0.154618	0.0258156	0.999959
ENSRNOG00000028781	1	Abcc6	ABCC6	0.237614	0.0259693	0.999959
ENSRNOG00000020678	10	Ifi35	IFI35	-0.260078	0.0263215	0.999959
ENSRNOG00000049686	11	Mrpl40	MRPL40	-0.138938	0.0263548	0.999959
ENSRNOG00000010756	10	Tp53	TP53	0.141615	0.0264228	0.999959
ENSRNOG00000020869	2	mrpl9	MRPL9	-0.142005	0.0265088	0.999959
ENSRNOG00000003969	10	Fam20a	FAM20A	0.253918	0.026552	0.999959
ENSRNOG00000026705	4	Dgki	DGKI	-0.162908	0.026556	0.999959
ENSRNOG00000008643	5	Rars2	RARS2	-0.213454	0.0266835	0.999959
ENSRNOG00000012999	4	Phb2	PHB2	-0.125918	0.0268847	0.999959
ENSRNOG00000015529	4	Cdca3	CDCA3	-0.690162	0.0270034	0.999959
ENSRNOG00000052173	2	AABR07008439.1	RANBP3L	0.334972	0.0270317	0.999959
ENSRNOG00000049605	1	Zfp296	ZNF296	0.599313	0.0270653	0.999959
ENSRNOG00000022414	9	Zfp142	ZNF142	0.213668	0.0274452	0.999959
ENSRNOG00000003123	10	Rpa1	RPA1	-0.105332	0.027471	0.999959
ENSRNOG00000032258	13	Swt1	SWT1	0.178624	0.0278726	0.999959
ENSRNOG00000018767	17	Rbm17	RBM17	-0.132529	0.0279398	0.999959
ENSRNOG00000018128	9	Unc50	UNC50	-0.170328	0.0280898	0.999959
ENSRNOG00000029837	7	AABR07056636.1		-0.624656	0.0281838	0.999959
ENSRNOG00000007114	6	Psma6	PSMA6	-0.127613	0.0284238	0.999959
ENSRNOG00000015195	5	Hdhd3	HDHD3	-0.283741	0.0287281	0.999959
ENSRNOG00000060518	14	AABR07015057.1		0.880671	0.0288532	0.999959
ENSRNOG00000018461	18	Pdgfrb	PDGFRB	0.15515	0.0288969	0.999959
ENSRNOG00000008628	4	Ica1	ICA1	-0.160527	0.0289809	0.999959
ENSRNOG00000012168	17	Fbxl21		-0.270329	0.0290775	0.999959
ENSRNOG00000059582	14	Odaph		-0.835439	0.029137	0.999959
ENSRNOG00000012124	2	Trappc13	TRAPPC13	-0.128327	0.0292462	0.999959
ENSRNOG00000019048	1	Sod2	SOD2	-0.201585	0.0292741	0.999959
ENSRNOG00000020643	1	Bub3	BUB3	-0.194976	0.0293229	0.999959
ENSRNOG00000007853	8	Prdm10	PRDM10	0.192568	0.0293265	0.999959
ENSRNOG00000019223	17	Atp5f1c	TAF3	-0.108425	0.0293303	0.999959
ENSRNOG00000016829	1	Isoc2b	ISOC2	-0.209995	0.0293775	0.999959
ENSRNOG00000021005	1	Mrpl16	MRPL16	-0.168832	0.0294527	0.999959
ENSRNOG00000053468	7	Tuba1b	TUBA1B	-0.105707	0.0294703	0.999959
ENSRNOG00000015594	9	Rftn2	RFTN2	-0.311592	0.0296187	0.999959
ENSRNOG00000052981	7	AABR07058464.1		0.35453	0.0297068	0.999959
ENSRNOG00000007395	5	Baat	BAAT	0.613669	0.0297578	0.999959
ENSRNOG00000050200	18	Kdm3b	KDM3B	0.118146	0.0300416	0.999959
ENSRNOG00000006523	6	Atl2	ATL2	0.105817	0.0301738	0.999959
ENSRNOG00000005669	5	Car8	CA8	-0.318333	0.0303675	0.999959
ENSRNOG00000016790	1	Kmt5b	KMT5B	0.121834	0.0306116	0.999959
ENSRNOG00000007504	6	Actr10	ACTR10	-0.174429	0.0306515	0.999959
ENSRNOG00000062170	7	AABR07058158.1		-0.363321	0.0307173	0.999959
ENSRNOG00000008632	5	Invs	INVS	0.251871	0.0309579	0.999959
ENSRNOG00000015622	2	Fbxo4	FBXO4	-0.36421	0.0312935	0.999959
ENSRNOG00000019265	18	Pcdh12	PCDH12	0.577089	0.0313414	0.999959
ENSRNOG00000040045	6	Crnkl1	CRNKL1	0.874565	0.0314308	0.999959
ENSRNOG00000010467	4	Cpa5	CPA5	-1.13988	0.0315041	0.999959
ENSRNOG00000009513	4	Akr1b1	AKR1B1	-0.139032	0.031749	0.999959
ENSRNOG00000018854	9	Nppc	NPPC	0.50309	0.0317758	0.999959
ENSRNOG00000020308	1	Ech1	ECH1	-0.18982	0.0319525	0.999959
ENSRNOG00000006069	4	Eif2ak3	EIF2AK3	0.132854	0.0319756	0.999959
ENSRNOG00000016763	17	Fgfr4	FGFR4	0.563264	0.0321135	0.999959
ENSRNOG00000009339	2	Cenpe	CENPE	0.528896	0.0321585	0.999959
ENSRNOG00000010930	4	Usp39	USP39	-0.134918	0.0322104	0.999959
ENSRNOG00000016117	1	Myof	MYOF	0.334968	0.0324886	0.999959
ENSRNOG00000018237	1	Gstp1	GSTP1	-0.155813	0.0325496	0.999959
ENSRNOG00000049537	13	AABR07021544.1		-0.438083	0.0325709	0.999959
ENSRNOG00000016224	19	Meak7	MEAK7	0.186674	0.0326125	0.999959
ENSRNOG00000006499	5	Cops5	COPS5	-0.135114	0.0326541	0.999959
ENSRNOG00000003837	10	Mif4gd	MIF4GD	-0.169453	0.0328486	0.999959
ENSRNOG00000023404	2	Slc9b2	SLC9B2	0.213081	0.0329933	0.999959
ENSRNOG00000001369	12	Oas1a	OAS1	-0.443142	0.0332647	0.999959
ENSRNOG00000053811	6	Arg2	ARG2	-0.342881	0.0332679	0.999959
ENSRNOG00000011422	19	AABR07043951.1	ATMIN	-0.114179	0.0337003	0.999959
ENSRNOG00000012438	8	Larp6	LARP6	-0.12356	0.0337698	0.999959
ENSRNOG00000007766	X	Pqbp1	PQBP1	-0.155869	0.0339279	0.999959
ENSRNOG00000046299	2	Atp5pb	ATP5PB	-0.127184	0.0339848	0.999959
ENSRNOG00000012693	4	Pmpcb	PMPCB	-0.133682	0.0340727	0.999959
ENSRNOG00000001680	11	Riox2	RIOX2	-0.507598	0.0340789	0.999959
ENSRNOG00000002905	10	Ccdc103	CCDC103	-0.780622	0.0341253	0.999959
ENSRNOG00000002840	7	Atp5f1b	ATP5F1B	-0.0976843	0.0345586	0.999959
ENSRNOG00000009035	4	Malsu1	MALSU1	-0.150202	0.0346029	0.999959
ENSRNOG00000018657	3	Scrn3	SCRN3	0.151664	0.0346301	0.999959
ENSRNOG00000014618	10	Med31	MED31	-0.163076	0.0346309	0.999959
ENSRNOG00000006515	X	Klhl15	KLHL15	-0.599552	0.0346351	0.999959
ENSRNOG00000017414	1	Irf7	IRF7	-0.407282	0.034756	0.999959
ENSRNOG00000012818	10	Ksr1	KSR1	0.141305	0.0349509	0.999959
ENSRNOG00000007316	3	Idh3B	IDH3B	-0.0972067	0.0351549	0.999959
ENSRNOG00000002556	X	NEWGENE_1562416	TSR2	-0.140252	0.0354141	0.999959
ENSRNOG00000011329	8	Pkm	PKM	-0.157073	0.0358508	0.999959
ENSRNOG00000019195	9	Polh	POLH	0.259843	0.0359147	0.999959
ENSRNOG00000020996	1	Vps51	VPS51	-0.184996	0.0359549	0.999959
ENSRNOG00000024957	5	Dnali1	DNALI1	-0.564793	0.0362709	0.999959
ENSRNOG00000046698	10	Gps1	GPS1	-0.0817268	0.0365054	0.999959
ENSRNOG00000021125	1	Prdx5	PRDX5	-0.122323	0.0366618	0.999959
ENSRNOG00000060376	1	LOC100910237		-0.521052	0.0367779	0.999959
ENSRNOG00000006539	3	Pex16	PEX16	-0.142497	0.0369199	0.999959
ENSRNOG00000011052	4	Gars	GARS1	-0.0967469	0.0372147	0.999959
ENSRNOG00000017836	9	Rrp36	RRP36	-0.183014	0.0372926	0.999959
ENSRNOG00000046505	20	Bend3	BEND3	0.44485	0.0374171	0.999959
ENSRNOG00000018345	19	Abce1	ABCE1	0.088587	0.0374485	0.999959
ENSRNOG00000018057	9	Mrpl2	AL355385.2, MRPL2	-0.140359	0.0374999	0.999959
ENSRNOG00000006285	10	Tlk2	TLK2	0.120535	0.0375885	0.999959
ENSRNOG00000019518	16	Pde4c	PDE4C, AC008397.2	0.311723	0.0379257	0.999959
ENSRNOG00000024955	7	Scyl2	SCYL2	0.117227	0.0379548	0.999959
ENSRNOG00000042977	2	Mtx1	MTX1	-0.161624	0.0379811	0.999959
ENSRNOG00000052036	5	AC127076.1		0.682116	0.0380117	0.999959
ENSRNOG00000013195	4	Ruvbl1	RUVBL1	-0.157781	0.0380562	0.999959
ENSRNOG00000001958	11	Ift57	IFT57	-0.176516	0.0380677	0.999959
ENSRNOG00000008236	5	Decr1	DECR1	-0.168371	0.0380899	0.999959
ENSRNOG00000058752	11	Popdc2	POPDC2	0.21875	0.0380968	0.999959
ENSRNOG00000029061	1	Hirip3	HIRIP3	-0.157631	0.0381089	0.999959
ENSRNOG00000011053	2	Cyp2u1	CYP2U1	-0.250699	0.0381283	0.999959
ENSRNOG00000010685	8	Tbx18	TBX18	0.311385	0.0381822	0.999959
ENSRNOG00000017032	18	Atp5f1a		-0.112057	0.0382917	0.999959
ENSRNOG00000026982	7	LOC691921	C12orf73	-0.256055	0.0383402	0.999959
ENSRNOG00000007967	5	Sdhb	SDHB	-0.112956	0.0386427	0.999959
ENSRNOG00000014838	5	Glipr2	GLIPR2	-0.899522	0.0386982	0.999959
ENSRNOG00000009309	5	Meaf6	MEAF6	-0.0866969	0.0387311	0.999959
ENSRNOG00000015581	4	Dnah6	DNAH6	-1.12281	0.0388781	0.999959
ENSRNOG00000013618	16	Ankrd10	ANKRD10	0.174535	0.0391996	0.999959
ENSRNOG00000018630	4	LOC108351137	GAPDH	-0.358871	0.0393065	0.999959
ENSRNOG00000012014	15	Fam160b2	FAM160B2	-0.147854	0.0393804	0.999959
ENSRNOG00000002305	11	Slc15a2	SLC15A2	0.259003	0.0397938	0.999959
ENSRNOG00000011135	2	Gtf2b	GTF2B	-0.156459	0.0398111	0.999959
ENSRNOG00000012450	19	Dynlrb2	DYNLRB2	-1.08972	0.040199	0.999959
ENSRNOG00000024539	5	Ndufb6	NDUFB6	-0.109028	0.0403241	0.999959
ENSRNOG00000002303	10	Kcnj12	KCNJ12, KCNJ18	-0.207756	0.0404296	0.999959
ENSRNOG00000009163	4	Fam133b	FAM133B	-0.308033	0.0406016	0.999959
ENSRNOG00000024545	14	Ccdc18	CCDC18	-0.308706	0.0406619	0.999959
ENSRNOG00000059572	1	Tsen34	TSEN34	-0.1436	0.0411106	0.999959
ENSRNOG00000014162	9	Plekhb2	PLEKHB2	-0.13983	0.041394	0.999959
ENSRNOG00000007439	10	Unc13d	UNC13D	0.244197	0.0415192	0.999959
ENSRNOG00000010152	3	RGD1306233	C9orf116	-0.743756	0.0416162	0.999959
ENSRNOG00000017077	2	Snx7	SNX7	-0.23463	0.0417203	0.999959
ENSRNOG00000033280	9	Pam	PAM	-0.104913	0.041764	0.999959
ENSRNOG00000002795	10	Cog1	COG1	-0.135995	0.0418387	0.999959
ENSRNOG00000016038	1	Mgmt	MGMT	-0.416583	0.041957	0.999959
ENSRNOG00000060550	10	Epn2	EPN2	0.0855563	0.0419683	0.999959
ENSRNOG00000026407	20	Fam184a	FAM184A	-0.232266	0.0419995	0.999959
ENSRNOG00000006112	3	LOC102554315		0.809112	0.0421428	0.999959
ENSRNOG00000018367	1	Taldo1	TALDO1	-0.13467	0.0421788	0.999959
ENSRNOG00000026902	1	Lyve1	LYVE1	0.264951	0.0424178	0.999959
ENSRNOG00000059013	4	AABR07060519.1		-0.599763	0.0424257	0.999959
ENSRNOG00000020658	10	Aarsd1	AARSD1, PTGES3L-AARSD1	-0.143549	0.0425085	0.999959
ENSRNOG00000021264	3	Pcna	PCNA	-0.198533	0.0425591	0.999959
ENSRNOG00000019162	15	Emc9	EMC9	-0.17986	0.0430363	0.999959
ENSRNOG00000013719	2	Dph5	DPH5	-0.16216	0.0431333	0.999959
ENSRNOG00000031346	12	Ift22	IFT22	-0.147928	0.043151	0.999959
ENSRNOG00000025787	11	Spag6l	SPAG6	-1.12123	0.0432887	0.999959
ENSRNOG00000021399	11	Cfap298	CFAP298, C21orf59-TCP10L	-0.174075	0.0433934	0.999959
ENSRNOG00000010602	8	Birc2	BIRC2	-0.1046	0.0435713	0.999959
ENSRNOG00000020244	5	Perm1	PERM1	0.700324	0.0435736	0.999959
ENSRNOG00000017912	10	Atp2a3	ATP2A3	0.220985	0.0439676	0.999959
ENSRNOG00000015162	19	Lonp2	LONP2	-0.107358	0.0441166	0.999959
ENSRNOG00000028243	20	LOC103694875	DERL3	-0.414148	0.0441663	0.999959
ENSRNOG00000024435	12	AABR07035946.1	GALNT17	-0.350708	0.0441741	0.999959
ENSRNOG00000007905	7	Itga7	ITGA7	0.184957	0.0442273	0.999959
ENSRNOG00000061733	10	LOC103690156	GALR2	-0.367683	0.0443426	0.999959
ENSRNOG00000005350	7	Pwp1	PWP1	-0.141842	0.0444263	0.999959
ENSRNOG00000022938	3	Ap4e1	AP4E1	0.282479	0.0444851	0.999959
ENSRNOG00000012002	1	Iqgap1	IQGAP1	0.134147	0.044849	0.999959
ENSRNOG00000000913	12	Gusb	GUSB	-0.228704	0.0449659	0.999959
ENSRNOG00000006137	5	Arid1a	ARID1A	0.0769713	0.0449662	0.999959
ENSRNOG00000025731	13	Ptma	PTMA	-0.471199	0.0449854	0.999959
ENSRNOG00000057979	2	AABR07011700.1		0.966762	0.0449886	0.999959
ENSRNOG00000005853	4	Tacr1	TACR1	-0.883253	0.0452174	0.999959
ENSRNOG00000018816	8	Cox5a	COX5A	-0.0864124	0.045501	0.999959
ENSRNOG00000057141	12	RGD1561730		-0.334848	0.0455556	0.999959
ENSRNOG00000033321	11	Hmgb2l1	HMGB2	-0.752739	0.0455951	0.999959
ENSRNOG00000021660	8	Nprl2	NPRL2	-0.133669	0.045651	0.999959
ENSRNOG00000019946	9	Gmppa	GMPPA	-0.14749	0.045671	0.999959
ENSRNOG00000017911	4	Tcaf1	TCAF1	-0.293133	0.0457307	0.999959
ENSRNOG00000010983	1	Otog	OTOG	0.778447	0.0458032	0.999959
ENSRNOG00000014398	15	Scara5	SCARA5	0.481485	0.0458339	0.999959
ENSRNOG00000028930	2	Dab2	DAB2	0.285176	0.0458969	0.999959
ENSRNOG00000051433	4	LOC103692167	PCGF1	-0.180055	0.0459639	0.999959
ENSRNOG00000009667	10	Mlst8	MLST8	-0.116452	0.0459968	0.999959
ENSRNOG00000042825	10	Cd300le	CD300LF	-0.761651	0.0461967	0.999959
ENSRNOG00000009336	7	Mapk15	MAPK15	-0.3588	0.0462674	0.999959
ENSRNOG00000002574	10	Nubp1	NUBP1	-0.130017	0.0465595	0.999959
ENSRNOG00000004337	13	Fam20b	FAM20B	-0.135128	0.0466211	0.999959
ENSRNOG00000050784	3	AABR07054000.1		-0.339582	0.0468283	0.999959
ENSRNOG00000019118	3	Slc13a3	SLC13A3	0.230862	0.0468344	0.999959
ENSRNOG00000057107	5	AABR07048139.1		-0.617453	0.04693	0.999959
ENSRNOG00000014624	16	Selenok	SELENOK	-0.102654	0.0469698	0.999959
ENSRNOG00000012650	8	Mrpl3	MRPL3	-0.123894	0.0471548	0.999959
ENSRNOG00000009181	15	Dleu7	DLEU7	-0.185342	0.04739	0.999959
ENSRNOG00000013746	10	Senp3	SENP3-EIF4A1, SENP3	-0.102747	0.047575	0.999959
ENSRNOG00000022500	16	Rwdd4	RWDD4	-0.219214	0.0477814	0.999959
ENSRNOG00000002841	13	Cdc42bpa	CDC42BPA	0.207942	0.0477999	0.999959
ENSRNOG00000026748	4	Dennd2a	DENND2A	0.121707	0.0479813	0.999959
ENSRNOG00000007434	5	Ube2j1	UBE2J1	-0.320251	0.0479885	0.999959
ENSRNOG00000016470	9	Ndufa10l1	NDUFA10	-0.0882112	0.0480109	0.999959
ENSRNOG00000003626	10	Atp5pd		-0.107214	0.0481182	0.999959
ENSRNOG00000048982	7	LOC100912282	CALCOCO1	-0.530378	0.0481322	0.999959
ENSRNOG00000014504	9	Il1r1	IL1R1	0.316211	0.0481617	0.999959
ENSRNOG00000027309	17	AABR07026805.1	CNTNAP3B, CNTNAP3, CNTNAP3C	0.287357	0.0483294	0.999959
ENSRNOG00000011078	5	Srm	SRM	0.44255	0.0485057	0.999959
ENSRNOG00000026813	20	AABR07044933.1	AK6	-0.785045	0.048506	0.999959
ENSRNOG00000036648	1	LOC103691261		-0.556425	0.048672	0.999959
ENSRNOG00000010435	4	Nupl2	NUP42	0.162533	0.0486732	0.999959
ENSRNOG00000012597	18	Rmc1	RMC1	-0.131042	0.0487943	0.999959
ENSRNOG00000001452	12	Fzd9	FZD9	-0.19608	0.0488763	0.999959
ENSRNOG00000051458	11	Hic2	HIC2	-0.237303	0.049011	0.999959
ENSRNOG00000005308	3	Tmx2	TMX2	-0.12506	0.0490939	0.999959
ENSRNOG00000050006	X	Agtr2	AGTR2	-0.907124	0.0492402	0.999959
ENSRNOG00000011047	8	Tmem185a	TMEM185A	0.119441	0.0493147	0.999959
ENSRNOG00000016234	19	Ciapin1	CIAPIN1	-0.17317	0.0494437	0.999959
ENSRNOG00000026115	1	Zfp646	ZNF646	0.181195	0.0494469	0.999959
ENSRNOG00000023271	11	Parl	PARL	-0.146296	0.0494529	0.999959
ENSRNOG00000027658	X	Gpr101	GPR101	-1.15196	0.0499284	0.999959
ENSRNOG00000028649	19	Tox3	TOX3	0.348616	0.0499948	0.999959

## Sheet: Male VTA
Table S1. Genes differentially expressed in male sensitized rats
Gene_ID	Chr	Gene_symbol	Human Symbol	log2FoldChange	p_value	p_adj
ENSRNOG00000000657	13	Nek7	NEK7	-0.408976	4.52722e-06	0.0697373
ENSRNOG00000004841	6	Akap6	AKAP6	-0.26489	2.98429e-05	0.1661
ENSRNOG00000014004	1	Ncoa7	NCOA7	-0.280068	3.23488e-05	0.1661
ENSRNOG00000047867	8	Klhdc8b	KLHDC8B	0.324353	6.19001e-05	0.238377
ENSRNOG00000010489	15	Samd4a	SAMD4A	-0.471162	0.000109212	0.329235
ENSRNOG00000010889	2	Fbxw7	FBXW7	-0.462658	0.000151509	0.329235
ENSRNOG00000010997	15	Ednrb	EDNRB	-0.43576	0.000186591	0.329235
ENSRNOG00000021705	12	LOC102556092	ZNF664	-0.314688	0.00022634	0.329235
ENSRNOG00000011882	1	Gab2	GAB2	-0.279988	0.00023222	0.329235
ENSRNOG00000012324	1	Soga3	SOGA3, AL096711.2	-0.438019	0.000286094	0.329235
ENSRNOG00000010299	5	Eps15	EPS15	-0.302297	0.000292679	0.329235
ENSRNOG00000012686	6	Pomc	POMC	1.38437	0.000338592	0.329235
ENSRNOG00000002915	10	Trim11	TRIM11	0.20121	0.000352576	0.329235
ENSRNOG00000048297	1	LOC108348175	QKI	-0.424946	0.000355613	0.329235
ENSRNOG00000001597	3	Atf2	ATF2	-0.32687	0.000360123	0.329235
ENSRNOG00000010235	3	Pkig	PKIG	0.210059	0.000364563	0.329235
ENSRNOG00000007106	6	Sos1	SOS1	-0.216722	0.00038788	0.329235
ENSRNOG00000014684	2	Npr1	NPR1	0.208506	0.000395272	0.329235
ENSRNOG00000059344	12	Tpcn1	TPCN1	0.1789	0.000423689	0.329235
ENSRNOG00000008372	12	Vamp7	VAMP7	-0.350496	0.000427467	0.329235
ENSRNOG00000042561	2	Cks1b	CKS1B	0.301124	0.000525083	0.375846
ENSRNOG00000013875	9	Fbxl17	FBXL17	-0.284304	0.000581105	0.375846
ENSRNOG00000007713	7	Tmcc3	TMCC3	-0.251749	0.000583009	0.375846
ENSRNOG00000013218	16	Sap30	SAP30	0.440265	0.000598941	0.375846
ENSRNOG00000047250	15	Gmfb	GMFB	-0.399254	0.000609981	0.375846
ENSRNOG00000014248	9	Erbb4	ERBB4	-0.693958	0.000660008	0.39056
ENSRNOG00000008169	5	Slc24a2	SLC24A2	-0.559827	0.000709604	0.39056
ENSRNOG00000016046	17	Hecw1	HECW1	-0.470099	0.000757748	0.39056
ENSRNOG00000014297	3	Sdc4	SDC4	0.130759	0.0007707	0.39056
ENSRNOG00000004753	3	Napb	NAPB	-0.518691	0.000771157	0.39056
ENSRNOG00000050231	4	Gng12	GNG12	-0.246149	0.000785988	0.39056
ENSRNOG00000007581	7	Slc17a8	SLC17A8	-1.58617	0.000859979	0.410462
ENSRNOG00000016036	18	Rprd1a	RPRD1A	-0.365261	0.000892669	0.410462
ENSRNOG00000008064	7	Naga	NAGA	0.144381	0.000909333	0.410462
ENSRNOG00000016585	17	Bmi1	COMMD3-BMI1, BMI1	-0.277318	0.000932627	0.410462
ENSRNOG00000005504	3	Pkp4	PKP4	-0.284465	0.000983271	0.411804
ENSRNOG00000013977	9	Bzw1	BZW1	-0.252764	0.000989142	0.411804
ENSRNOG00000061876	5	Aldh4a1	TAS1R2	0.159811	0.0010413	0.421628
ENSRNOG00000006003	4	Ctnna2	CTNNA2	-0.295481	0.00106748	0.421628
ENSRNOG00000000455	20	LOC103689996	TAP2, AL669918.1	0.325895	0.00128492	0.482164
ENSRNOG00000029608	1	Nkain2	NKAIN2	-0.389798	0.00129782	0.482164
ENSRNOG00000000281	11	Prodh1	PRODH, AC007325.2	0.20341	0.0013819	0.482164
ENSRNOG00000000467	20	Ring1	RING1	0.183891	0.00139616	0.482164
ENSRNOG00000012358	X	Pcyt1b	PCYT1B	-0.341423	0.00152404	0.482164
ENSRNOG00000001717	11	Opa1	OPA1	-0.222642	0.00153593	0.482164
ENSRNOG00000019476	9	Agap1	AGAP1	-0.235573	0.0015421	0.482164
ENSRNOG00000005391	5	Prex2	PREX2	-0.275023	0.00165824	0.482164
ENSRNOG00000030633	7	Lmf2	LMF2	0.144672	0.00168959	0.482164
ENSRNOG00000005434	14	Sptbn1	SPTBN1	-0.165385	0.0017607	0.482164
ENSRNOG00000051028	12	AABR07036623.1		-0.671725	0.00177748	0.482164
ENSRNOG00000027026	4	Jazf1	JAZF1	-0.368172	0.00180911	0.482164
ENSRNOG00000050796	17	AABR07026893.1		-0.238099	0.0018146	0.482164
ENSRNOG00000031126	8	Tecta	TECTA	-0.386482	0.00183177	0.482164
ENSRNOG00000010957	4	Braf	BRAF	-0.356813	0.00186203	0.482164
ENSRNOG00000038068	15	Pcdh9	PCDH9	-0.487969	0.00187448	0.482164
ENSRNOG00000023079	2	Nras	NRAS	-0.326296	0.00189439	0.482164
ENSRNOG00000005670	4	Art4	ART4	-0.542345	0.00191446	0.482164
ENSRNOG00000005191	3	Trim44	TRIM44	-0.505741	0.00191557	0.482164
ENSRNOG00000059260	3	AABR07053509.2	SPTBN5	0.802048	0.0019486	0.482164
ENSRNOG00000001478	12	Gtf2ird1	GTF2IRD1	0.274735	0.00197318	0.482164
ENSRNOG00000021468	4	Grm8	GRM8	-0.752329	0.00199643	0.482164
ENSRNOG00000000275	20	Fam13c	FAM13C	-0.248819	0.00199961	0.482164
ENSRNOG00000020107	9	Stk11ip	STK11IP	0.173117	0.00208734	0.482164
ENSRNOG00000057214	19	AABR07043510.1		-0.41522	0.00214376	0.482164
ENSRNOG00000013236	15	Samd8	SAMD8	-0.171408	0.00216184	0.482164
ENSRNOG00000017560	3	Mdk	MDK	0.245894	0.00217487	0.482164
ENSRNOG00000009545	4	Polr1a	POLR1A	0.201657	0.00218641	0.482164
ENSRNOG00000004973	6	Ppp2r5c	PPP2R5C	-0.170011	0.00220782	0.482164
ENSRNOG00000052583	3	Zfp106	ZNF106	-0.348521	0.00225688	0.482164
ENSRNOG00000037446	12	Pxmp2	PXMP2	0.227621	0.00229353	0.482164
ENSRNOG00000060899	X	AABR07040840.1	TSC22D3	-0.887744	0.00231264	0.482164
ENSRNOG00000032490	13	Cdh7	CDH7	-0.475227	0.00231381	0.482164
ENSRNOG00000002875	13	Klhl20	KLHL20	-0.234391	0.00236451	0.482164
ENSRNOG00000015588	19	Nol3	NOL3	0.187219	0.00238729	0.482164
ENSRNOG00000056612	8	Unc13c	UNC13C	-0.920878	0.0023912	0.482164
ENSRNOG00000007705	13	Kcnj10	KCNJ10	-0.41923	0.00240137	0.482164
ENSRNOG00000002001	11	Itsn1	ITSN1	-0.194136	0.00245151	0.482164
ENSRNOG00000004033	18	Sema6a	SEMA6A	-0.272411	0.00246436	0.482164
ENSRNOG00000021507	1	Luzp2	LUZP2	-0.459257	0.00251319	0.482164
ENSRNOG00000006617	4	AABR07060487.1		-0.631589	0.00253421	0.482164
ENSRNOG00000016246	18	Tshz1	TSHZ1	-0.345621	0.00256802	0.482164
ENSRNOG00000054669	14	RGD1305110	KIAA1841	-0.257518	0.00258031	0.482164
ENSRNOG00000046972	4	Chrm2	CHRM2	-1.20404	0.00263415	0.482164
ENSRNOG00000005298	6	Zfp513	ZNF513	0.174884	0.00265803	0.482164
ENSRNOG00000011211	2	Pex5l	PEX5L	-0.417827	0.00272732	0.482164
ENSRNOG00000051100	13	AABR07021547.1		-0.511612	0.00284789	0.482164
ENSRNOG00000013281	18	Mib1	MIB1	-0.602218	0.00285157	0.482164
ENSRNOG00000020144	1	RGD1310127	C16orf58	0.15094	0.00285446	0.482164
ENSRNOG00000037188	4	LOC297568	PZP	-1.53678	0.00287277	0.482164
ENSRNOG00000018176	1	Rab6a	RAB6A	-0.119917	0.00290973	0.482164
ENSRNOG00000019771	1	Tbx6	TBX6	0.751777	0.00294929	0.482164
ENSRNOG00000020415	10	Ramp2	RAMP2	0.201182	0.0029538	0.482164
ENSRNOG00000014702	17	Elovl2	ELOVL2	-0.278	0.00296546	0.482164
ENSRNOG00000002468	13	Tnr	TNR	-0.59744	0.00298832	0.482164
ENSRNOG00000004901	6	Slc4a1ap	SLC4A1AP	-0.180675	0.00298845	0.482164
ENSRNOG00000012742	1	Irx2	IRX2	-0.983139	0.00300492	0.482164
ENSRNOG00000051150	10	Cntd1	CNTD1	-0.823838	0.0030685	0.485779
ENSRNOG00000012940	17	Vps41	VPS41	-0.192621	0.00312532	0.485779
ENSRNOG00000056487	7	Oxr1	OXR1	-0.197309	0.00315237	0.485779
ENSRNOG00000012619	8	Epor	EPOR	1.10221	0.00315359	0.485779
ENSRNOG00000001554	11	RGD1563888	C21orf91	-0.374883	0.00327658	0.487564
ENSRNOG00000050315	10	Dcxr	DCXR	0.313054	0.00328835	0.487564
ENSRNOG00000020076	1	Borcs7	BORCS7, BORCS7-ASMT	-0.167416	0.00330942	0.487564
ENSRNOG00000017882	17	Camk1d	CAMK1D	-0.432867	0.00339302	0.487564
ENSRNOG00000020748	8	Map4		-0.18283	0.00343753	0.487564
ENSRNOG00000012576	1	Selenos	SELENOS	0.131697	0.00343899	0.487564
ENSRNOG00000011854	4	RGD1563986	DENND11	-0.382239	0.00345331	0.487564
ENSRNOG00000001931	11	Fgf12	FGF12	-0.225006	0.00346975	0.487564
ENSRNOG00000028261	1	Tppp	TPPP	-0.323016	0.00348892	0.487564
ENSRNOG00000014661	15	Zfp385d	ZNF385D	-0.484486	0.00350589	0.487564
ENSRNOG00000050220	6	Nrxn1	NRXN1	-0.465031	0.00351335	0.487564
ENSRNOG00000046405	10	Hic1	HIC1	0.459869	0.00354549	0.487631
ENSRNOG00000024730	10	Ppm1e	PPM1E	-0.395468	0.00365695	0.49851
ENSRNOG00000010899	8	Bfsp2	BFSP2	0.494329	0.00376574	0.500941
ENSRNOG00000017601	1	Srd5a1	SRD5A1	-0.240015	0.00378245	0.500941
ENSRNOG00000031849	15	Armh4	ARMH4	-0.272575	0.00384861	0.500941
ENSRNOG00000001501	1	Snrpa	SNRPA	0.228365	0.00386454	0.500941
ENSRNOG00000026124	5	Id3	ID3	0.240681	0.00388572	0.500941
ENSRNOG00000021526	5	Slc25a34	SLC25A34	-0.348669	0.00388898	0.500941
ENSRNOG00000000237	10	RGD1310429	C17orf75	-0.565631	0.00392622	0.500941
ENSRNOG00000031495	17	Tmem170b	TMEM170B	-0.716888	0.00393494	0.500941
ENSRNOG00000005203	14	Sec61g	SEC61G	0.158407	0.00406486	0.513239
ENSRNOG00000046168	2	Ppm1l	PPM1L	-0.217909	0.00410641	0.514269
ENSRNOG00000061508	X	Reps2	REPS2	-0.722624	0.0041536	0.515984
ENSRNOG00000008312	8	Stra6	STRA6	0.948745	0.00418759	0.516045
ENSRNOG00000025608	2	Lrat	LRAT	-1.15149	0.00422763	0.516844
ENSRNOG00000055564	3	RGD1564664	C11orf96	0.19566	0.00443107	0.520524
ENSRNOG00000012297	4	March8	MARCHF8	-0.207527	0.00444102	0.520524
ENSRNOG00000002821	13	Phlpp1	PHLPP1	-0.12888	0.00448521	0.520524
ENSRNOG00000014168	8	Xylb	XYLB	0.189118	0.00450748	0.520524
ENSRNOG00000004680	3	Kif5c	KIF5C	-0.203657	0.00452722	0.520524
ENSRNOG00000013526	4	Rassf4	RASSF4	-0.464735	0.00453595	0.520524
ENSRNOG00000011623	2	Rab3c	RAB3C	-0.356857	0.00456583	0.520524
ENSRNOG00000005600	3	Nr4a2	NR4A2	0.388915	0.00463853	0.520524
ENSRNOG00000012720	1	Irx4	IRX4	-1.40732	0.00467847	0.520524
ENSRNOG00000030149	14	Adgrl3	ADGRL3	-0.212722	0.0046918	0.520524
ENSRNOG00000019741	16	Isyna1	ISYNA1	0.207204	0.00469699	0.520524
ENSRNOG00000027151	11	Lrrc58	LRRC58	-0.578237	0.00469887	0.520524
ENSRNOG00000028036	8	Adamts7	ADAMTS7	0.448483	0.00470813	0.520524
ENSRNOG00000016847	8	Bace1	BACE1	-0.339701	0.00475039	0.520524
ENSRNOG00000019750	4	Kcna1	KCNA1	-0.466037	0.00479198	0.520524
ENSRNOG00000003873	10	Cpd	CPD	-0.424063	0.00484203	0.520524
ENSRNOG00000009381	8	Mapk6	MAPK6	-0.184735	0.00494062	0.520524
ENSRNOG00000025448	10	Limd2	LIMD2	0.177026	0.00495363	0.520524
ENSRNOG00000024159	13	Fcer1g	FCER1G	0.204304	0.00495705	0.520524
ENSRNOG00000010652	8	Dock6	DOCK6	0.322516	0.00502508	0.520524
ENSRNOG00000027894	2	Iqgap3	IQGAP3	-1.54387	0.00520179	0.520524
ENSRNOG00000001256	12	Atxn2	ATXN2	-0.103436	0.00526131	0.520524
ENSRNOG00000030775	17	Adarb2	ADARB2	-0.487035	0.00526715	0.520524
ENSRNOG00000006248	10	Trim37	TRIM37	-0.249668	0.00537042	0.520524
ENSRNOG00000060707	1	Atg2a	ATG2A	0.108264	0.00545016	0.520524
ENSRNOG00000014837	9	Emilin2	EMILIN2	-0.365505	0.00545043	0.520524
ENSRNOG00000057703	14	Cabp7	CABP7	-1.07112	0.00547258	0.520524
ENSRNOG00000020636	1	Spint2	SPINT2	0.38186	0.0054983	0.520524
ENSRNOG00000006204	6	Slc30a3	SLC30A3	-0.573335	0.00550465	0.520524
ENSRNOG00000000170	3	Slc30a4	SLC30A4	-0.186797	0.00557934	0.520524
ENSRNOG00000001152	20	Glp1r	GLP1R	-0.749208	0.00559802	0.520524
ENSRNOG00000023549	1	Samd5	SAMD5	-0.346262	0.00562869	0.520524
ENSRNOG00000021831	15	Kcnrg	KCNRG	-0.76032	0.00567247	0.520524
ENSRNOG00000018113	17	AABR07028352.1	ANLN	-0.370838	0.00567804	0.520524
ENSRNOG00000012957	2	Sh3glb1	SH3GLB1	-0.200241	0.00570708	0.520524
ENSRNOG00000005196	3	Slc12a6	SLC12A6	-0.157699	0.00571123	0.520524
ENSRNOG00000015568	16	Plpp5	PLPP5	0.192706	0.0058851	0.520524
ENSRNOG00000023340	4	Tmem72	TMEM72	-2.26331	0.00589025	0.520524
ENSRNOG00000011104	5	Rpl22		0.105219	0.00589198	0.520524
ENSRNOG00000030625	8	Tf	SRPRB	-0.228642	0.00603083	0.520524
ENSRNOG00000020723	1	Pten	PTEN	-0.283634	0.00612391	0.520524
ENSRNOG00000005678	6	Lamb1	LAMB1	0.345626	0.0061368	0.520524
ENSRNOG00000008868	3	Dusp19	DUSP19	-0.291826	0.00619667	0.520524
ENSRNOG00000005479	3	Slc1a2	SLC1A2	-0.327105	0.00621924	0.520524
ENSRNOG00000001525	11	Igsf11	IGSF11	-0.141953	0.00622151	0.520524
ENSRNOG00000002280	X	Sh3bgrl	SH3BGRL	-0.50829	0.00627447	0.520524
ENSRNOG00000010185	9	RGD1306941	C2orf69	-0.19852	0.00630709	0.520524
ENSRNOG00000046391	6	Fam177a1	FAM177A1	-0.237657	0.00631472	0.520524
ENSRNOG00000008605	6	Ost4	OST4	0.148249	0.00632685	0.520524
ENSRNOG00000007956	15	Styx	STYX	-0.421123	0.00636493	0.520524
ENSRNOG00000005209	3	Spred1	SPRED1	-0.416561	0.00641068	0.520524
ENSRNOG00000028211	12	Akap17a	AKAP17A	0.159161	0.0064119	0.520524
ENSRNOG00000031387	7	Dazap1	DAZAP1	0.170405	0.00645303	0.520524
ENSRNOG00000003687	13	Rgs2	RGS2	-0.256362	0.00652677	0.520524
ENSRNOG00000020155	16	Mapk8	MAPK8	-0.30624	0.00655205	0.520524
ENSRNOG00000052445	4	Kdm7a	KDM7A	-0.768563	0.00657446	0.520524
ENSRNOG00000010447	8	Tmod2	TMOD2	-0.166133	0.00658458	0.520524
ENSRNOG00000010311	15	Dzip1	DZIP1	-0.194787	0.00660123	0.520524
ENSRNOG00000037227	9	Yes1	YES1	-0.652821	0.00660371	0.520524
ENSRNOG00000016686	2	Tmem167a	TMEM167A	-0.319337	0.00665296	0.520524
ENSRNOG00000017428	2	Map1b	MAP1B	-0.174318	0.00670923	0.520524
ENSRNOG00000017365	1	Klhl35	KLHL35	0.495228	0.00672401	0.520524
ENSRNOG00000053054	7	Ccnt1	CCNT1	-0.90609	0.00679514	0.520524
ENSRNOG00000062164	1	AC120237.2		-0.276318	0.00683176	0.520524
ENSRNOG00000025120	7	Gli1	GLI1	0.296271	0.00683636	0.520524
ENSRNOG00000009899	2	Skil	SKIL	-0.503914	0.00684141	0.520524
ENSRNOG00000008173	8	Sesn3	SESN3	-0.431747	0.00684646	0.520524
ENSRNOG00000018700	8	Mobp	MOBP	-0.264639	0.00685131	0.520524
ENSRNOG00000025012	16	Chat	CHAT	-1.60221	0.00685188	0.520524
ENSRNOG00000020468	18	Stard4	STARD4	-0.342721	0.00686646	0.520524
ENSRNOG00000003134	14	Slc4a4	SLC4A4	-0.458521	0.00688821	0.520524
ENSRNOG00000005818	4	RGD1563349	KIAA1324L	-0.265908	0.00692405	0.520524
ENSRNOG00000053560	19	Rhou	RHOU	-0.27314	0.00693004	0.520524
ENSRNOG00000019711	18	LOC103694869	ISOC1	-0.294171	0.00696792	0.520524
ENSRNOG00000011011	1	Nmb	NMB	0.62974	0.00696871	0.520524
ENSRNOG00000025670	14	Shisa3	SHISA3	-0.469677	0.00699615	0.520524
ENSRNOG00000015894	1	Dock8	DOCK8	0.275508	0.00704622	0.520524
ENSRNOG00000006126	10	Nup88	NUP88	0.159884	0.0071017	0.520524
ENSRNOG00000010532	5	Fam206a	ABITRAM	-0.41854	0.00710955	0.520524
ENSRNOG00000018903	2	Pik3r1	PIK3R1	-0.341746	0.00711425	0.520524
ENSRNOG00000002314	10	LOC103689943	MARF1	0.973548	0.00713678	0.520524
ENSRNOG00000054945	14	AABR07015081.2		1.74517	0.00714758	0.520524
ENSRNOG00000050780	3	Fpgs	FPGS	0.214701	0.00718957	0.520524
ENSRNOG00000019413	1	Atg16l2	ATG16L2	0.219498	0.00719013	0.520524
ENSRNOG00000011984	17	Cxcl14	CXCL14	-0.180075	0.00721618	0.520524
ENSRNOG00000013305	8	Atp2c1	ATP2C1	-0.198965	0.0072301	0.520524
ENSRNOG00000046455	1	Zik1	ZIK1	-0.428916	0.0072536	0.520524
ENSRNOG00000007447	3	Pla2g4b	JMJD7-PLA2G4B, PLA2G4B	0.169254	0.0072848	0.520524
ENSRNOG00000018231	3	Nacc2	NACC2	-0.249035	0.0072863	0.520524
ENSRNOG00000004402	13	Lpgat1	LPGAT1	-0.317529	0.00733156	0.520524
ENSRNOG00000057542	16	Zfp488	ZNF488	-0.347432	0.00733275	0.520524
ENSRNOG00000005509	3	Pak7	PAK5	-0.292272	0.00739865	0.520716
ENSRNOG00000001911	11	Map6d1	MAP6D1	-0.247521	0.00745201	0.520716
ENSRNOG00000027623	14	LOC680039	KIAA0232	-0.118342	0.00746005	0.520716
ENSRNOG00000002549	13	Htr5b		-0.869262	0.00747068	0.520716
ENSRNOG00000021082	1	Kdelr1	KDELR1	0.127221	0.00758805	0.520984
ENSRNOG00000042333	6	Dnal1	DNAL1	-0.324967	0.00770568	0.520984
ENSRNOG00000046547	17	Rbm24	RBM24	0.500708	0.00776386	0.520984
ENSRNOG00000019341	1	Tmem179b	TMEM179B	0.239781	0.00778503	0.520984
ENSRNOG00000053288	20	Ank3	ANK3	-0.238344	0.0077984	0.520984
ENSRNOG00000000168	3	Gatm	GATM	-0.188777	0.00780751	0.520984
ENSRNOG00000007765	3	Frzb	FRZB	0.445225	0.00782773	0.520984
ENSRNOG00000001516	3	Rapgef4	RAPGEF4	-0.2795	0.0079041	0.520984
ENSRNOG00000018577	8	Neil1	NEIL1	0.172633	0.00791327	0.520984
ENSRNOG00000016207	18	Galnt1	GALNT1	-0.196972	0.00794653	0.520984
ENSRNOG00000043143	6	Eml1	EML1	-0.260812	0.0079502	0.520984
ENSRNOG00000000636	20	Rtkn2	RTKN2	-0.729389	0.00799498	0.520984
ENSRNOG00000009219	8	Hepacam	HEPACAM	-0.190085	0.00803751	0.520984
ENSRNOG00000012791	15	Ajuba	AJUBA	0.306662	0.00807822	0.520984
ENSRNOG00000003546	10	Tnfrsf12a	TNFRSF12A	0.28819	0.00809627	0.520984
ENSRNOG00000028781	1	Abcc6	ABCC6	0.323945	0.00810062	0.520984
ENSRNOG00000005923	8	Mtmr2	MTMR2	-0.211445	0.00811351	0.520984
ENSRNOG00000037437	12	Golga3	GOLGA3	-0.178296	0.00819163	0.520984
ENSRNOG00000017900	1	rnf141	RNF141	-0.248879	0.00820357	0.520984
ENSRNOG00000005369	3	Kcnj3	KCNJ3	-0.406182	0.00823323	0.520984
ENSRNOG00000047003	9	AABR07066693.1		0.179248	0.00829523	0.520984
ENSRNOG00000012747	17	Spock1	SPOCK1	-0.253009	0.00838193	0.520984
ENSRNOG00000007518	3	Nckap1	NCKAP1	-0.159337	0.00841301	0.520984
ENSRNOG00000058560	7	Col2a1	COL2A1	0.399192	0.00841873	0.520984
ENSRNOG00000026490	13	Dnm3	DNM3	-0.203059	0.00841903	0.520984
ENSRNOG00000012841	16	Alg11	ALG11	-0.149036	0.00841938	0.520984
ENSRNOG00000060350	4	Iqsec1	IQSEC1	-0.227638	0.00843781	0.520984
ENSRNOG00000046790	X	AABR07040887.1		0.366222	0.00843948	0.520984
ENSRNOG00000008100	5	Rgs20	RGS20	-0.224559	0.00845533	0.520984
ENSRNOG00000057096	4	Gnai1	GNAI1	-0.272779	0.00857108	0.522296
ENSRNOG00000047734	8	Chst2	CHST2	-0.167256	0.00858217	0.522296
ENSRNOG00000052701	19	Coa6	COA6	0.411816	0.00861515	0.522296
ENSRNOG00000014188	16	Tma16	TMA16	0.269914	0.00864378	0.522296
ENSRNOG00000015049	8	Scn5a	SCN5A	0.607047	0.00864617	0.522296
ENSRNOG00000012311	1	Slc35d3	SLC35D3	0.416799	0.00875343	0.524344
ENSRNOG00000046005	1	Scd2	SCD	-0.168624	0.00881301	0.524344
ENSRNOG00000001329	12	Gjc3	GJC3	-0.492583	0.00882508	0.524344
ENSRNOG00000057059	15	AABR07018857.1		-0.328352	0.00886182	0.524344
ENSRNOG00000012343	19	Pdp2	PDP2	-0.439688	0.00886474	0.524344
ENSRNOG00000013248	16	Wwc2	WWC2	-0.257085	0.0088967	0.524344
ENSRNOG00000002626	10	Car10	CA10	-0.2798	0.00896671	0.524344
ENSRNOG00000018110	17	Svil	SVIL	0.32072	0.00897091	0.524344
ENSRNOG00000021101	2	Sema6c	SEMA6C	0.211799	0.00898641	0.524344
ENSRNOG00000008088	3	Btbd3	BTBD3	-0.254926	0.00915764	0.532318
ENSRNOG00000050742	1	Dnmbp	DNMBP	0.247568	0.0092159	0.533691
ENSRNOG00000047800	1	C5ar1	C5AR1	0.491316	0.00940825	0.536552
ENSRNOG00000013898	6	Cdca4	CDCA4	0.19855	0.00941459	0.536552
ENSRNOG00000009652	2	Prkci	PRKCI	-0.115572	0.00942495	0.536552
ENSRNOG00000013282	2	Mctp1	MCTP1	-0.357808	0.00942841	0.536552
ENSRNOG00000005447	10	Ypel2		-0.277726	0.00943947	0.536552
ENSRNOG00000009276	2	Schip1	SCHIP1, IQCJ-SCHIP1	-0.129986	0.00950765	0.538093
ENSRNOG00000061733	10	LOC103690156	GALR2	0.464244	0.00955864	0.538093
ENSRNOG00000015768	4	Nat8f5	NAT8B, NAT8	0.246139	0.00957138	0.538093
ENSRNOG00000051023	12	Sap25	SAP25	0.406719	0.00969018	0.542791
ENSRNOG00000019065	3	Zfp385b	ZNF385B	-0.55644	0.00973613	0.542942
ENSRNOG00000007650	7	Cd63	CD63	0.164423	0.00976337	0.542942
ENSRNOG00000003084	13	Parp1	PARP1	-0.163848	0.00985779	0.546221
ENSRNOG00000000156	5	LOC100911486	MEGF6	0.547173	0.0100232	0.54911
ENSRNOG00000021109	1	Ccdc114	CCDC114	0.424219	0.0100273	0.54911
ENSRNOG00000013859	3	Bpifa1	BPIFA1	1.17637	0.0100456	0.54911
ENSRNOG00000011614	4	Tmcc1	TMCC1	-0.190618	0.0100647	0.54911
ENSRNOG00000017963	1	AABR07001099.1	ZNF429	-0.390283	0.0100882	0.54911
ENSRNOG00000049137	18	Zfp35		-0.252245	0.0101631	0.550056
ENSRNOG00000006867	6	Etv1	ETV1	-0.217799	0.0101779	0.550056
ENSRNOG00000050158	1	Cracr2b	CRACR2B	0.46711	0.0102127	0.550056
ENSRNOG00000043128	X	Armcx4	ARMCX4	-0.187463	0.0102621	0.550359
ENSRNOG00000051341	X	AABR07038849.1		-0.23212	0.0103257	0.550359
ENSRNOG00000024846	3	Ier5l	IER5L	0.234127	0.010332	0.550359
ENSRNOG00000009808	2	Ift80	IFT80	-0.169464	0.0103612	0.550359
ENSRNOG00000005723	5	Grin3a	GRIN3A	-0.266239	0.0104007	0.550555
ENSRNOG00000011014	4	Copg2	COPG2	-0.148303	0.0104563	0.551606
ENSRNOG00000017158	1	Eif4g2	EIF4G2	-0.115533	0.0105118	0.551823
ENSRNOG00000014529	8	Ube2q2	UBE2Q2	-0.227192	0.0105321	0.551823
ENSRNOG00000009987	15	Akap11	AKAP11	-0.129537	0.0106662	0.556958
ENSRNOG00000025317	6	Gpatch11	GPATCH11	-0.120138	0.0107145	0.55759
ENSRNOG00000060988	2	Kcnc4	KCNC4	-0.375138	0.0107766	0.558572
ENSRNOG00000034093	2	AABR07011951.1	HSPA8	-0.278165	0.0108059	0.558572
ENSRNOG00000016975	3	Pxmp4	PXMP4	0.170019	0.0108989	0.561493
ENSRNOG00000006462	15	Ero1a	ERO1A	-0.185689	0.0109956	0.562845
ENSRNOG00000004060	6	Calm2	CALM1	-0.14815	0.0110039	0.562845
ENSRNOG00000028422	4	Rmnd5a	RMND5A	-0.421088	0.0110581	0.562845
ENSRNOG00000047309	4	AABR07062290.1	SMIM10L1	-0.328713	0.0110713	0.562845
ENSRNOG00000042576	3	Tcp11l1	TCP11L1	-0.316909	0.0112683	0.563416
ENSRNOG00000027654	10	Appbp2	APPBP2	-0.123963	0.0113184	0.563416
ENSRNOG00000014691	1	Ric3	RIC3	-0.145276	0.011385	0.563416
ENSRNOG00000012206	1	Dennd5a	DENND5A	-0.167625	0.0113911	0.563416
ENSRNOG00000039656	10	Abca17		0.656857	0.011396	0.563416
ENSRNOG00000005984	4	Etv6	ETV6	-0.479666	0.0114337	0.563416
ENSRNOG00000061100	4	Tmem150a	TMEM150A	0.203811	0.0114372	0.563416
ENSRNOG00000005457	3	Lamp5	LAMP5	-0.77005	0.0114737	0.563416
ENSRNOG00000014343	8	Anln	ANLN	-0.606515	0.0115194	0.563416
ENSRNOG00000029342	3	Scn7a	SCN7A	0.430483	0.0115274	0.563416
ENSRNOG00000046834	9	C3	C3	-0.265688	0.0115305	0.563416
ENSRNOG00000010275	3	Slc17a9	SLC17A9	0.300361	0.0116059	0.563416
ENSRNOG00000004731	3	Ano3	ANO3	-0.699666	0.0116746	0.563416
ENSRNOG00000001009	12	Bri3	BRI3	0.120738	0.0116988	0.563416
ENSRNOG00000000341	15	Nid2	NID2	0.408518	0.0117066	0.563416
ENSRNOG00000025793	1	Usp31	USP31	-0.424362	0.0117202	0.563416
ENSRNOG00000037124	3	Fam227b	FAM227B	-0.533469	0.0117596	0.563416
ENSRNOG00000047943	1	Alkbh6	ALKBH6	0.454603	0.0118044	0.563416
ENSRNOG00000014564	18	Yipf5	YIPF5	0.115995	0.0118486	0.563416
ENSRNOG00000021497	13	Akt3	AKT3	-0.196691	0.0118516	0.563416
ENSRNOG00000054058	18	Osbpl1a	OSBPL1A	-0.210788	0.011886	0.563416
ENSRNOG00000038976	16	AABR07025368.1	GALNTL6	-0.472232	0.0118872	0.563416
ENSRNOG00000001074	12	Mphosph9	MPHOSPH9	-0.218754	0.0120304	0.568453
ENSRNOG00000006345	5	Sec61b	SEC61B	0.217254	0.0121667	0.573138
ENSRNOG00000058866	8	Myo5a	MYO5A	-0.273837	0.0122849	0.573904
ENSRNOG00000008898	14	Trmt44	TRMT44	-0.192214	0.0123084	0.573904
ENSRNOG00000028129	5	Fktn	FKTN	-0.16948	0.0123321	0.573904
ENSRNOG00000003003	14	Tbc1d19	TBC1D19	-0.188613	0.0123475	0.573904
ENSRNOG00000022392	12	Hspb8	HSPB8	0.230276	0.012382	0.573904
ENSRNOG00000021424	10	Cd300lf	CD300LF	0.324646	0.0125002	0.573904
ENSRNOG00000011358	3	Hipk3	HIPK3	-0.333639	0.0125992	0.573904
ENSRNOG00000022116	15	Gjb6	GJB6	0.231405	0.0126389	0.573904
ENSRNOG00000013507	2	Selenot	SELENOT	-0.268856	0.0126457	0.573904
ENSRNOG00000009341	5	Hivep3	HIVEP3	-0.212398	0.0127053	0.573904
ENSRNOG00000002318	14	Limch1	LIMCH1	-0.227757	0.0127208	0.573904
ENSRNOG00000004109	7	Zfpm2	ZFPM2	-0.401554	0.0127412	0.573904
ENSRNOG00000050869	11	Cebpd	CEBPD	0.268236	0.0127415	0.573904
ENSRNOG00000013314	4	Avl9	AVL9	-0.4577	0.0127553	0.573904
ENSRNOG00000024825	13	Fam163a	FAM163A	-0.728933	0.0128165	0.573904
ENSRNOG00000028505	20	Rps18l1		0.112881	0.0128311	0.573904
ENSRNOG00000018285	2	Kcna2	KCNA2	-0.256913	0.0128763	0.573904
ENSRNOG00000000073	14	Tmed5	TMED5	-0.558576	0.013041	0.573904
ENSRNOG00000021472	3	Ermn	ERMN	-0.357759	0.0130781	0.573904
ENSRNOG00000007102	3	Acss1	ACSS1	0.181623	0.0131045	0.573904
ENSRNOG00000018698	17	Wac	WAC	-0.15326	0.0132078	0.573904
ENSRNOG00000001682	11	Ttc3	TTC3	-0.144321	0.0132132	0.573904
ENSRNOG00000001236	12	Brat1	BRAT1	0.145728	0.013229	0.573904
ENSRNOG00000017210	17	Slc22a23	SLC22A23	-0.15286	0.0132338	0.573904
ENSRNOG00000024923	3	Nnat	NNAT	0.252597	0.013253	0.573904
ENSRNOG00000022724	13	Cnih3	CNIH3	0.775453	0.0132624	0.573904
ENSRNOG00000005375	5	RGD1564053	C8orf34	-0.645108	0.0132998	0.573904
ENSRNOG00000010881	9	Trak2	TRAK2	-0.243797	0.0133448	0.573904
ENSRNOG00000052018	3	AABR07052441.1		-0.832313	0.0133572	0.573904
ENSRNOG00000014163	1	Zfp536	ZNF536	-0.205747	0.0133941	0.573904
ENSRNOG00000007440	3	Dzank1	DZANK1	-0.452897	0.0133995	0.573904
ENSRNOG00000012959	9	Nab1	NAB1	-0.159863	0.0135091	0.573904
ENSRNOG00000024786	3	Asb6	ASB6	0.143311	0.0135821	0.573904
ENSRNOG00000018336	1	Eps8l2	EPS8L2	0.428363	0.013657	0.573904
ENSRNOG00000015421	2	Slc27a3	SLC27A3	0.175743	0.0136822	0.573904
ENSRNOG00000038738	9	LOC685203	C2orf88	-0.276052	0.0136942	0.573904
ENSRNOG00000010915	1	Ermp1	ERMP1	-0.136248	0.0137442	0.573904
ENSRNOG00000003585	X	Sytl5	SYTL5	-0.884406	0.0137568	0.573904
ENSRNOG00000004438	7	Cntn1	CNTN1	-0.178233	0.0138019	0.573904
ENSRNOG00000002855	14	Rfc1	RFC1	-0.125387	0.013813	0.573904
ENSRNOG00000000414	20	Cep85l	CEP85L	-0.523243	0.01382	0.573904
ENSRNOG00000020078	16	Vstm4	VSTM4	0.360185	0.0138453	0.573904
ENSRNOG00000034066	8	Hspa8	HSPA8	-1.05081	0.0138826	0.573904
ENSRNOG00000003276	10	Myo1d	MYO1D	-0.174583	0.0139124	0.573904
ENSRNOG00000006209	7	Mbd6	MBD6	0.175353	0.0139781	0.573904
ENSRNOG00000056338	7	AABR07058884.1	FAM186A	-0.734957	0.0139934	0.573904
ENSRNOG00000020401	15	Adcy4	ADCY4	0.329296	0.0140027	0.573904
ENSRNOG00000062231	X	AABR07037451.2	FAM120C	-0.227892	0.0140167	0.573904
ENSRNOG00000013663	1	Tmem86a	TMEM86A	0.232412	0.0140584	0.573904
ENSRNOG00000012830	9	Paqr8	PAQR8	-0.349036	0.0140784	0.573904
ENSRNOG00000059043	3	Itch	ITCH	-0.361365	0.0140831	0.573904
ENSRNOG00000006033	14	Spon2	SPON2	0.336623	0.0141412	0.57475
ENSRNOG00000016103	1	Nkd2	NKD2	0.185881	0.0142578	0.575146
ENSRNOG00000010259	6	Esrrb	ESRRB	-0.876894	0.0142583	0.575146
ENSRNOG00000012524	1	Zfp91	ZFP91-CNTF, ZFP91	-0.195884	0.0142629	0.575146
ENSRNOG00000048898	12	Wasf3	WASF3	-0.238634	0.0143447	0.576935
ENSRNOG00000014076	2	Mbnl1	MBNL1	-0.39934	0.0145383	0.581437
ENSRNOG00000004269	6	Myt1l	MYT1L	-0.32445	0.014607	0.581437
ENSRNOG00000026883	4	AABR07062533.1	SMCO2	1.04623	0.0146687	0.581437
ENSRNOG00000016968	7	Gramd4	GRAMD4	0.112536	0.014706	0.581437
ENSRNOG00000021518	20	Trim31	TRIM31	-0.508472	0.0147205	0.581437
ENSRNOG00000006631	4	Sema3e	SEMA3E	-0.523242	0.0147487	0.581437
ENSRNOG00000020368	8	Fbxl12	FBXL12	0.243846	0.0147886	0.581437
ENSRNOG00000011892	10	Slc36a2	SLC36A2	1.21143	0.0148239	0.581437
ENSRNOG00000053691	3	Lama5	LAMA5	0.364613	0.0148473	0.581437
ENSRNOG00000017092	17	Zfp169	ZNF169	-0.371969	0.0148964	0.581437
ENSRNOG00000056219	4	Olr1	OLR1	-0.562812	0.0149099	0.581437
ENSRNOG00000053859	1	Ranbp6	RANBP6	-0.256321	0.0149589	0.581437
ENSRNOG00000000435	20	Ppt2	PPT2	0.146212	0.0149602	0.581437
ENSRNOG00000036601	1	Exoc6	EXOC6	-0.175486	0.0149851	0.581437
ENSRNOG00000011453	9	Kif6	KIF6	-0.59557	0.0151055	0.581618
ENSRNOG00000015582	18	Me2	ME2	-0.18758	0.0151097	0.581618
ENSRNOG00000004598	10	Tsen54	TSEN54	0.197364	0.0151989	0.581618
ENSRNOG00000004613	X	Gpm6b	GPM6B	-0.234101	0.0152011	0.581618
ENSRNOG00000004642	13	Lmx1a	LMX1A	0.595099	0.0153206	0.581618
ENSRNOG00000017659	1	Hs3st2	HS3ST2	-0.536068	0.0153327	0.581618
ENSRNOG00000005642	7	Frs2	FRS2	-0.205019	0.0153657	0.581618
ENSRNOG00000032703	6	Rasgrp3	RASGRP3	-0.377543	0.0153724	0.581618
ENSRNOG00000013090	17	Gadd45g	GADD45G	0.245519	0.0154078	0.581618
ENSRNOG00000019321	8	Cck	CCK	0.381391	0.0154394	0.581618
ENSRNOG00000030131	18	AABR07031494.1		-0.446441	0.0155119	0.581618
ENSRNOG00000042499	4	LOC100364435	TMSB10	0.15738	0.0155123	0.581618
ENSRNOG00000004709	6	Foxn3	FOXN3	-0.371353	0.0155151	0.581618
ENSRNOG00000016182	4	Tgfa	TGFA	-0.245537	0.0155184	0.581618
ENSRNOG00000010174	9	Enpp4	ENPP4	-0.238748	0.0155805	0.582528
ENSRNOG00000027183	5	Zfyve9	ZFYVE9	-0.165814	0.0156419	0.583409
ENSRNOG00000015416	9	Nabp1	NABP1	0.300248	0.015849	0.588177
ENSRNOG00000032656	3	Ptprt	PTPRT	-0.353873	0.0158679	0.588177
ENSRNOG00000022229	14	Sdad1	SDAD1	0.220591	0.0158843	0.588177
ENSRNOG00000026371	10	Krt17	KRT17	0.665557	0.0159691	0.589081
ENSRNOG00000019651	19	Slc12a4	SLC12A4	0.147291	0.0159945	0.589081
ENSRNOG00000018440	1	Arfip2	ARFIP2	0.0986069	0.0160234	0.589081
ENSRNOG00000058906	1	Ptprh	PTPRH	0.839106	0.0160862	0.589981
ENSRNOG00000022957	18	Ctxn3	CTXN3	0.534071	0.01621	0.592714
ENSRNOG00000020845	1	Tyrobp	TYROBP	0.209669	0.0163349	0.592714
ENSRNOG00000018873	1	Fam168a	FAM168A	-0.213264	0.0163489	0.592714
ENSRNOG00000029810	1	LOC100911766	TSPAN4	0.177606	0.0163508	0.592714
ENSRNOG00000018225	3	Tp53inp2	TP53INP2	-0.174912	0.0164392	0.592714
ENSRNOG00000020804	8	Smarcc1	SMARCC1	-0.158747	0.0164653	0.592714
ENSRNOG00000016429	1	Grm5	GRM5	-0.484557	0.0165514	0.592714
ENSRNOG00000030266	1	Plekhg2	PLEKHG2	0.269239	0.0166313	0.592714
ENSRNOG00000016610	3	Arhgap1	ARHGAP1	0.132368	0.0167283	0.592714
ENSRNOG00000012235	4	Ppp1r17	PPP1R17	0.671452	0.0167537	0.592714
ENSRNOG00000020450	8	Slc26a6	SLC26A6	0.21096	0.0167596	0.592714
ENSRNOG00000012789	19	Mlnr		-1.09374	0.0167844	0.592714
ENSRNOG00000006569	6	Itgb8	ITGB8	-0.588495	0.0168411	0.592714
ENSRNOG00000018847	1	Stx5	STX5	0.096635	0.0169108	0.592714
ENSRNOG00000013874	8	Rplp1	RPLP1	0.136531	0.0169114	0.592714
ENSRNOG00000016408	2	Kirrel1	KIRREL1	0.234942	0.0170272	0.592714
ENSRNOG00000046202	10	Metrnl	METRNL	0.259024	0.0170273	0.592714
ENSRNOG00000023317	16	Colgalt1	COLGALT1	0.0986458	0.0170804	0.592714
ENSRNOG00000061046	4	AABR07059632.3	GOLGA3	0.888319	0.0170989	0.592714
ENSRNOG00000036677	10	Slc16a3	SLC16A3	0.39542	0.0171217	0.592714
ENSRNOG00000017172	3	Mvb12b	MVB12B	-0.127871	0.0171411	0.592714
ENSRNOG00000004048	7	Lrrk2	LRRK2	-0.2198	0.0171458	0.592714
ENSRNOG00000007439	10	Unc13d	UNC13D	0.249889	0.0171682	0.592714
ENSRNOG00000008362	4	Zfp775		0.148251	0.0171863	0.592714
ENSRNOG00000049531	8	Usp19	USP19	0.125729	0.0172704	0.592714
ENSRNOG00000008048	8	Plscr1	PLSCR1	0.449022	0.0172832	0.592714
ENSRNOG00000020081	1	As3mt	AS3MT	0.195612	0.0173093	0.592714
ENSRNOG00000000288	11	Scarf2	SCARF2	0.32869	0.0173274	0.592714
ENSRNOG00000009318	6	Ttll5	TTLL5	-0.136083	0.0173275	0.592714
ENSRNOG00000020325	1	Calhm2	CALHM2	0.362562	0.0173483	0.592714
ENSRNOG00000032922	2	Dclk1	DCLK1	-0.121842	0.0173535	0.592714
ENSRNOG00000012237	8	Rdx	RDX	-0.176652	0.017403	0.593088
ENSRNOG00000004893	6	Dmac2l	DMAC2L	-0.219546	0.0174639	0.59367
ENSRNOG00000016623	9	Tmeff2	TMEFF2	-0.151093	0.0174972	0.59367
ENSRNOG00000026060	18	Arsi	ARSI	1.12219	0.0176553	0.596013
ENSRNOG00000015800	19	Elmo3	ELMO3	0.342305	0.017657	0.596013
ENSRNOG00000011775	16	Mfap3l	MFAP3L	-0.254782	0.0176823	0.596013
ENSRNOG00000001868	11	LOC100911248	CRKL	-0.101156	0.0177269	0.596213
ENSRNOG00000014616	17	Iars	IARS1	-0.114933	0.0178796	0.600039
ENSRNOG00000052498	3	Grb14	GRB14	-0.215498	0.017927	0.600321
ENSRNOG00000002950	19	Lyl1	LYL1	0.323527	0.0180636	0.602511
ENSRNOG00000012035	4	Rnf181	RNF181	0.105286	0.0180706	0.602511
ENSRNOG00000046845	17	AABR07028887.1	ACBD5	-0.735204	0.0181134	0.602633
ENSRNOG00000011901	19	Rrad	RRAD	0.228171	0.0182557	0.606056
ENSRNOG00000017707	9	Abi2	ABI2	-0.256388	0.0183056	0.606409
ENSRNOG00000007345	X	Amot	AMOT	-0.167752	0.0183859	0.607762
ENSRNOG00000006802	4	Lrrn1	LRRN1	-0.281028	0.0184725	0.609314
ENSRNOG00000050669	9	LOC100911515	TPI1	-0.30393	0.0185614	0.610023
ENSRNOG00000017477	5	Mmp23	MMP23B	0.47003	0.0185731	0.610023
ENSRNOG00000052564	10	Gpx3	GPX3	0.35592	0.01868	0.610769
ENSRNOG00000039730	1	Orai3	ORAI3	0.16589	0.018875	0.610769
ENSRNOG00000000572	20	Chst3	CHST3	-0.157831	0.0188751	0.610769
ENSRNOG00000007875	7	Actr6	ACTR6	0.125331	0.0188802	0.610769
ENSRNOG00000012442	1	Cemip	CEMIP	0.349114	0.0189088	0.610769
ENSRNOG00000005736	X	Eif1ax	EIF1AX	-0.105545	0.018922	0.610769
ENSRNOG00000015736	5	Dhrs3	DHRS3	0.17454	0.0189494	0.610769
ENSRNOG00000038449	4	Tigd2	TIGD2	-0.239288	0.0189752	0.610769
ENSRNOG00000004089	7	Enpp2	ENPP2	-0.223577	0.0190156	0.610769
ENSRNOG00000007462	10	Sept8	SEPTIN8	-0.135514	0.0190724	0.610769
ENSRNOG00000043348	X	LOC103690821		0.142253	0.019088	0.610769
ENSRNOG00000017466	17	Kif5b	KIF5B	-0.428671	0.019147	0.610769
ENSRNOG00000014744	6	Pacs2	PACS2	-0.211185	0.0191705	0.610769
ENSRNOG00000021242	3	Adam33	ADAM33	0.903002	0.019184	0.610769
ENSRNOG00000012698	1	Chsy1	CHSY1	0.221441	0.0192081	0.610769
ENSRNOG00000002730	13	Rgs5	RGS5	-0.290921	0.0192303	0.610769
ENSRNOG00000030374	13	Lsm6	LSM6	0.169445	0.0192879	0.611339
ENSRNOG00000059334	15	Fbxl3	FBXL3	-0.151798	0.0194483	0.614153
ENSRNOG00000031890	8	Ncam1	NCAM1	-0.127319	0.0194564	0.614153
ENSRNOG00000052376	9	Bend6	BEND6	-0.237467	0.0195205	0.61436
ENSRNOG00000020601	7	Hmg20b	HMG20B	0.190953	0.0195427	0.61436
ENSRNOG00000012499	7	Rarg	RARG	0.223312	0.0196583	0.614459
ENSRNOG00000022615	10	Tp53i13	TP53I13	0.18906	0.0197099	0.614459
ENSRNOG00000001047	12	Map2k7	MAP2K7	-0.231351	0.0197249	0.614459
ENSRNOG00000060146	1	Six5	SIX5	0.336013	0.0197347	0.614459
ENSRNOG00000001752	11	Nrros	NRROS	0.212496	0.0197767	0.614459
ENSRNOG00000057626	5	Kif1b	KIF1B	-0.0982196	0.0197852	0.614459
ENSRNOG00000038166	6	Ptgr2	AC005520.3, PTGR2	-0.128663	0.0198428	0.614526
ENSRNOG00000028255	10	Usp36	AC022966.1	0.16885	0.0198672	0.614526
ENSRNOG00000061304	X	Atp2b3	ATP2B3	-0.163606	0.0200159	0.617886
ENSRNOG00000028097	2	Slc7a14	SLC7A14	-0.468418	0.0201271	0.619061
ENSRNOG00000042983	19	Nudt21	NUDT21	-0.153281	0.0201612	0.619061
ENSRNOG00000010729	3	Usp8	USP8	-0.114872	0.0202143	0.619061
ENSRNOG00000025528	7	Efr3a	EFR3A	-0.227957	0.0202293	0.619061
ENSRNOG00000016963	9	Trip12	TRIP12	-0.10127	0.0202697	0.619061
ENSRNOG00000053185	1	AABR07006889.1		-0.612536	0.0203227	0.619061
ENSRNOG00000012020	5	LOC103690007	NSUN4	-0.172817	0.0203353	0.619061
ENSRNOG00000047365	6	LOC100360647	FAU	1.56656	0.0204079	0.619139
ENSRNOG00000019859	19	Pla2g15	PLA2G15	0.153672	0.0204182	0.619139
ENSRNOG00000013136	8	Oxsr1	OXSR1	-0.176456	0.0204852	0.619856
ENSRNOG00000010996	14	Mob1b	MOB1B	-0.477334	0.0205224	0.619856
ENSRNOG00000017291	3	Sord	SORD	0.102779	0.0205859	0.620555
ENSRNOG00000026589	8	Dpy19l1		-0.184339	0.0206261	0.620555
ENSRNOG00000030264	7	Fam83h	FAM83H	0.205973	0.0206707	0.620686
ENSRNOG00000062141	16	Slc18a3	SLC18A3	-1.33191	0.0207905	0.620958
ENSRNOG00000009856	6	Sypl1	SYPL1	-0.294976	0.0208166	0.620958
ENSRNOG00000016961	2	Rps27		0.133479	0.0208669	0.620958
ENSRNOG00000020130	1	Arhgef1	ARHGEF1	0.147597	0.0208742	0.620958
ENSRNOG00000015614	3	Ppp1r16b	PPP1R16B	-0.262479	0.0208814	0.620958
ENSRNOG00000004676	X	Pak3	PAK3	-0.534739	0.0209564	0.621062
ENSRNOG00000003870	10	C1qtnf2	C1QTNF2	0.346216	0.0209835	0.621062
ENSRNOG00000056765	X	Rpl10	RPL10	0.119831	0.0210406	0.621062
ENSRNOG00000006049	19	Rfx1	RFX1	0.187361	0.0210855	0.621062
ENSRNOG00000009957	4	Slc25a13	SLC25A13	-0.430101	0.021108	0.621062
ENSRNOG00000056184	3	Lrp2	LRP2	-0.360938	0.0211361	0.621062
ENSRNOG00000003887	14	Lgi2	LGI2	-0.281731	0.0211768	0.621062
ENSRNOG00000015088	1	Prune2	PRUNE2	-0.408711	0.0212443	0.621062
ENSRNOG00000007268	10	RGD1561796	C16orf90	0.309865	0.0212477	0.621062
ENSRNOG00000001733	11	Ppp1r2	PPP1R2B, PPP1R2	0.079966	0.0213648	0.622601
ENSRNOG00000006174	4	Grid2	GRID2	-0.231107	0.0213812	0.622601
ENSRNOG00000013588	10	Glra1	GLRA1	-0.519149	0.0215295	0.625724
ENSRNOG00000039744	20	RT1-CE4		0.212068	0.0215697	0.625724
ENSRNOG00000012045	9	Adgrb3	ADGRB3	-0.16393	0.0217038	0.625811
ENSRNOG00000012582	16	Eif4ebp1	EIF4EBP1	0.332759	0.0217039	0.625811
ENSRNOG00000003018	13	Olfml2b	OLFML2B	0.311356	0.0217587	0.625811
ENSRNOG00000011823	9	Tfap2b	TFAP2B	-1.60961	0.021761	0.625811
ENSRNOG00000000033	13	Tmcc2	TMCC2	-0.200926	0.0217758	0.625811
ENSRNOG00000037851	11	Spidr	SPIDR	-0.299173	0.0218535	0.626874
ENSRNOG00000031398	2	Mab21l2	MAB21L2	-0.761622	0.0219912	0.627109
ENSRNOG00000009590	16	Stox2	STOX2	-0.355325	0.0219936	0.627109
ENSRNOG00000006615	5	Mtap	MTAP	-0.177608	0.0220547	0.627109
ENSRNOG00000014187	1	Igf1r	IGF1R	-0.330903	0.0220819	0.627109
ENSRNOG00000011203	15	Farp1	FARP1	0.15725	0.0221231	0.627109
ENSRNOG00000010536	4	Nr2c2	NR2C2	-0.326709	0.0221428	0.627109
ENSRNOG00000011404	7	Chkb	CHKB-CPT1B, CHKB	0.12602	0.0221807	0.627109
ENSRNOG00000012640	3	Dpp7	DPP7	0.152005	0.0222258	0.627109
ENSRNOG00000019525	18	Hspa9	HSPA9	-0.188229	0.0222281	0.627109
ENSRNOG00000019352	10	Emc6	EMC6	0.188021	0.0222713	0.627178
ENSRNOG00000009431	15	Tbc1d4	TBC1D4	-0.300509	0.0225025	0.629898
ENSRNOG00000051002	20	RT1-DMb	AL645941.2, HLA-DMB	0.175013	0.0225158	0.629898
ENSRNOG00000008105	5	Dmrta2	DMRTA2	0.986829	0.0225321	0.629898
ENSRNOG00000001331	12	Rnf34	RNF34	-0.110494	0.0225698	0.629898
ENSRNOG00000045742	10	Cyb5d1	CYB5D1	-0.515766	0.0225723	0.629898
ENSRNOG00000002644	10	Utp18	UTP18	-0.20049	0.0227273	0.632431
ENSRNOG00000007334	7	Ly6h	LY6H	0.269125	0.0227644	0.632431
ENSRNOG00000012073	8	Abhd14b	ABHD14B	0.214933	0.0227862	0.632431
ENSRNOG00000029333	5	Echdc2	ECHDC2	0.360284	0.0228572	0.633261
ENSRNOG00000013752	8	Elavl3	ELAVL3	-0.243123	0.0229098	0.633577
ENSRNOG00000058186	5	Errfi1	ERRFI1	0.22505	0.0229767	0.634289
ENSRNOG00000026582	7	RGD1310212	PHF8	-0.404044	0.0230434	0.634992
ENSRNOG00000013443	1	Tm9sf3	TM9SF3	-0.198102	0.0231342	0.636355
ENSRNOG00000048277	12	AABR07035787.1	SRRT	0.106878	0.0232528	0.637895
ENSRNOG00000038319	17	Akr1c19		0.415542	0.023367	0.637895
ENSRNOG00000058694	2	Alg5	ALG5	0.166461	0.0234161	0.637895
ENSRNOG00000005067	6	Zfp36l2	ZFP36L2	0.125252	0.0234514	0.637895
ENSRNOG00000009550	7	Sqle	SQLE	-0.151184	0.0234746	0.637895
ENSRNOG00000019041	15	Psme1	PSME1	0.180005	0.0234972	0.637895
ENSRNOG00000007104	4	Itpr1	ITPR1	0.167315	0.023514	0.637895
ENSRNOG00000016112	1	Cd274	CD274	-0.336587	0.0235303	0.637895
ENSRNOG00000007722	10	Fam57a	TLCD3A	-0.203989	0.0235628	0.637895
ENSRNOG00000018790	10	Kcnh4	KCNH4	0.330427	0.0237414	0.641602
ENSRNOG00000058288	20	Tcf19	TCF19	-0.554187	0.023821	0.642184
ENSRNOG00000012985	7	Pfdn5	PFDN5	0.118487	0.0238681	0.642184
ENSRNOG00000013326	15	Hmbox1	HMBOX1	-0.569882	0.0238987	0.642184
ENSRNOG00000026965	4	Tmem140	TMEM140	0.258426	0.0239422	0.642184
ENSRNOG00000002368	13	Iars2	IARS2	-0.120642	0.0240141	0.642184
ENSRNOG00000055297	1	AABR07005633.1		-0.355206	0.0240549	0.642184
ENSRNOG00000003969	10	Fam20a	FAM20A	0.217973	0.0240687	0.642184
ENSRNOG00000031364	10	Kif1c	KIF1C	-0.16638	0.0241115	0.642184
ENSRNOG00000003304	10	Chad	CHAD	-0.837253	0.0241739	0.642184
ENSRNOG00000017602	19	Il34	IL34	0.272475	0.0241799	0.642184
ENSRNOG00000052981	7	AABR07058464.1		0.567997	0.0242801	0.643736
ENSRNOG00000039297	15	Mrpl52	MRPL52	0.120823	0.0244584	0.64677
ENSRNOG00000019854	1	Napsa	NAPSA	0.327813	0.0244785	0.64677
ENSRNOG00000008764	X	Otud5	OTUD5	0.0969212	0.0245679	0.647286
ENSRNOG00000061899	1	Mosmo	MOSMO	-0.472566	0.0246174	0.647286
ENSRNOG00000014373	1	Trim66	TRIM66	-0.578604	0.024642	0.647286
ENSRNOG00000004926	3	Mettl15	METTL15	-0.341433	0.0246793	0.647286
ENSRNOG00000016372	1	Slc12a7	SLC12A7	0.42691	0.0247081	0.647286
ENSRNOG00000046420	1	AABR07006458.1	VPS13A	-0.491299	0.0248338	0.648487
ENSRNOG00000002389	X	Morf4l2	MORF4L2	0.0928332	0.0248382	0.648487
ENSRNOG00000016612	18	Trim36	TRIM36	-0.309192	0.0249186	0.649485
ENSRNOG00000008919	8	Arpp21	ARPP21	0.318007	0.0249886	0.649766
ENSRNOG00000010794	7	Dennd3	DENND3	0.14445	0.0250338	0.649766
ENSRNOG00000012710	15	Ubac2	UBAC2	0.143957	0.0250559	0.649766
ENSRNOG00000009790	6	Kcnk3	KCNK3	-0.182746	0.0251452	0.650058
ENSRNOG00000025724	5	LOC100909856	MTF1	-0.168275	0.0251914	0.650058
ENSRNOG00000003694	13	Prox1	PROX1	-0.242805	0.0251938	0.650058
ENSRNOG00000057290	4	Tmem168	TMEM168	-0.289831	0.025357	0.651153
ENSRNOG00000020150	1	Il18bp	IL18BP	0.17729	0.0253718	0.651153
ENSRNOG00000024929	7	Nudcd1	NUDCD1	-0.223446	0.0253864	0.651153
ENSRNOG00000032798	1	Slco3a1	SLCO3A1	-0.14553	0.0254319	0.651153
ENSRNOG00000027742	3	Adamtsl2	ADAMTSL2	0.31798	0.0254475	0.651153
ENSRNOG00000027756	11	Usf3	USF3	-0.392357	0.0255379	0.652381
ENSRNOG00000037957	11	Aifm3	AIFM3	0.150612	0.0258913	0.657016
ENSRNOG00000020014	1	Myh14	MYH14	-0.154961	0.0258997	0.657016
ENSRNOG00000026036	3	Pdyn	PDYN	0.399592	0.0260072	0.657016
ENSRNOG00000020481	1	Pafah1b3	PAFAH1B3	0.255769	0.0260163	0.657016
ENSRNOG00000004510	10	Slc35b1	SLC35B1	0.105705	0.0260252	0.657016
ENSRNOG00000014227	1	Mrgprx3	MRGPRX4, MRGPRX2, MRGPRX1, MRGPRX3	0.535035	0.026029	0.657016
ENSRNOG00000056150	14	Purb	PURB	-0.260671	0.0261146	0.657016
ENSRNOG00000008278	8	Nfrkb	NFRKB	0.147946	0.0262723	0.657016
ENSRNOG00000017962	17	Serpinb6a	SERPINB6	0.164891	0.0262987	0.657016
ENSRNOG00000011856	14	LOC108348154	ANKRD29	-0.409883	0.0263512	0.657016
ENSRNOG00000016477	2	Vangl1	VANGL1	0.225157	0.0263872	0.657016
ENSRNOG00000055028	1	Setd1a	SETD1A	0.141694	0.0264287	0.657016
ENSRNOG00000027463	14	Adamts3	ADAMTS3	-0.579398	0.0264661	0.657016
ENSRNOG00000021240	3	Atrn	ATRN	-0.123769	0.0265149	0.657016
ENSRNOG00000019368	4	Scnn1a	SCNN1A	0.362948	0.0266748	0.657016
ENSRNOG00000025100	13	Ikbke	IKBKE	0.253131	0.0266929	0.657016
ENSRNOG00000019332	9	Gtpbp2	GTPBP2	0.135994	0.0267096	0.657016
ENSRNOG00000006967	X	Xiap	XIAP	-0.447262	0.0267472	0.657016
ENSRNOG00000014786	1	Ccne1	CCNE1	-0.367779	0.0267565	0.657016
ENSRNOG00000014783	1	Pgghg	PGGHG	0.278384	0.0267647	0.657016
ENSRNOG00000019105	8	Dpp8	DPP8	-0.17749	0.0268025	0.657016
ENSRNOG00000003428	14	Rufy3	RUFY3	-0.132111	0.0268096	0.657016
ENSRNOG00000014179	10	Rps2		0.117395	0.0268126	0.657016
ENSRNOG00000014479	2	Cttnbp2nl	CTTNBP2NL	-0.163587	0.0268284	0.657016
ENSRNOG00000015538	7	Abcd2	ABCD2	-0.224003	0.0268705	0.657016
ENSRNOG00000022635	1	Dlg2	DLG2	-0.328203	0.0269094	0.657016
ENSRNOG00000003893	10	Ccnjl	CCNJL	-0.207582	0.026912	0.657016
ENSRNOG00000024460	1	Tarsl2	TARS3	-0.263709	0.026951	0.657016
ENSRNOG00000002886	10	Myh10	MYH10	-0.0883679	0.0269562	0.657016
ENSRNOG00000023375	10	Rab34	RAB34	0.137233	0.027061	0.658528
ENSRNOG00000001684	11	Ripply3	RIPPLY3	0.832783	0.0272681	0.662233
ENSRNOG00000000782	20	Trim10	TRIM10	-0.941146	0.0273058	0.662233
ENSRNOG00000020238	10	Plekhh3	PLEKHH3	0.186305	0.027575	0.662233
ENSRNOG00000014493	3	Golga1	GOLGA1	-0.139955	0.0276401	0.662233
ENSRNOG00000002208	14	Shroom3	SHROOM3	0.27256	0.0277736	0.662233
ENSRNOG00000011908	6	Asxl2	ASXL2	-0.385591	0.0277947	0.662233
ENSRNOG00000011841	9	Map2	MAP2	-0.212311	0.027853	0.662233
ENSRNOG00000025587	1	Plagl1	PLAGL1	0.533349	0.0278577	0.662233
ENSRNOG00000018946	2	Trim33	TRIM33	-0.438261	0.0279475	0.662233
ENSRNOG00000037217	2	Nudt17	NUDT17	0.412903	0.0279542	0.662233
ENSRNOG00000011859	2	Eif5a2	EIF5A2	-0.216118	0.0280028	0.662233
ENSRNOG00000003905	10	Nsf	NSF	-0.250854	0.0280814	0.662233
ENSRNOG00000008620	8	Smad3	SMAD3	0.237969	0.0281847	0.662233
ENSRNOG00000052096	10	Cox11	COX11	-0.188626	0.028187	0.662233
ENSRNOG00000013872	2	P2ry14	P2RY14	0.313455	0.0281986	0.662233
ENSRNOG00000015499	3	Serinc4	SERINC4	0.77922	0.0281994	0.662233
ENSRNOG00000008570	15	Cadps		-0.266478	0.0282418	0.662233
ENSRNOG00000007034	4	Hipk2	HIPK2	-0.258002	0.0282914	0.662233
ENSRNOG00000013172	3	Nr1h3	NR1H3	0.315453	0.028482	0.662233
ENSRNOG00000014197	5	Tmem51	TMEM51	0.229148	0.0284973	0.662233
ENSRNOG00000018000	19	Ranbp10	RANBP10	0.100153	0.0285374	0.662233
ENSRNOG00000001640	11	Tomm70	TOMM70	-0.275227	0.028551	0.662233
ENSRNOG00000024964	10	Nufip2	NUFIP2	-0.453588	0.0285587	0.662233
ENSRNOG00000026344	6	Togaram2	TOGARAM2	0.374647	0.0285907	0.662233
ENSRNOG00000032381	10	Naglu	NAGLU	0.127558	0.0286293	0.662233
ENSRNOG00000003241	10	Gabrg2	GABRG2	-0.221846	0.0286677	0.662233
ENSRNOG00000006670	X	Rai2	RAI2	0.259509	0.0287699	0.662233
ENSRNOG00000023746	5	Tmem39b	TMEM39B	0.178398	0.0288025	0.662233
ENSRNOG00000000579	20	Marcks	MARCKS	0.13703	0.0288412	0.662233
ENSRNOG00000048986	6	D430019H16Rik	C14orf132	-0.641691	0.0288451	0.662233
ENSRNOG00000007370	6	Rnf144a	RNF144A	-0.137526	0.0288556	0.662233
ENSRNOG00000046515	9	St6gal2	ST6GAL2	-0.715712	0.0288603	0.662233
ENSRNOG00000030449	8	Gsta4		0.140341	0.0288796	0.662233
ENSRNOG00000022414	9	Zfp142	ZNF142	0.156146	0.0289262	0.662233
ENSRNOG00000000521	20	Cdkn1a	CDKN1A	0.196383	0.0289398	0.662233
ENSRNOG00000017359	9	Itm2c	ITM2C	0.158525	0.028949	0.662233
ENSRNOG00000003215	10	Zfp287	ZNF287	-0.358956	0.0291692	0.662233
ENSRNOG00000001201	20	Cstb	CSTB	0.125165	0.0291726	0.662233
ENSRNOG00000018839	17	Ntrk2	NTRK2	-0.108997	0.0291792	0.662233
ENSRNOG00000026753	8	Mpzl3	MPZL3	-0.316922	0.0291876	0.662233
ENSRNOG00000004118	X	Frmpd4	FRMPD4	-0.393735	0.029198	0.662233
ENSRNOG00000023177	19	Esrp2	ESRP2	0.61585	0.0292018	0.662233
ENSRNOG00000000566	20	Pcbd1	PCBD1	0.277178	0.0293002	0.662233
ENSRNOG00000021261	3	Rassf2	RASSF2	-0.234304	0.0293038	0.662233
ENSRNOG00000013027	8	Rgl3	RGL3	0.238795	0.0293563	0.662233
ENSRNOG00000007931	10	Gucy2d	GUCY2D	0.870105	0.0293828	0.662233
ENSRNOG00000004207	6	Eml5	EML5	-0.345224	0.0293944	0.662233
ENSRNOG00000012749	5	C1qb	C1QB	0.129187	0.0294414	0.662233
ENSRNOG00000047306	9	Stap2	STAP2	0.191116	0.0294646	0.662233
ENSRNOG00000019322	3	Notch1	NOTCH1	0.124173	0.0294669	0.662233
ENSRNOG00000003834	10	Map2k4	MAP2K4	-0.152295	0.0294812	0.662233
ENSRNOG00000012040	17	Slc25a48	SLC25A48	-1.32662	0.0295643	0.662233
ENSRNOG00000004290	14	Grb10	GRB10	0.139402	0.0296126	0.662233
ENSRNOG00000008970	15	Pcdh17	PCDH17	-0.302589	0.0296146	0.662233
ENSRNOG00000051986	19	Plcg2	PLCG2	0.328903	0.0296342	0.662233
ENSRNOG00000009449	15	Trim35	TRIM35	0.0839066	0.0296998	0.662233
ENSRNOG00000002755	10	Pafah1b1	PAFAH1B1	-0.158601	0.0297035	0.662233
ENSRNOG00000027089	2	Ell2	ELL2	-0.253423	0.0297068	0.662233
ENSRNOG00000031782	8	Col6a4		-0.691775	0.0298021	0.663399
ENSRNOG00000043426	2	Kyat3	KYAT3	-0.246947	0.0299408	0.663899
ENSRNOG00000018434	16	Stab1	STAB1	0.49722	0.0299995	0.663899
ENSRNOG00000000858	20	Sapcd1	SAPCD1	0.258534	0.0300218	0.663899
ENSRNOG00000002419	X	Plp1	PLP1	-0.231697	0.0300791	0.663899
ENSRNOG00000011639	2	Mrpl47	MRPL47	-0.182072	0.0301123	0.663899
ENSRNOG00000008892	15	Parp2	PARP2	0.139149	0.0301261	0.663899
ENSRNOG00000003715	X	Srpx2	SRPX2	0.613275	0.0301385	0.663899
ENSRNOG00000007947	4	Fam13a	FAM13A	-0.193259	0.030202	0.663899
ENSRNOG00000004959	14	Actr2	ACTR2	-0.148295	0.0302125	0.663899
ENSRNOG00000018322	1	Picalm	PICALM	-0.140845	0.030409	0.666402
ENSRNOG00000030124	12	Ptpn11	PTPN11	-0.156873	0.03049	0.666402
ENSRNOG00000027374	1	AABR07005985.1	CFAP46	0.745335	0.0305128	0.666402
ENSRNOG00000060005	3	Surf4	SURF4	0.129562	0.0305409	0.666402
ENSRNOG00000029012	10	Shisa6	SHISA6	-0.481419	0.0305676	0.666402
ENSRNOG00000032018	5	Tmem200b	TMEM200B	0.506687	0.0306218	0.666402
ENSRNOG00000011857	4	Mtpn	MTPN	-0.236263	0.0306956	0.666402
ENSRNOG00000016516	18	Mbp	MBP	-0.227287	0.0307454	0.666402
ENSRNOG00000017164	1	Afap1l2	AFAP1L2	0.208807	0.0307947	0.666402
ENSRNOG00000031208	10	Mgat1	MGAT1	0.130123	0.0309674	0.666402
ENSRNOG00000047088	6	Rab10	RAB10	-0.11332	0.0309891	0.666402
ENSRNOG00000001888	11	Arvcf	ARVCF	0.136527	0.0311267	0.666402
ENSRNOG00000012061	1	Prkcb	PRKCB	-0.317579	0.031145	0.666402
ENSRNOG00000022514	3	Tor2a	TOR2A	0.134527	0.0312456	0.666402
ENSRNOG00000002360	14	Gabrg1	GABRG1	-0.262002	0.0312782	0.666402
ENSRNOG00000021815	10	Lig3	LIG3	-0.108237	0.0313275	0.666402
ENSRNOG00000012946	2	Mov10	MOV10	0.304831	0.0314375	0.666402
ENSRNOG00000027747	3	Ninl	NINL	0.431503	0.0314571	0.666402
ENSRNOG00000055567	3	Fmnl2	FMNL2	-0.297475	0.0314666	0.666402
ENSRNOG00000016671	18	Dtna	DTNA	-0.254367	0.0315299	0.666402
ENSRNOG00000048190	1	Rgmb	RGMB	-0.24185	0.0315403	0.666402
ENSRNOG00000001575	11	Grik1	GRIK1	-0.394777	0.0315889	0.666402
ENSRNOG00000016488	3	Pltp	PLTP	0.111911	0.0317883	0.666402
ENSRNOG00000019604	10	Pld2	PLD2	0.148718	0.0318201	0.666402
ENSRNOG00000015603	6	Prkce	PRKCE	-0.307328	0.0318317	0.666402
ENSRNOG00000018317	4	Aak1	AAK1	-0.147934	0.0318987	0.666402
ENSRNOG00000001142	12	Prkab1	PRKAB1	0.135814	0.0319535	0.666402
ENSRNOG00000020296	1	LOC103693430	ATP5MD	-0.237501	0.0319913	0.666402
ENSRNOG00000048169	4	Tuba8	TUBA8	-0.32839	0.03203	0.666402
ENSRNOG00000042068	2	Otud7b	OTUD7B	-0.189116	0.0320811	0.666402
ENSRNOG00000018029	1	Doc2g		0.226828	0.0321021	0.666402
ENSRNOG00000045790	4	LOC100910130	FAM50A	-0.385423	0.0321114	0.666402
ENSRNOG00000013533	15	Acin1	ACIN1	0.140389	0.0321723	0.666402
ENSRNOG00000054757	7	Adcy6	ADCY6	0.138003	0.0322301	0.666402
ENSRNOG00000007234	4	Cyp51	CYP51A1	-0.149757	0.0322559	0.666402
ENSRNOG00000015888	17	Larp4b	LARP4B	-0.295428	0.0323107	0.666402
ENSRNOG00000053060	7	Zfc3h1	ZFC3H1	-0.285904	0.0323188	0.666402
ENSRNOG00000015616	17	Rgs14	RGS14	0.580194	0.0323232	0.666402
ENSRNOG00000059406	13	Ier5	IER5	0.221833	0.0323327	0.666402
ENSRNOG00000052386	8	Nlrx1	NLRX1	0.151816	0.0323441	0.666402
ENSRNOG00000018305	18	St8sia3	ST8SIA3	-0.293984	0.0323569	0.666402
ENSRNOG00000011076	2	Ank2	ANK2	-0.250633	0.032366	0.666402
ENSRNOG00000033609	1	Irx1	IRX1	-0.447865	0.0323945	0.666402
ENSRNOG00000011044	6	Clmn	CLMN	-0.256126	0.0323994	0.666402
ENSRNOG00000039494	4	Aass	AASS	0.250648	0.0324184	0.666402
ENSRNOG00000018774	18	Rps14	RPS14	0.12337	0.0324332	0.666402
ENSRNOG00000018533	4	Iffo1	IFFO1	0.129636	0.0325162	0.666402
ENSRNOG00000003269	10	Atp6v0e1	ATP6V0E1	0.179541	0.0325506	0.666402
ENSRNOG00000003549	7	Cnpy2	CNPY2, AC073896.1	0.138291	0.0325634	0.666402
ENSRNOG00000049683	9	Sh3gl1	SH3GL1	0.11473	0.0326068	0.666402
ENSRNOG00000020893	2	Snx27	SNX27	-0.129364	0.0326292	0.666402
ENSRNOG00000018582	19	Exosc6	EXOSC6	-0.328126	0.0326627	0.666402
ENSRNOG00000051499	7	Tcf3	TCF3	-0.120183	0.0327652	0.666402
ENSRNOG00000008034	5	Tmeff1	TMEFF1	-0.14807	0.0328587	0.666402
ENSRNOG00000007456	5	Calb1	CALB1	0.388314	0.0328897	0.666402
ENSRNOG00000046527	7	Phf20l1	PHF20L1	-0.215229	0.0329021	0.666402
ENSRNOG00000003682	19	Hook2	HOOK2	0.191821	0.0329107	0.666402
ENSRNOG00000007576	10	Zfp597	ZNF597	-0.408973	0.0329153	0.666402
ENSRNOG00000008767	5	Atg4c	ATG4C	-0.152744	0.0329686	0.666402
ENSRNOG00000002571	10	Tekt5	TEKT5	0.569369	0.0329909	0.666402
ENSRNOG00000020616	1	Yif1b	YIF1B	-0.20194	0.0329972	0.666402
ENSRNOG00000016740	18	Fam210a	FAM210A	-0.171936	0.0330483	0.666402
ENSRNOG00000023786	5	Ybx1	YBX1	0.158715	0.0330778	0.666402
ENSRNOG00000012163	5	Plekhm2	PLEKHM2	-0.175262	0.0330952	0.666402
ENSRNOG00000010252	8	Hexa	HEXA, AC009690.1	0.14819	0.0331773	0.666642
ENSRNOG00000013508	9	Rpl31		0.130975	0.033196	0.666642
ENSRNOG00000012654	16	Vps36	VPS36	-0.194319	0.03339	0.666642
ENSRNOG00000003434	13	Ro60	RO60	-0.539002	0.0334513	0.666642
ENSRNOG00000016670	17	AABR07028769.1	PIP4K2A	-0.174441	0.0334676	0.666642
ENSRNOG00000051490	3	Plcg1	PLCG1	0.111421	0.033535	0.666642
ENSRNOG00000016874	18	Zfp521	ZNF521	-0.235702	0.0335712	0.666642
ENSRNOG00000002941	13	Uhmk1	UHMK1	-0.331965	0.0336	0.666642
ENSRNOG00000042978	7	Ncald	NCALD	-0.174724	0.03362	0.666642
ENSRNOG00000014719	8	Snx19	SNX19	-0.108144	0.0336219	0.666642
ENSRNOG00000011262	1	Bicra	BICRA	0.156219	0.0337045	0.666642
ENSRNOG00000058136	4	Vom1r90		-0.670617	0.0337198	0.666642
ENSRNOG00000005987	7	Suox	SUOX	0.162865	0.0337474	0.666642
ENSRNOG00000014633	7	Vps28	VPS28	0.119003	0.0337496	0.666642
ENSRNOG00000011460	1	Arfgef3	ARFGEF3	-0.397299	0.0337789	0.666642
ENSRNOG00000011696	2	Lifr	LIFR	-0.481119	0.0338095	0.666642
ENSRNOG00000010895	8	Tmem30a	TMEM30A	-0.164737	0.0338428	0.666642
ENSRNOG00000014550	2	Plcxd3	PLCXD3	-0.599341	0.0338869	0.666659
ENSRNOG00000002246	14	Slc30a9	SLC30A9	-0.116861	0.0339822	0.666883
ENSRNOG00000039658	20	G4	C6orf47	-0.161805	0.0339884	0.666883
ENSRNOG00000040297	2	Ttc37	TTC37	-0.194077	0.0340445	0.666883
ENSRNOG00000015397	19	Cpne7	CPNE7	0.326499	0.0340943	0.666883
ENSRNOG00000050015	1	LOC687508	COX7A1	0.356662	0.0341148	0.666883
ENSRNOG00000056038	1	Ehbp1l1	EHBP1L1	0.192578	0.0342589	0.667897
ENSRNOG00000002903	10	Specc1	SPECC1	-0.140641	0.034275	0.667897
ENSRNOG00000060542	X	Mid2	MID2	-0.182413	0.0342967	0.667897
ENSRNOG00000003160	X	RragB	RRAGB	-0.474814	0.0343723	0.668403
ENSRNOG00000017231	16	Adam9	ADAM9	-0.169451	0.0344095	0.668403
ENSRNOG00000031662	1	Slc6a5	SLC6A5	-0.667403	0.0345349	0.668803
ENSRNOG00000007574	5	Padi2	PADI2	-0.156278	0.0345936	0.668803
ENSRNOG00000004805	10	Stac2	STAC2	-0.560679	0.0346286	0.668803
ENSRNOG00000005387	X	Rbm3	RBM3	0.155599	0.0346332	0.668803
ENSRNOG00000007003	7	Mei1	MEI1	0.271295	0.0346472	0.668803
ENSRNOG00000001422	12	Col26a1	COL26A1	0.547623	0.0347237	0.669441
ENSRNOG00000005309	7	Scn8a	SCN8A	-0.19162	0.0348187	0.670109
ENSRNOG00000006839	3	Arl5a	ARL5A	-0.170066	0.0348923	0.670109
ENSRNOG00000031391	1	Ceacam16	CEACAM16	-0.771732	0.0349672	0.670109
ENSRNOG00000000463	20	Col11a2	COL11A2	0.187805	0.0350843	0.670109
ENSRNOG00000039464	4	Tmem229a	TMEM229A	-0.233622	0.0352236	0.670109
ENSRNOG00000051482	19	Hmg1l1		-0.172592	0.0352719	0.670109
ENSRNOG00000013844	2	Fam172a	FAM172A	-0.404629	0.0353185	0.670109
ENSRNOG00000000421	20	Skiv2l	SKIV2L	0.098649	0.0354219	0.670109
ENSRNOG00000016978	1	LOC308990	C16orf54	0.355403	0.0354428	0.670109
ENSRNOG00000022764	10	Evi2a	AC134669.1, EVI2A	-0.185415	0.0354676	0.670109
ENSRNOG00000011431	16	Mfhas1	MFHAS1	-0.245494	0.0354879	0.670109
ENSRNOG00000027797	11	Nit2	NIT2	0.128555	0.0354899	0.670109
ENSRNOG00000046330	10	AABR07029581.1	RNF130	-0.157037	0.0355108	0.670109
ENSRNOG00000012094	6	Ltbp2	LTBP2	0.620671	0.0355306	0.670109
ENSRNOG00000013949	1	Idh2	IDH2	0.0994721	0.0355448	0.670109
ENSRNOG00000020835	1	Hipk4	HIPK4	0.542874	0.0355795	0.670109
ENSRNOG00000037715	1	RGD1560854	C19orf54	-0.196909	0.0356242	0.670109
ENSRNOG00000023668	1	Scyl1	SCYL1	0.151849	0.0356469	0.670109
ENSRNOG00000004399	10	Dlx4	DLX4	-0.718652	0.0357069	0.670109
ENSRNOG00000000881	X	Mmgt1	MMGT1	-0.121842	0.0357458	0.670109
ENSRNOG00000013140	2	Pdzd2	PDZD2	-0.383127	0.0358341	0.670109
ENSRNOG00000026180	16	Letm2	LETM2	-0.138437	0.0358593	0.670109
ENSRNOG00000008565	15	Nkiras1	NKIRAS1	-0.224267	0.035901	0.670109
ENSRNOG00000061373	4	Loxl3	LOXL3	0.280219	0.0359976	0.670109
ENSRNOG00000006441	6	Zbtb25	ZBTB25	-0.314882	0.0360011	0.670109
ENSRNOG00000051680	1	Ccdc186	CCDC186	-0.195094	0.0360626	0.670109
ENSRNOG00000026176	4	Efcab12	EFCAB12	-0.829695	0.0360672	0.670109
ENSRNOG00000005323	6	AABR07064873.1		0.380117	0.0360913	0.670109
ENSRNOG00000015691	2	Inka2	INKA2	-0.189956	0.0361161	0.670109
ENSRNOG00000009892	8	Adamts15	ADAMTS15	0.539456	0.036189	0.670109
ENSRNOG00000002537	X	Wnk3	WNK3	-0.593749	0.0362125	0.670109
ENSRNOG00000013793	15	C1qtnf9	C1QTNF9, C1QTNF9B	-0.288605	0.0362306	0.670109
ENSRNOG00000017438	1	AABR07007068.1	GFRA1	0.214265	0.0362443	0.670109
ENSRNOG00000018416	9	Ttbk1	TTBK1	-0.159187	0.0362727	0.670109
ENSRNOG00000009795	5	Nfib	NFIB	-0.52446	0.0362809	0.670109
ENSRNOG00000033942	10	Grin2a	GRIN2A	-0.454085	0.0363525	0.670348
ENSRNOG00000008564	5	Tmem222	TMEM222	0.152705	0.0363809	0.670348
ENSRNOG00000014241	5	Ece1	ECE1	0.14287	0.0365878	0.67127
ENSRNOG00000014475	5	Slc31a1	SLC31A1	-0.170897	0.0366515	0.67127
ENSRNOG00000036682	10	Pycr1	PYCR1	-0.451437	0.0367355	0.67127
ENSRNOG00000008472	X	Rbm10	RBM10	0.113051	0.0367496	0.67127
ENSRNOG00000022804	9	Foxp4	FOXP4	0.159619	0.0368646	0.67127
ENSRNOG00000009715	8	Me1	ME1	-0.124754	0.0368689	0.67127
ENSRNOG00000014215	1	Klf9	KLF9	-0.234364	0.0368947	0.67127
ENSRNOG00000015701	17	Rreb1	RREB1	0.325789	0.0368992	0.67127
ENSRNOG00000008157	4	Syn2	SYN2	-0.245529	0.0369323	0.67127
ENSRNOG00000024445	10	Slx4	SLX4	0.155194	0.0370327	0.67127
ENSRNOG00000019965	1	Tgfb1i1	TGFB1I1	0.138046	0.0370519	0.67127
ENSRNOG00000010646	6	Tmem229b	TMEM229B	-0.276885	0.0370955	0.67127
ENSRNOG00000007905	7	Itga7	ITGA7	0.178482	0.037167	0.67127
ENSRNOG00000008857	7	Adamts10	ADAMTS10	0.310769	0.0372044	0.67127
ENSRNOG00000057186	10	Kctd5	KCTD5	-0.166515	0.0372859	0.67127
ENSRNOG00000025040	5	Gng10	GNG10	0.103557	0.0373191	0.67127
ENSRNOG00000011791	4	Zfand4	ZFAND4	-0.249882	0.0373261	0.67127
ENSRNOG00000031536	3	Syndig1	SYNDIG1	-0.285137	0.0373868	0.67127
ENSRNOG00000028517	4	Rhno1	RHNO1	0.145579	0.037415	0.67127
ENSRNOG00000009994	8	Dlat	DLAT	-0.156879	0.0374989	0.67127
ENSRNOG00000049402	5	Nbl1	NBL1	0.16911	0.0375205	0.67127
ENSRNOG00000003029	19	Calr	CALR	0.083474	0.0375593	0.67127
ENSRNOG00000006000	10	Cdk12	CDK12	-0.189499	0.0375786	0.67127
ENSRNOG00000018254	18	Sncaip	SNCAIP	0.218451	0.0376355	0.67127
ENSRNOG00000011015	1	Hivep2	HIVEP2	-0.185711	0.0376673	0.67127
ENSRNOG00000020105	9	Klhl30	KLHL30	0.568129	0.0377011	0.67127
ENSRNOG00000033087	20	Cdh23	CDH23	-0.598215	0.037713	0.67127
ENSRNOG00000007992	5	Srsf10	SRSF10	-0.250678	0.0377208	0.67127
ENSRNOG00000017154	16	Atp11a	ATP11A	-0.142251	0.0377677	0.67127
ENSRNOG00000052157	7	Nav3	NAV3	-0.221352	0.0377924	0.67127
ENSRNOG00000007240	5	Rrs1	RRS1	-0.173189	0.0378118	0.67127
ENSRNOG00000006450	10	Erbb2	ERBB2	0.558082	0.0378621	0.67127
ENSRNOG00000010092	X	Magix	MAGIX	0.698077	0.037869	0.67127
ENSRNOG00000010616	3	Ndor1	NDOR1	0.134491	0.0379251	0.671492
ENSRNOG00000028358	13	Edem3	EDEM3	-0.448223	0.0380893	0.672851
ENSRNOG00000061603	3	Asxl1	ASXL1	0.148927	0.0381356	0.672851
ENSRNOG00000023765	9	Nyap2	NYAP2	-0.404929	0.0382141	0.672851
ENSRNOG00000007041	4	Abcg2		-0.200899	0.0382147	0.672851
ENSRNOG00000012405	18	Tcf4	TCF4	-0.196125	0.0382202	0.672851
ENSRNOG00000031997	2	Ttll7	TTLL7	-0.255646	0.03835	0.674364
ENSRNOG00000004306	7	Zbtb39	ZBTB39	-0.113525	0.0384868	0.674809
ENSRNOG00000005374	14	Lyar	LYAR	-0.280815	0.0385399	0.674809
ENSRNOG00000021437	5	AABR07073181.1	HSPG2	0.557473	0.0386615	0.674809
ENSRNOG00000025791	19	Dync1li2	DYNC1LI2	-0.155366	0.0386947	0.674809
ENSRNOG00000017120	1	Abhd2	ABHD2	-0.381399	0.0387391	0.674809
ENSRNOG00000024545	14	Ccdc18	CCDC18	-0.304801	0.0388623	0.674809
ENSRNOG00000025792	10	Crk	CRK	-0.224819	0.0388881	0.674809
ENSRNOG00000015896	8	Rbpms2	RBPMS2	0.345967	0.0388953	0.674809
ENSRNOG00000056617	15	Zswim8	ZSWIM8	0.123526	0.038965	0.674809
ENSRNOG00000006876	14	Msx1	MSX1	0.69009	0.0390377	0.674809
ENSRNOG00000004147	10	Abca8a		-0.127441	0.0390477	0.674809
ENSRNOG00000002345	14	Rasgef1b	RASGEF1B	-0.381223	0.0390672	0.674809
ENSRNOG00000060680	17	AABR07027309.1		0.337127	0.0390675	0.674809
ENSRNOG00000016921	10	Klhl11	KLHL11	-0.499874	0.0391325	0.674809
ENSRNOG00000001204	12	Ankrd13a	ANKRD13A	-0.120319	0.0391392	0.674809
ENSRNOG00000020318	1	Pnkp	PNKP	0.117135	0.0391999	0.674809
ENSRNOG00000026157	X	Pnpla4	PNPLA4	0.242183	0.0392054	0.674809
ENSRNOG00000003533	X	Clcn4	CLCN4	-0.146634	0.039216	0.674809
ENSRNOG00000047914	4	Gng11	GNG11	0.324708	0.039275	0.674809
ENSRNOG00000012982	2	Map9	MAP9	-0.128888	0.0392775	0.674809
ENSRNOG00000052664	1	LOC100910717	TNKS2	-0.0940382	0.0393552	0.674809
ENSRNOG00000059900	16	Bst2	BST2	0.308933	0.0394479	0.674809
ENSRNOG00000048071	1	Ccdc89	CCDC89	-0.442971	0.0394943	0.674809
ENSRNOG00000017857	9	Cul7	CUL7	0.139426	0.0395014	0.674809
ENSRNOG00000014753	4	Tcf7l1	TCF7L1	0.225718	0.0395331	0.674809
ENSRNOG00000009345	2	Ugt8	UGT8	-0.238295	0.039546	0.674809
ENSRNOG00000010746	4	Rpl32	RPL32	0.116626	0.0395615	0.674809
ENSRNOG00000011313	1	Sorcs1	SORCS1	-0.261484	0.0396019	0.674809
ENSRNOG00000017352	10	Ctdnep1	CTDNEP1	0.0995607	0.0396684	0.674846
ENSRNOG00000014000	2	Kif2a	KIF2A	-0.209872	0.0396917	0.674846
ENSRNOG00000019189	1	Acat2	ACAT2	-0.140433	0.0397852	0.675023
ENSRNOG00000042478	4	Adam22	ADAM22	-0.2687	0.0397897	0.675023
ENSRNOG00000020281	1	Kif22	KIF22	-0.403029	0.0398727	0.67537
ENSRNOG00000049410	17	Chrm3	CHRM3	-0.323393	0.0399309	0.67537
ENSRNOG00000030180	1	Lrrc10b	LRRC10B	0.362486	0.0399715	0.67537
ENSRNOG00000017469	1	Anxa1	ANXA1	0.420645	0.0399856	0.67537
ENSRNOG00000024455	10	Gnptg	GNPTG	0.129188	0.040107	0.675619
ENSRNOG00000019948	3	Phf20	PHF20	-0.217478	0.0401441	0.675619
ENSRNOG00000032206	13	Cntnap5b		-0.566663	0.040174	0.675619
ENSRNOG00000057039	13	AC124874.1		-0.803726	0.0401757	0.675619
ENSRNOG00000047635	4	Tmem178b	TMEM178B	-0.146806	0.0403323	0.676872
ENSRNOG00000056041	4	AABR07062570.1	IPO8	-0.194251	0.0403381	0.676872
ENSRNOG00000020587	1	Efemp2	EFEMP2	0.249642	0.0404327	0.67772
ENSRNOG00000016413	8	Pstpip1	PSTPIP1	0.234742	0.0405441	0.677913
ENSRNOG00000042384	12	Kctd7	KCTD7	-0.259575	0.0406528	0.677913
ENSRNOG00000021255	3	Smox	SMOX	-0.137101	0.0406872	0.677913
ENSRNOG00000019704	9	Resp18	RESP18	0.198175	0.0407643	0.677913
ENSRNOG00000020667	8	Shisa5	SHISA5	0.115446	0.0408504	0.677913
ENSRNOG00000022084	8	Sox14	SOX14	-0.451102	0.0408612	0.677913
ENSRNOG00000003847	10	Gid4	GID4	-0.117821	0.0409996	0.677913
ENSRNOG00000016239	18	Zadh2	ZADH2	-0.150666	0.0410141	0.677913
ENSRNOG00000024625	1	Proser3	PROSER3	0.128909	0.0410207	0.677913
ENSRNOG00000004476	7	Wif1	WIF1	0.362587	0.0410352	0.677913
ENSRNOG00000037085	8	Xirp1	XIRP1	0.663758	0.0410479	0.677913
ENSRNOG00000025730	X	Armcx3	ARMCX3	-0.133239	0.0410886	0.677913
ENSRNOG00000016374	1	Fgfr2	FGFR2	-0.120847	0.0411729	0.677913
ENSRNOG00000045740	18	Tmx3	TMX3	-0.305947	0.0411947	0.677913
ENSRNOG00000009225	10	Copz2	COPZ2	0.396895	0.0412711	0.677913
ENSRNOG00000004107	10	Rpl23	RPL23	0.0801471	0.0412756	0.677913
ENSRNOG00000012404	1	Thrsp	THRSP	-0.202294	0.0413164	0.677913
ENSRNOG00000019584	6	Dlk1	DLK1	0.220475	0.0413804	0.677913
ENSRNOG00000012439	4	Bid	BID	0.135867	0.0414357	0.677913
ENSRNOG00000006037	3	Snap25	SNAP25	-0.201149	0.0414424	0.677913
ENSRNOG00000012290	3	Gchfr	GCHFR	-0.513345	0.0414445	0.677913
ENSRNOG00000031515	4	Klra2		0.254991	0.0414529	0.677913
ENSRNOG00000003956	X	Arhgap6	ARHGAP6	0.250923	0.0414564	0.677913
ENSRNOG00000020284	8	Prkar2a	PRKAR2A	-0.199545	0.041798	0.682774
ENSRNOG00000015967	5	Sh3bgrl3	SH3BGRL3	0.142036	0.0418867	0.682924
ENSRNOG00000025160	2	Tmem56	TLCD4-RWDD3	-0.400687	0.0419842	0.682924
ENSRNOG00000010694	8	Tpbg	TPBG	0.347753	0.0420602	0.682924
ENSRNOG00000007419	10	Pank3	PANK3	-0.172692	0.0421598	0.682924
ENSRNOG00000014006	18	Neto1	NETO1	-0.355813	0.0422207	0.682924
ENSRNOG00000014571	3	Dbndd2	DBNDD2	-0.166686	0.0422546	0.682924
ENSRNOG00000012153	19	Rbl2	RBL2	-0.159236	0.0422552	0.682924
ENSRNOG00000049751	17	Arid4b	ARID4B	-1.09109	0.042267	0.682924
ENSRNOG00000021095	1	Fxyd3	FXYD3, AC020907.6	0.305682	0.0422887	0.682924
ENSRNOG00000029862	8	Spc24	SPC24	0.309209	0.042293	0.682924
ENSRNOG00000048580	12	Trip6	TRIP6	0.16255	0.042423	0.682924
ENSRNOG00000006681	5	Rdh10	RDH10	0.140878	0.0424265	0.682924
ENSRNOG00000013783	5	Efhd2	EFHD2	-0.303374	0.0424334	0.682924
ENSRNOG00000015777	18	Mex3c	MEX3C	-0.134062	0.0424338	0.682924
ENSRNOG00000008226	5	Zbtb8os	ZBTB8OS	0.161996	0.0425129	0.682924
ENSRNOG00000002823	10	Mapk9	MAPK9	-0.0990805	0.0425165	0.682924
ENSRNOG00000011141	6	Serpina11	SERPINA11	0.356027	0.0427117	0.684126
ENSRNOG00000059876	5	Fsd1l	FSD1L	-0.481567	0.0427584	0.684126
ENSRNOG00000005911	19	Rln3	RLN3	-0.530088	0.0428923	0.684126
ENSRNOG00000059538	4	Clec2g		0.297971	0.042903	0.684126
ENSRNOG00000010960	2	Ankh	ANKH	-0.117811	0.042932	0.684126
ENSRNOG00000019024	19	Trim67	TRIM67	-0.508637	0.0429885	0.684126
ENSRNOG00000031038	3	Gtdc1	GTDC1	-0.145304	0.0430822	0.684126
ENSRNOG00000021401	4	Lpar5	LPAR5	-0.602504	0.0431063	0.684126
ENSRNOG00000023895	5	Ube2u	UBE2U	0.78751	0.0431514	0.684126
ENSRNOG00000002473	13	Odr4	ODR4	-0.278941	0.0431831	0.684126
ENSRNOG00000018914	18	Napg	NAPG	-0.118131	0.0431875	0.684126
ENSRNOG00000057416	7	Zfp763	ZNF487, ZNF778	-0.434787	0.0432094	0.684126
ENSRNOG00000016505	2	Fam169a	FAM169A	-0.253445	0.0432243	0.684126
ENSRNOG00000020770	10	Arl4d	ARL4D	0.263312	0.043318	0.684126
ENSRNOG00000017118	1	P4ha3	P4HA3	0.484002	0.0433377	0.684126
ENSRNOG00000001773	11	Senp2	SENP2	-0.168344	0.0433847	0.684126
ENSRNOG00000009243	8	Oaf	OAF	0.218023	0.0434237	0.684126
ENSRNOG00000020451	1	Cd81	CD81	0.0772275	0.0434293	0.684126
ENSRNOG00000049052	5	Sgk3	SGK3	-0.276861	0.0434385	0.684126
ENSRNOG00000001813	11	Dnm1l	DNM1L	-0.210881	0.0435054	0.684126
ENSRNOG00000039050	3	AABR07051878.1		-0.57581	0.043524	0.684126
ENSRNOG00000030726	10	Asgr2	ASGR2	0.347189	0.0436075	0.684261
ENSRNOG00000014107	10	Omg	OMG	-0.141788	0.0436582	0.684261
ENSRNOG00000058681	9	Tsga10	TSGA10	-0.299493	0.0436844	0.684261
ENSRNOG00000021410	2	Negr1	NEGR1	-0.274939	0.043752	0.684261
ENSRNOG00000011758	3	Fkbp7	FKBP7	0.150609	0.0438414	0.684261
ENSRNOG00000036894	10	Cisd3	CISD3	0.168947	0.0438501	0.684261
ENSRNOG00000038970	X	AABR07037410.1		0.16522	0.0438724	0.684261
ENSRNOG00000029339	2	LOC100363268	NDUFS5	-0.242694	0.0439165	0.684261
ENSRNOG00000014505	19	Pmfbp1	PMFBP1	0.464218	0.0439323	0.684261
ENSRNOG00000007763	5	Plod1	PLOD1	0.122252	0.0440615	0.684941
ENSRNOG00000005763	7	Arl1	ARL1	-0.122751	0.044065	0.684941
ENSRNOG00000055089	5	Slc44a1	SLC44A1	-0.166833	0.0441763	0.685145
ENSRNOG00000004482	6	Ccdc88c	CCDC88C	-0.14202	0.0441882	0.685145
ENSRNOG00000009599	8	Rwdd2a	RWDD2A	0.199184	0.0442115	0.685145
ENSRNOG00000012752	19	Cklf	CKLF	0.451393	0.0442778	0.685483
ENSRNOG00000000547	20	Tspyl4	TSPYL4	-0.188307	0.0443464	0.685504
ENSRNOG00000013409	2	Gclm	GCLM	-0.184207	0.0443682	0.685504
ENSRNOG00000027040	15	Ggact	GGACT	0.204012	0.0446081	0.687023
ENSRNOG00000024470	18	Lman1	LMAN1	-0.183653	0.0446144	0.687023
ENSRNOG00000001388	12	Sds	SDS	0.529954	0.0446518	0.687023
ENSRNOG00000005981	4	Nt5c3a	NT5C3A	0.123087	0.0446664	0.687023
ENSRNOG00000020583	1	Fcgrt	FCGRT	0.278981	0.0447569	0.687023
ENSRNOG00000013679	17	Sema4d	SEMA4D	-0.218069	0.0447763	0.687023
ENSRNOG00000023814	4	Rimklb	RIMKLB	-0.184668	0.0448674	0.687023
ENSRNOG00000012727	17	Trpc7	TRPC7	-0.511647	0.0449089	0.687023
ENSRNOG00000010119	2	Zmat3	ZMAT3	-0.269469	0.0449485	0.687023
ENSRNOG00000006919	5	Clvs1	CLVS1	-0.282754	0.0449571	0.687023
ENSRNOG00000003742	X	Cdkl5	CDKL5	-0.617905	0.0450026	0.687023
ENSRNOG00000019791	19	Sipa1l2	SIPA1L2	-0.203994	0.0450344	0.687023
ENSRNOG00000005243	7	Pop1	POP1	0.211424	0.0450801	0.687023
ENSRNOG00000000479	20	Kifc1	KIFC1	0.507708	0.0451271	0.687023
ENSRNOG00000007098	4	Gtpbp10	GTPBP10	-0.27608	0.0452159	0.687023
ENSRNOG00000048487	12	Slc12a9	SLC12A9	0.163705	0.045223	0.687023
ENSRNOG00000015991	5	Npr2	NPR2	0.112565	0.0452247	0.687023
ENSRNOG00000048577	7	Zfp955a	AC008758.6	-0.231846	0.045325	0.687581
ENSRNOG00000008215	10	Trim47	TRIM47	0.213605	0.0453507	0.687581
ENSRNOG00000005070	3	Spopl	SPOPL	-0.436906	0.0453992	0.68764
ENSRNOG00000010983	1	Otog	OTOG	-0.67681	0.0455806	0.688604
ENSRNOG00000020361	8	Ip6k2	IP6K2	0.104652	0.0455965	0.688604
ENSRNOG00000002202	14	Sowahb	SOWAHB	-0.435454	0.0457766	0.688604
ENSRNOG00000015867	18	Chst9	CHST9	-0.735103	0.0457879	0.688604
ENSRNOG00000026458	11	Tbccd1	TBCCD1	-0.184618	0.0458928	0.688604
ENSRNOG00000015971	18	Slc12a2	SLC12A2	-0.19601	0.0459213	0.688604
ENSRNOG00000002811	13	Brinp3	BRINP3	-0.238272	0.045926	0.688604
ENSRNOG00000061869	12	AABR07035012.1		-0.387621	0.0460294	0.688604
ENSRNOG00000007262	7	Ccdc134	CCDC134	0.195768	0.0461355	0.688604
ENSRNOG00000023661	17	Celf2	CELF2	-0.281279	0.0461715	0.688604
ENSRNOG00000010691	19	Cmtm3	CMTM3	0.295015	0.0462419	0.688604
ENSRNOG00000003398	13	Tomm40l	TOMM40L	-0.129022	0.0462466	0.688604
ENSRNOG00000012422	2	Tnik	TNIK	-0.240857	0.0463396	0.688604
ENSRNOG00000042253	15	Ecd	ECD	0.139043	0.0463428	0.688604
ENSRNOG00000016217	17	Gtpbp4	GTPBP4	0.11819	0.0463465	0.688604
ENSRNOG00000025745	18	Gpr17	GPR17	-0.338053	0.0463946	0.688604
ENSRNOG00000042504	16	Zfp964	ZNF101	0.207686	0.0464079	0.688604
ENSRNOG00000010892	5	Ythdf2	YTHDF2	-0.125674	0.0464565	0.688604
ENSRNOG00000017481	15	Sucla2	SUCLA2	-0.159392	0.0464635	0.688604
ENSRNOG00000031162	12	Ccl24	CCL24	0.40467	0.0464695	0.688604
ENSRNOG00000004585	7	Tmtc2	TMTC2	-0.319586	0.0464713	0.688604
ENSRNOG00000025848	4	Sspo		0.520709	0.0465042	0.688604
ENSRNOG00000048226	11	LOC100911295	HMGN1	0.137621	0.0465383	0.688604
ENSRNOG00000010031	10	Vtn	VTN	0.315339	0.0465684	0.688604
ENSRNOG00000018906	10	Ghdc	GHDC	0.16806	0.0465805	0.688604
ENSRNOG00000021079	1	Fxyd1	FXYD1	0.170536	0.0466807	0.689424
ENSRNOG00000002983	19	Nf1x	NFIX	-0.348863	0.0467568	0.689669
ENSRNOG00000012543	9	Mcm3	MCM3	0.266389	0.0469031	0.689669
ENSRNOG00000009951	3	Aif1l	AIF1L	-0.21639	0.0469502	0.689669
ENSRNOG00000023679	4	Prdm5	PRDM5	0.35241	0.0470234	0.689669
ENSRNOG00000016794	3	Phyhd1	PHYHD1	0.131565	0.0470338	0.689669
ENSRNOG00000020956	1	Bcat2	BCAT2	0.245538	0.0470469	0.689669
ENSRNOG00000016687	1	Ssc5d	SSC5D	0.295816	0.0470507	0.689669
ENSRNOG00000058439	X	Fam50a	FAM50A	3.72628	0.0470554	0.689669
ENSRNOG00000059827	10	LOC691995	AC055839.2	0.313023	0.0472089	0.690094
ENSRNOG00000020470	2	Slc25a24	SLC25A24	0.207943	0.0472392	0.690094
ENSRNOG00000022781	16	Ccser2	CCSER2	-0.323957	0.0472611	0.690094
ENSRNOG00000007687	8	Sema7a	SEMA7A	-0.259258	0.047319	0.690094
ENSRNOG00000020731	1	Ppfia3	PPFIA3	-0.20814	0.0474311	0.690094
ENSRNOG00000001227	20	Adarb1	ADARB1	-0.279911	0.0474385	0.690094
ENSRNOG00000019194	1	Pitx3	PITX3	0.360145	0.0474728	0.690094
ENSRNOG00000013438	17	Yae1	YAE1	-0.194461	0.0475951	0.690094
ENSRNOG00000046996	13	Pea15	PEA15	-0.135843	0.0476083	0.690094
ENSRNOG00000031315	10	LOC108348287		0.113014	0.0476628	0.690094
ENSRNOG00000002413	X	Gpc4	GPC4	0.284988	0.0476631	0.690094
ENSRNOG00000034191	13	Fmo1	FMO1	0.462404	0.0476959	0.690094
ENSRNOG00000043167	8	Itga9	ITGA9	-0.314393	0.0477443	0.690094
ENSRNOG00000061514	17	AABR07028795.1		-0.363848	0.0477883	0.690094
ENSRNOG00000020876	1	Bax	BAX	0.13434	0.0478883	0.690094
ENSRNOG00000009453	5	Mob3b	MOB3B	-0.559096	0.0480061	0.690094
ENSRNOG00000029336	1	Zfp180	ZNF180	-0.137121	0.0480273	0.690094
ENSRNOG00000046086	10	Tmc8	TMC8	0.399865	0.0480377	0.690094
ENSRNOG00000029966	2	Xrcc4	XRCC4	-0.228557	0.0480747	0.690094
ENSRNOG00000002841	13	Cdc42bpa	CDC42BPA	-0.160998	0.0480782	0.690094
ENSRNOG00000049452	17	Nebl	NEBL	-0.324941	0.0481056	0.690094
ENSRNOG00000015632	19	Taf1c	TAF1C	0.151429	0.0481271	0.690094
ENSRNOG00000002126	11	Ncam2	NCAM2	-0.319211	0.0481644	0.690094
ENSRNOG00000018290	2	Alx3	ALX3	1.04715	0.0481968	0.690094
ENSRNOG00000027808	1	Lilra5	LILRA4, LILRB4, LILRA6, LILRB3, LILRA5, LILRB5	0.850378	0.0482045	0.690094
ENSRNOG00000006320	3	Ptges	PTGES	0.468287	0.0483241	0.691165
ENSRNOG00000018691	5	Ccnl2	CCNL2	0.093288	0.0484161	0.691838
ENSRNOG00000019568	16	Jund	JUND	0.120744	0.0486023	0.69286
ENSRNOG00000023809	8	Opcml	OPCML	-0.363478	0.0486191	0.69286
ENSRNOG00000056658	1	Xylt1	XYLT1	-0.55839	0.0486458	0.69286
ENSRNOG00000060185	7	LOC103690317	KANSL2	0.0889849	0.0486675	0.69286
ENSRNOG00000014264	17	AABR07027306.1	PHACTR1	-0.249801	0.0487282	0.693083
ENSRNOG00000003746	X	Gjb1	GJB1	-0.221339	0.0488513	0.693975
ENSRNOG00000001057	12	Ctxn1	CTXN1	0.277651	0.0489006	0.693975
ENSRNOG00000018387	18	Wdr7	WDR7	-0.126702	0.0490031	0.693975
ENSRNOG00000020848	1	Coq8b	COQ8B	0.124324	0.0490081	0.693975
ENSRNOG00000056772	X	Col4a6	COL4A6	0.478717	0.0490162	0.693975
ENSRNOG00000006810	4	Lancl2	LANCL2	-0.147293	0.0494649	0.697407
ENSRNOG00000014865	10	LOC100912483	C17orf100	-0.279321	0.0494833	0.697407
ENSRNOG00000018765	1	Pold4	POLD4, AP003419.1	0.160771	0.0494914	0.697407
ENSRNOG00000016189	3	Frmd5	FRMD5	-0.167252	0.0495162	0.697407
ENSRNOG00000048949	2	LOC102549542	ELOVL6	-0.241322	0.0497185	0.697407
ENSRNOG00000007077	8	Fem1b	FEM1B	-0.244621	0.0498506	0.697407
ENSRNOG00000061299	1	LOC103694857		-0.342714	0.0498705	0.697407
ENSRNOG00000002361	14	Prkg2	PRKG2	-0.269856	0.0498824	0.697407
ENSRNOG00000008305	8	Sc5d	SC5D	-0.114148	0.0498912	0.697407
