# Supplementary material for: Sex-specific nicotine sensitization and imprinting of self-administration in rats inform GWAS findings on human addiction phenotypes
Source: Neuropsychopharmacology. 2021 May 18;46(10):1746–56. doi: 10.1038/s41386-021-01027-0 (PMC8358005; doi:10.1038/s41386-021-01027-0)
Supplement: Supplementary file 2 — Supplementary Table 2 [file 41386_2021_1027_MOESM2_ESM.xlsx]

## Sheet: Female NAc core
Table S2. Genes differentially expressed in female sensitized rats
Gene_ID	Chr	Gene_symbol	Human Symbol	log2FoldChange	p_value	p_adj
ENSRNOG00000045738	5	Ak4	AK4	0.930648	9.84351e-07	0.0150606
ENSRNOG00000001514	3	Cdca7	CDCA7	-0.729937	3.05889e-06	0.0234005
ENSRNOG00000008062	4	Dqx1	DQX1	-0.367547	1.42527e-05	0.0726887
ENSRNOG00000010302	10	Rasl10b	RASL10B	1.30843	2.11026e-05	0.0807173
ENSRNOG00000001114	12	Wipi2	WIPI2	0.342224	2.8461e-05	0.0870907
ENSRNOG00000003834	10	Map2k4	MAP2K4	0.424801	4.97564e-05	0.0997655
ENSRNOG00000039777	3	Ttf1	TTF1	-0.263314	5.34207e-05	0.0997655
ENSRNOG00000053562	X	Arx	ARX	-0.271612	5.51136e-05	0.0997655
ENSRNOG00000049780	4	Sri	SRI	0.263518	6.40034e-05	0.0997655
ENSRNOG00000019485	1	Bckdk	BCKDK	-0.229167	6.52062e-05	0.0997655
ENSRNOG00000062158	1	AC134224.3		-1.07978	0.000100045	0.126927
ENSRNOG00000022983	10	Trim17	TRIM17	-0.356707	0.000112145	0.126927
ENSRNOG00000019494	19	Psmb10	PSMB10	-0.247965	0.00011811	0.126927
ENSRNOG00000011621	15	Hnrnpc	HNRNPCL1, HNRNPCL4, HNRNPC, HNRNPCL2, HNRNPCL3	0.405742	0.000122891	0.126927
ENSRNOG00000054158	12	AABR07035835.1		-0.614242	0.000124438	0.126927
ENSRNOG00000013734	5	Dnai1	DNAI1	-0.602854	0.000152924	0.146234
ENSRNOG00000013930	14	Rnf4	RNF4	0.460073	0.000249572	0.224615
ENSRNOG00000057589	5	Rnf11l1	RNF11	0.278377	0.000310623	0.237496
ENSRNOG00000006587	6	Setd3	SETD3	0.150962	0.000317872	0.237496
ENSRNOG00000004316	7	Llph	LLPH	4.13986	0.000320068	0.237496
ENSRNOG00000054812	15	AABR07017846.1		-0.569625	0.000339139	0.237496
ENSRNOG00000009528	3	Sdcbp2	SDCBP2	-0.591175	0.000357098	0.237496
ENSRNOG00000007012	3	Ly75	LY75, LY75-CD302	-0.586396	0.000357545	0.237496
ENSRNOG00000003232	10	Slc9a3r1	SLC9A3R1	0.226786	0.000376313	0.237496
ENSRNOG00000001520	3	Dlx1	DLX1	-0.33677	0.000409067	0.237496
ENSRNOG00000004505	7	Nfic	NFIC	0.621361	0.000422409	0.237496
ENSRNOG00000021497	13	Akt3	AKT3	0.310283	0.000434631	0.237496
ENSRNOG00000037230	9	Ppidl1	PPID	-0.315912	0.000434847	0.237496
ENSRNOG00000005580	10	Itgb4	ITGB4	-0.41981	0.0004528	0.237496
ENSRNOG00000003170	10	Nlrp3	NLRP3	0.689922	0.000465678	0.237496
ENSRNOG00000016071	4	P3h3	P3H3	-0.241246	0.000522901	0.257731
ENSRNOG00000034026	6	Lclat1	LCLAT1	0.446204	0.000539045	0.257731
ENSRNOG00000017508	1	Kmt5c	KMT5C	-0.220337	0.000605815	0.280878
ENSRNOG00000050600	8	Zfp872	ZNF627	-0.531674	0.000630446	0.281798
ENSRNOG00000001368	12	Rph3a	RPH3A	0.452814	0.000644636	0.281798
ENSRNOG00000050469	4	LOC100912034	GNG11	-0.892633	0.000827508	0.333361
ENSRNOG00000062155	1	AC134224.2		-0.633013	0.000829271	0.333361
ENSRNOG00000057881	7	Sppl2b	SPPL2B	-0.199115	0.000835364	0.333361
ENSRNOG00000029592	2	Srsf11	SRSF11	-0.222689	0.000849743	0.333361
ENSRNOG00000048470	12	Pomp	POMP	-0.866932	0.000909767	0.344331
ENSRNOG00000017253	5	Ccdc107	CCDC107	0.183115	0.000937689	0.344331
ENSRNOG00000016770	1	Calm1	CALM3	0.205946	0.000945223	0.344331
ENSRNOG00000025711	3	Spout1	SPOUT1	-0.187903	0.00101625	0.356834
ENSRNOG00000054360	4	Tspan11	TSPAN11	-0.433505	0.00102619	0.356834
ENSRNOG00000014173	1	Smc3	SMC3	-0.201036	0.00106076	0.36066
ENSRNOG00000030572	1	Smc5		-0.213719	0.00109086	0.362829
ENSRNOG00000051264	4	AABR07059679.2		-0.400237	0.00114013	0.371148
ENSRNOG00000036964	3	Ralgapa2	RALGAPA2	0.67375	0.00125421	0.381388
ENSRNOG00000015554	8	Ankdd1a	ANKDD1A	-0.355911	0.00128335	0.381388
ENSRNOG00000032778	3	Bub1	BUB1	-0.8529	0.00128621	0.381388
ENSRNOG00000033658	12	Kntc1	KNTC1	-0.42626	0.00131186	0.381388
ENSRNOG00000062127	1	AC134224.1		-0.374002	0.00131425	0.381388
ENSRNOG00000059660	6	AABR07065531.5		-0.295344	0.00132131	0.381388
ENSRNOG00000005006	3	Ndufaf1	NDUFAF1	0.351625	0.00134608	0.381388
ENSRNOG00000042886	7	Rps28	RPS28	-0.287974	0.00141628	0.388016
ENSRNOG00000007418	13	Ipo9	IPO9	0.165408	0.00142019	0.388016
ENSRNOG00000021285	7	Celsr1	CELSR1	-0.455415	0.00147447	0.395779
ENSRNOG00000005042	10	Ranbp17	RANBP17	-0.324491	0.00154657	0.407974
ENSRNOG00000012940	17	Vps41	VPS41	0.176521	0.00161584	0.412121
ENSRNOG00000058645	5	Tnc	TNC	-0.360491	0.00165418	0.412121
ENSRNOG00000051623	2	Exosc8	EXOSC8	-0.267162	0.00165785	0.412121
ENSRNOG00000027940	7	Plppr3	PLPPR3	-0.193529	0.00167003	0.412121
ENSRNOG00000011227	10	Atp1b2	ATP1B2	0.180521	0.00176018	0.427471
ENSRNOG00000016638	5	Gnb1	GNB1	0.251492	0.00186896	0.446798
ENSRNOG00000003846	10	Pitpna	PITPNA	0.162756	0.00190463	0.44832
ENSRNOG00000010423	7	Misp	MISP	-0.631924	0.00207215	0.477343
ENSRNOG00000045989	10	Hba-a3	HBA2, HBA1	0.629697	0.00219007	0.477343
ENSRNOG00000013624	1	Uevld	UEVLD	-0.715964	0.00220066	0.477343
ENSRNOG00000009531	3	Col9a3		-0.269806	0.00220764	0.477343
ENSRNOG00000014846	8	Anp32a	ANP32A, ANP32D	0.545641	0.00226338	0.477343
ENSRNOG00000048898	12	Wasf3	WASF3	0.445103	0.00234596	0.477343
ENSRNOG00000033747	9	Sp110	SP110	-0.362453	0.00237664	0.477343
ENSRNOG00000018286	3	Chrna1	CHRNA1	-0.506661	0.00239023	0.477343
ENSRNOG00000003209	13	Pcp4l1	PCP4L1	-0.305395	0.00244792	0.477343
ENSRNOG00000062276	20	AABR07044631.2	GGT5	0.827893	0.00250345	0.477343
ENSRNOG00000021802	5	Isg15	ISG15	-0.866543	0.00250508	0.477343
ENSRNOG00000008334	5	Crocc	CROCC	-0.256622	0.00251022	0.477343
ENSRNOG00000005505	4	Wbp11l1		0.606838	0.00252725	0.477343
ENSRNOG00000028523	12	Tctn1	TCTN1	-0.191556	0.00256091	0.477343
ENSRNOG00000014482	1	Slf2	SLF2	-0.200939	0.0025743	0.477343
ENSRNOG00000013564	17	Dok3	DOK3	-0.36832	0.00263893	0.477343
ENSRNOG00000005331	3	Vapb	VAPB	0.216837	0.0026403	0.477343
ENSRNOG00000045948	17	Arl10	ARL10	0.689708	0.00266758	0.477343
ENSRNOG00000019100	5	Kif2c	KIF2C	-0.980101	0.00273489	0.477343
ENSRNOG00000056716	11	Zbtb20	ZBTB20	-0.601224	0.00276042	0.477343
ENSRNOG00000012409	5	Exosc3	EXOSC3	0.364002	0.00278771	0.477343
ENSRNOG00000023148	2	Col11a1	COL11A1	-0.405428	0.00279652	0.477343
ENSRNOG00000037647	20	Ostm1	OSTM1	0.268436	0.00280753	0.477343
ENSRNOG00000022499	9	Sgo1	SGO1	-0.52205	0.0028531	0.477343
ENSRNOG00000012655	2	Adamts6	ADAMTS6	-0.600683	0.0028599	0.477343
ENSRNOG00000050473	8	Rps27l	RPS27L	-0.303555	0.00288795	0.477343
ENSRNOG00000009252	10	Poldip2	POLDIP2	0.152412	0.00294179	0.477343
ENSRNOG00000000264	19	Def8	DEF8	-0.183005	0.0029749	0.477343
ENSRNOG00000062181	11	AABR07072236.1		-0.266182	0.00300152	0.477343
ENSRNOG00000007325	8	Usp28	USP28	-0.146581	0.00302779	0.477343
ENSRNOG00000020557	1	Ryr1	RYR1	-0.391084	0.00303043	0.477343
ENSRNOG00000010038	10	Psmc5	PSMC5	0.137031	0.00304497	0.477343
ENSRNOG00000004016	X	Msl3		-0.175185	0.0030618	0.477343
ENSRNOG00000001342	12	Wdr66	WDR66	-0.526447	0.00312018	0.477343
ENSRNOG00000008794	15	Ube2e1	UBE2E1	0.201628	0.00318006	0.477343
ENSRNOG00000039859	8	Dnmt1	DNMT1	-0.179704	0.00318339	0.477343
ENSRNOG00000017249	2	Zfp366	ZNF366	0.687819	0.0031976	0.477343
ENSRNOG00000056703	X	Atrx	ATRX	-0.176253	0.00326708	0.477343
ENSRNOG00000060896	6	AABR07063424.1		-1.20089	0.0032869	0.477343
ENSRNOG00000018176	1	Rab6a	RAB6A	0.163878	0.00330227	0.477343
ENSRNOG00000020202	1	Asrgl1	ASRGL1	0.236017	0.00341734	0.477343
ENSRNOG00000048509	9	Ubxn6	UBXN6	-0.145479	0.00346758	0.477343
ENSRNOG00000002873	10	Fam183a	FAM183A	-1.1445	0.00348891	0.477343
ENSRNOG00000002278	14	Tec	TEC	-0.347631	0.00351751	0.477343
ENSRNOG00000055562	X	Dkc1	DKC1	-0.247802	0.00354711	0.477343
ENSRNOG00000009661	15	Tgds	TGDS	-0.173866	0.00355788	0.477343
ENSRNOG00000027756	11	Usf3	USF3	0.368823	0.0035968	0.477343
ENSRNOG00000016148	7	Gtse1	GTSE1	-0.588798	0.00361089	0.477343
ENSRNOG00000013331	1	Sdha	AC021087.5, SDHA	0.108376	0.0036223	0.477343
ENSRNOG00000019943	19	Slc7a6	SLC7A6	-0.170789	0.00362881	0.477343
ENSRNOG00000051286	9	LOC100911516	CHCHD2	-0.27719	0.00369908	0.477343
ENSRNOG00000019062	18	Pura	PURA	-0.413932	0.00373597	0.477343
ENSRNOG00000051028	12	AABR07036623.1		1.32902	0.00376898	0.477343
ENSRNOG00000019442	1	Josd2	JOSD2	-0.157037	0.00380364	0.477343
ENSRNOG00000053450	1	Myadm	MYADM	0.268304	0.00382291	0.477343
ENSRNOG00000018954	19	Tsnaxip1	TSNAXIP1	-0.697403	0.00388704	0.477343
ENSRNOG00000021751	6	AABR07065265.1	PA2G4, AC034102.2	-0.481656	0.00389536	0.477343
ENSRNOG00000010593	5	Ctnnal1	CTNNAL1	-0.270066	0.00390007	0.477343
ENSRNOG00000008471	13	Kif21b	KIF21B	0.474308	0.00390481	0.477343
ENSRNOG00000029304	2	Aggf1	AC008581.2, AGGF1	0.228424	0.00390952	0.477343
ENSRNOG00000026662	5	Plekhf2	PLEKHF2	0.199213	0.00393106	0.477343
ENSRNOG00000060703	7	Troap	TROAP	-0.719111	0.0039953	0.481323
ENSRNOG00000047746	1	AABR07000398.1		-1.28965	0.0040865	0.483019
ENSRNOG00000018334	1	Ctu1	CTU1	0.261348	0.00413961	0.483019
ENSRNOG00000009871	15	Piwil2	PIWIL2	-0.347075	0.00416948	0.483019
ENSRNOG00000025274	2	Hexb	HEXB	0.150493	0.00418443	0.483019
ENSRNOG00000007583	3	Pygb	PYGB	0.238851	0.00419608	0.483019
ENSRNOG00000021713	10	Kif18b	KIF18B	-0.937546	0.0042183	0.483019
ENSRNOG00000028137	1	Mki67	MKI67	-0.619796	0.00425003	0.483019
ENSRNOG00000024549	7	Pwwp3a	PWWP3A	-0.194221	0.00427102	0.483019
ENSRNOG00000001821	11	Adipoq	ADIPOQ	-0.314838	0.00432567	0.483019
ENSRNOG00000002192	14	Rell1	RELL1	0.396595	0.00433546	0.483019
ENSRNOG00000001101	12	Rnf216	RNF216	-0.149623	0.00438748	0.483019
ENSRNOG00000008470	12	Lrrc43	LRRC43	-0.759949	0.00439657	0.483019
ENSRNOG00000017346	3	Myt1	MYT1	-0.21996	0.00442343	0.483019
ENSRNOG00000019295	9	Rab12	RAB12	0.356365	0.00451857	0.483019
ENSRNOG00000018886	17	Prxl2c	PRXL2C	0.528534	0.00454718	0.483019
ENSRNOG00000016123	17	Rnf144b	RNF144B	0.231943	0.00454721	0.483019
ENSRNOG00000027124	7	Tdg	TDG	-0.117066	0.00455346	0.483019
ENSRNOG00000021886	17	B4galt7	B4GALT7	-0.172991	0.00458641	0.483019
ENSRNOG00000009332	8	Rec114	REC114	0.959196	0.00466481	0.483019
ENSRNOG00000021900	7	AABR07055834.1		-0.44678	0.00470624	0.483019
ENSRNOG00000042753	X	Fgf13		0.201614	0.00472264	0.483019
ENSRNOG00000059203	8	AC133265.1		0.738586	0.00472816	0.483019
ENSRNOG00000025350	1	Ppp1r13l	PPP1R13L	-0.367336	0.00473548	0.483019
ENSRNOG00000001036	12	Rsph10b	RSPH10B2, RSPH10B	-0.336584	0.00478545	0.484883
ENSRNOG00000054151	14	Pus10	PUS10	-0.17894	0.00486209	0.48585
ENSRNOG00000009020	7	Tsta3	TSTA3	-0.163178	0.00486227	0.48585
ENSRNOG00000054204	2	Gria2	GRIA2	-0.246967	0.0049234	0.48585
ENSRNOG00000003620	13	Fmo3	FMO3	0.677049	0.00495073	0.48585
ENSRNOG00000019141	1	Ch25h	CH25H	0.460434	0.00495377	0.48585
ENSRNOG00000024043	19	Orc6	ORC6	0.319091	0.00500214	0.48747
ENSRNOG00000022303	19	Pdf	PDF	-0.291531	0.00507831	0.490954
ENSRNOG00000002456	10	Hlf	HLF	0.487586	0.0052069	0.490954
ENSRNOG00000037897	1	Rps19	RPS19	-0.240333	0.00524591	0.490954
ENSRNOG00000048769	16	Nek5	NEK5	-0.655418	0.00528869	0.490954
ENSRNOG00000058646	6	Zfp36l1	ZFP36L1	0.220839	0.00534676	0.490954
ENSRNOG00000015858	8	Hyal1	HYAL1	0.592506	0.00535306	0.490954
ENSRNOG00000008000	3	Syt13	SYT13	0.164164	0.00539787	0.490954
ENSRNOG00000000142	17	Plxdc2	PLXDC2	0.223594	0.00540555	0.490954
ENSRNOG00000051564	15	Rap2a	RAP2A	0.304112	0.00542211	0.490954
ENSRNOG00000007792	4	Gcc1	GCC1	0.252368	0.00542722	0.490954
ENSRNOG00000011000	9	Rims1	RIMS1	0.355541	0.005446	0.490954
ENSRNOG00000026600	7	Caps2	CAPS2	-1.17641	0.00544703	0.490954
ENSRNOG00000061102	X	Taf9b	TAF9B	0.186949	0.00546731	0.490954
ENSRNOG00000014064	8	Ctsh	CTSH	0.12172	0.00554948	0.490954
ENSRNOG00000003086	10	Cenpv	CENPV	-0.208262	0.00555434	0.490954
ENSRNOG00000019534	1	Ap2a2	AP2A2	0.175733	0.00557559	0.490954
ENSRNOG00000016678	3	Angptl2	ANGPTL2	0.564269	0.0055834	0.490954
ENSRNOG00000047046	9	Plin4	PLIN4	0.566419	0.00564342	0.490955
ENSRNOG00000018697	9	Abcb6	ABCB6	-0.195937	0.00566237	0.490955
ENSRNOG00000008849	5	Guca2a	GUCA2A	-0.665145	0.00571052	0.490955
ENSRNOG00000024793	1	Kctd21	KCTD21	0.259679	0.00577346	0.490955
ENSRNOG00000013773	17	Secisbp2	SECISBP2	-0.172306	0.00577726	0.490955
ENSRNOG00000016608	1	Zfp579	ZNF579	-0.196258	0.00580089	0.490955
ENSRNOG00000009178	5	RGD1563056	C6orf163	-0.72566	0.00582224	0.490955
ENSRNOG00000052207	2	LOC100909878		0.201727	0.00584012	0.490955
ENSRNOG00000001829	11	Ube2v2		0.241155	0.00590142	0.493398
ENSRNOG00000000840	20	Atp6v1g2	ATP6V1G2	0.121094	0.00596722	0.495176
ENSRNOG00000017728	1	Edrf1	EDRF1	-0.173003	0.00598743	0.495176
ENSRNOG00000005299	7	Kif5a	KIF5A	0.187986	0.00605553	0.498116
ENSRNOG00000018980	9	Tjap1		-0.166694	0.0061064	0.498283
ENSRNOG00000001252	12	Chst12	CHST12	0.237853	0.00612269	0.498283
ENSRNOG00000002682	10	Zfp692	ZNF692	-0.190559	0.00618385	0.499177
ENSRNOG00000059810	4	Txnrd3	TXNRD3	0.320167	0.00620815	0.499177
ENSRNOG00000002969	13	Itpkb	ITPKB	0.348745	0.00623578	0.499177
ENSRNOG00000053306	9	Washc1	WASHC1	-0.178795	0.00629961	0.499177
ENSRNOG00000021735	17	Akr1c15	AKR1C8P	0.272278	0.0062998	0.499177
ENSRNOG00000020541	10	Nprl3	NPRL3	-0.18302	0.00632944	0.499177
ENSRNOG00000007657	5	Col27a1	COL27A1	-0.221537	0.00638257	0.49987
ENSRNOG00000024140	1	Sft2d1	SFT2D1	-0.172904	0.00645815	0.49987
ENSRNOG00000031801	11	Ephb3	EPHB3	0.324313	0.00655866	0.49987
ENSRNOG00000060349	4	Fam3c	FAM3C	0.172905	0.00656961	0.49987
ENSRNOG00000020097	9	Inha	INHA	-0.188157	0.00667274	0.49987
ENSRNOG00000026840	5	Thap3	THAP3	-0.212321	0.00669745	0.49987
ENSRNOG00000052376	9	Bend6	BEND6	0.178716	0.00671064	0.49987
ENSRNOG00000024364	19	Enkd1	ENKD1	-0.263974	0.00679022	0.49987
ENSRNOG00000018859	14	Pik3ip1	PIK3IP1	-0.181324	0.00679899	0.49987
ENSRNOG00000024794	11	LOC103689978	SENP5	0.477207	0.00686696	0.49987
ENSRNOG00000007286	7	Mdm1	MDM1	-0.180723	0.00689803	0.49987
ENSRNOG00000000850	20	Apom	APOM	-0.501773	0.00696276	0.49987
ENSRNOG00000007934	7	Elfn2	ELFN2	0.383822	0.00699094	0.49987
ENSRNOG00000004201	7	Rims2	RIMS2	-0.165724	0.00703691	0.49987
ENSRNOG00000059466	12	AC126572.7		-0.578031	0.00707183	0.49987
ENSRNOG00000050650	3	Ttc16	TTC16	-0.54903	0.0070988	0.49987
ENSRNOG00000016494	10	Tmem204	TMEM204	0.229601	0.00709985	0.49987
ENSRNOG00000021685	10	Cdk5r1	CDK5R1	0.363398	0.007109	0.49987
ENSRNOG00000001313	20	Gnaz	GNAZ	0.20662	0.00711991	0.49987
ENSRNOG00000023143	10	Nlrp1a	NLRP1	0.43163	0.00717969	0.49987
ENSRNOG00000001272	20	Mcm3ap	MCM3AP	-0.108615	0.00718918	0.49987
ENSRNOG00000021712	15	Rcbtb1	RCBTB1	0.380262	0.0071941	0.49987
ENSRNOG00000011175	4	Hnrnpa2b1	HNRNPA2B1	0.205917	0.00724253	0.49987
ENSRNOG00000060120	7	Selenoo	SELENOO	-0.142428	0.00725424	0.49987
ENSRNOG00000007551	5	Patj	PATJ	-0.2449	0.00725766	0.49987
ENSRNOG00000016256	16	Myo9b	MYO9B	-0.141598	0.00727029	0.49987
ENSRNOG00000014340	8	Pdcd7	PDCD7	-0.127957	0.00729269	0.49987
ENSRNOG00000013878	19	Hmgxb4	HMGXB4	-0.188826	0.00730565	0.49987
ENSRNOG00000013305	8	Atp2c1	ATP2C1	0.168417	0.00731035	0.49987
ENSRNOG00000008830	10	Nfe2l1	NFE2L1	0.228725	0.00731837	0.49987
ENSRNOG00000001845	11	Top3b	TOP3B	-0.138965	0.00742426	0.503059
ENSRNOG00000009032	4	Ttll3	TTLL3, ARPC4-TTLL3	-0.241027	0.00743081	0.503059
ENSRNOG00000032398	9	RGD1562136	C5orf30	0.121871	0.00747428	0.503523
ENSRNOG00000017981	17	Mcm10	MCM10	-0.887675	0.00755621	0.503523
ENSRNOG00000056087	3	Erich2	ERICH2	-0.387985	0.00760389	0.503523
ENSRNOG00000051734	1	RGD1564887		-0.256543	0.00768565	0.503523
ENSRNOG00000020281	1	Kif22	KIF22	-0.608178	0.00774956	0.503523
ENSRNOG00000021143	2	Setdb1	SETDB1	-0.14838	0.00775039	0.503523
ENSRNOG00000020882	1	Shkbp1	SHKBP1	-0.239201	0.00775362	0.503523
ENSRNOG00000015419	10	Spem1	SPEM1	-0.37596	0.00779826	0.503523
ENSRNOG00000017803	17	Apbb1ip	APBB1IP	0.3127	0.00782295	0.503523
ENSRNOG00000028733	12	Prkar1b	PRKAR1B	0.269403	0.00786287	0.503523
ENSRNOG00000048874	6	Gckr	GCKR	1.26523	0.00787279	0.503523
ENSRNOG00000019507	1	Hnrnpul2	HNRNPUL2-BSCL2, HNRNPUL2	0.191054	0.00787501	0.503523
ENSRNOG00000027731	5	Ubxn10	UBXN10	-1.0525	0.00787554	0.503523
ENSRNOG00000051244	13	AABR07020966.1	LEMD1	-0.854571	0.00793367	0.503523
ENSRNOG00000025629	2	Prpf3	PRPF3	-0.158638	0.00795018	0.503523
ENSRNOG00000033220	12	Oas1k	OAS1	-0.3527	0.00802139	0.503523
ENSRNOG00000053206	10	LOC688442		0.66961	0.00810861	0.503523
ENSRNOG00000008825	3	Ssrp1	SSRP1	-0.112098	0.00823703	0.503523
ENSRNOG00000015239	1	Ginm1	GINM1	0.184747	0.00825787	0.503523
ENSRNOG00000020388	1	Inpp5f	INPP5F	-0.257084	0.00829547	0.503523
ENSRNOG00000054474	17	Mastl	MASTL	-1.19341	0.00833914	0.503523
ENSRNOG00000033397	7	Adamts20	ADAMTS20	-0.293727	0.00839406	0.503523
ENSRNOG00000051531	19	Ctu2	CTU2	-0.232544	0.0084219	0.503523
ENSRNOG00000056577	1	AABR07007023.1		0.468842	0.00847997	0.503523
ENSRNOG00000008578	X	Cdk16	CDK16	0.143272	0.00851498	0.503523
ENSRNOG00000042653	10	Ndufaf8	NDUFAF8	-0.244	0.0085233	0.503523
ENSRNOG00000018774	18	Rps14	RPS14	-0.167634	0.0085309	0.503523
ENSRNOG00000019609	5	B4galt2	B4GALT2	0.165525	0.00853492	0.503523
ENSRNOG00000059801	7	Lima1	LIMA1	-0.143064	0.00854595	0.503523
ENSRNOG00000003869	14	Sod3	SOD3	0.196611	0.00857394	0.503523
ENSRNOG00000049437	9	Gpc1	GPC1	-0.13839	0.00857837	0.503523
ENSRNOG00000005214	14	Plek	PLEK	0.355199	0.00860824	0.503523
ENSRNOG00000001351	12	Trafd1	TRAFD1	-0.155294	0.00862009	0.503523
ENSRNOG00000036842	7	Smug1	SMUG1	0.219146	0.00864135	0.503523
ENSRNOG00000008596	3	Ttll9	TTLL9	-0.303634	0.00869488	0.503523
ENSRNOG00000042253	15	Ecd	ECD	-0.213573	0.00870088	0.503523
ENSRNOG00000046426	9	Ankrd66	ANKRD66	-1.2651	0.00870205	0.503523
ENSRNOG00000061264	7	AABR07058091.2		-0.50315	0.00873384	0.503523
ENSRNOG00000002571	10	Tekt5	TEKT5	0.816947	0.00874573	0.503523
ENSRNOG00000009336	7	Mapk15	MAPK15	-0.439776	0.00875406	0.503523
ENSRNOG00000015093	14	Sparcl1	SPARCL1	0.175814	0.00883259	0.504166
ENSRNOG00000013727	9	Ndc80	NDC80	-0.810703	0.00885638	0.504166
ENSRNOG00000009946	8	Ldlr	LDLR	0.216694	0.00895473	0.504166
ENSRNOG00000034093	2	AABR07011951.1	HSPA8	0.503317	0.00897273	0.504166
ENSRNOG00000000968	12	Rnf6	RNF6	0.12453	0.00900144	0.504166
ENSRNOG00000008305	8	Sc5d	SC5D	0.116489	0.00901288	0.504166
ENSRNOG00000007971	10	Wbp2	WBP2	0.251153	0.00902248	0.504166
ENSRNOG00000037146	3	Ctxn2	CTXN2	-0.248799	0.00902885	0.504166
ENSRNOG00000017427	2	LOC100909840	PFN2	0.273393	0.00909584	0.505852
ENSRNOG00000000177	7	Plpp2	PLPP2	-0.312174	0.00915404	0.505852
ENSRNOG00000028323	12	Dhrsx		-0.177498	0.00915824	0.505852
ENSRNOG00000025523	1	Armh3	ARMH3	0.365972	0.00923898	0.508476
ENSRNOG00000020607	1	Bckdha	AC011462.1, BCKDHA	-0.157218	0.00929645	0.50903
ENSRNOG00000009782	5	Efcab7	EFCAB7	-0.448505	0.00937935	0.50903
ENSRNOG00000008797	7	Tmpo	TMPO	-0.182661	0.00939657	0.50903
ENSRNOG00000062231	X	AABR07037451.2	FAM120C	0.263562	0.00943611	0.50903
ENSRNOG00000039744	20	RT1-CE4		-0.401602	0.00944406	0.50903
ENSRNOG00000023208	5	Myorg	MYORG	0.314186	0.00944865	0.50903
ENSRNOG00000000665	12	Pitpnb	PITPNB	0.219051	0.00948879	0.509398
ENSRNOG00000049560	13	Glul	GLUL	0.165083	0.00952343	0.50947
ENSRNOG00000043053	2	Zfp639	ZNF639	-0.222849	0.00962717	0.511678
ENSRNOG00000014645	18	Aldh7a1	ALDH7A1	0.135477	0.00963159	0.511678
ENSRNOG00000005971	3	Gpr176	GPR176	-0.176034	0.00966906	0.511891
ENSRNOG00000014973	10	Tekt1	TEKT1	-0.480036	0.00979489	0.516765
ENSRNOG00000049633	13	Flvcr1	FLVCR1	0.673909	0.00983407	0.517049
ENSRNOG00000021015	1	Sbsn	SBSN	-0.316612	0.00999334	0.522118
ENSRNOG00000009473	10	Osbpl7	OSBPL7	-0.177585	0.00999874	0.522118
ENSRNOG00000013514	7	Maf1	MAF1	-0.116896	0.0100613	0.523601
ENSRNOG00000029330	X	Car5b	CA5B	0.320346	0.0101294	0.524376
ENSRNOG00000019987	3	Scand1	SCAND1	-0.206431	0.0101448	0.524376
ENSRNOG00000015948	1	Slc1a5	SLC1A5	0.364741	0.0102494	0.527999
ENSRNOG00000037124	3	Fam227b	FAM227B	-0.683502	0.0103264	0.528261
ENSRNOG00000006049	19	Rfx1	RFX1	-0.2085	0.0103641	0.528261
ENSRNOG00000052968	3	Hnrnpa3	HNRNPA3	0.274088	0.0103808	0.528261
ENSRNOG00000009354	3	Nrarp	NRARP	0.228029	0.0103926	0.528261
ENSRNOG00000013253	2	Armc1	ARMC1	0.220802	0.0104785	0.530865
ENSRNOG00000011859	2	Eif5a2	EIF5A2	0.190228	0.0105496	0.532704
ENSRNOG00000007111	5	Nrdc	NRDC	-0.0918158	0.0106004	0.533508
ENSRNOG00000016243	2	Casq2	CASQ2	-0.385913	0.0107134	0.537425
ENSRNOG00000003452	X	Asb9	ASB9	0.829742	0.0108287	0.541201
ENSRNOG00000022347	2	Fam173b	ATPSCKMT	-0.204571	0.0109024	0.541201
ENSRNOG00000002773	13	Rgs4	RGS4	0.203533	0.0109224	0.541201
ENSRNOG00000026542	13	Suco	SUCO	-0.23883	0.0109301	0.541201
ENSRNOG00000009779	7	Krt8	KRT8	-0.71617	0.0109807	0.541952
ENSRNOG00000007037	5	Cfap57		-0.700791	0.011164	0.549224
ENSRNOG00000011937	2	Sgtb	SGTB	0.231523	0.0112451	0.549346
ENSRNOG00000023375	10	Rab34	RAB34	-0.18241	0.0112713	0.549346
ENSRNOG00000008989	15	Cryl1	CRYL1	0.220594	0.0112742	0.549346
ENSRNOG00000011550	5	Kcnab2	KCNAB2	0.323216	0.0113447	0.550877
ENSRNOG00000018650	16	Ap3m2	AP3M2	0.241638	0.0113888	0.550877
ENSRNOG00000042602	2	AABR07009224.1		0.942173	0.0114136	0.550877
ENSRNOG00000009033	13	Cntn2	CNTN2	0.196805	0.0114778	0.551079
ENSRNOG00000010331	15	Ctsb	CTSB	0.0864062	0.0114962	0.551079
ENSRNOG00000004773	7	Yaf2	YAF2	0.128686	0.0115635	0.551079
ENSRNOG00000042029	15	Efs	EFS	-0.171436	0.0115648	0.551079
ENSRNOG00000011105	2	Arl15	ARL15	0.669539	0.0115979	0.551079
ENSRNOG00000023627	5	Cfap74	CFAP74	-0.498109	0.0117016	0.553013
ENSRNOG00000014928	1	Apba1	APBA1	0.38252	0.0117109	0.553013
ENSRNOG00000025504	7	Ankrd46	ANKRD46	0.112948	0.0117669	0.553949
ENSRNOG00000008526	8	Pdzd3	PDZD3	-0.34844	0.0118442	0.554143
ENSRNOG00000060107	2	Dnajb14	DNAJB14	0.399988	0.0118621	0.554143
ENSRNOG00000027296	18	Pcdhga6	PCDHGA6	0.707427	0.0118797	0.554143
ENSRNOG00000015732	15	Bcl2l2	BCL2L2	0.165402	0.0119257	0.5546
ENSRNOG00000025899	6	Thada	THADA	-0.172293	0.0120493	0.554715
ENSRNOG00000037655	2	Gatb	GATB	-0.1676	0.0120709	0.554715
ENSRNOG00000007237	6	Id2	ID2	0.275581	0.0120971	0.554715
ENSRNOG00000049121	9	Bysl	BYSL	-0.199039	0.0121086	0.554715
ENSRNOG00000060449	3	Rps21	RPS21	-0.373799	0.0121141	0.554715
ENSRNOG00000028753	1	B9d2	B9D2	-0.163651	0.0121863	0.554715
ENSRNOG00000038055	10	Slc47a2		-0.872767	0.012187	0.554715
ENSRNOG00000012477	3	Eef1a2	EEF1A2	0.206551	0.0122182	0.554715
ENSRNOG00000004904	7	Pa2g4		0.173031	0.0123279	0.556321
ENSRNOG00000008557	4	Abcb8	ABCB8	-0.128045	0.0124234	0.556321
ENSRNOG00000017702	17	Gpld1	GPLD1	-0.179381	0.0124679	0.556321
ENSRNOG00000043233	7	Cyp4f6	CYP4F8	-0.219026	0.0124855	0.556321
ENSRNOG00000058870	5	Mroh7	MROH7-TTC4, MROH7	-0.275781	0.0124936	0.556321
ENSRNOG00000033915	7	Gpt	GPT	-0.12288	0.0124968	0.556321
ENSRNOG00000011193	8	Hmgcll1	HMGCLL1	0.170525	0.0125574	0.556321
ENSRNOG00000019930	10	Rhot2	RHOT2	-0.139059	0.0125634	0.556321
ENSRNOG00000000033	13	Tmcc2	TMCC2	0.126432	0.0125809	0.556321
ENSRNOG00000061816	17	AABR07027870.2		-0.84202	0.0127372	0.559906
ENSRNOG00000019674	1	Mfsd13a	MFSD13A	-0.143743	0.0127425	0.559906
ENSRNOG00000002736	13	Rabgap1l	RABGAP1L	0.612387	0.0127917	0.559906
ENSRNOG00000045663	16	LOC102546678	PRRG3	1.49543	0.0128083	0.559906
ENSRNOG00000030294	6	Eml4	EML4	-0.157556	0.0128963	0.560859
ENSRNOG00000014475	5	Slc31a1	SLC31A1	0.226226	0.0129904	0.560859
ENSRNOG00000005924	3	Dstn	DSTN	0.0801047	0.0130076	0.560859
ENSRNOG00000012556	2	Isl1	ISL1	-0.458664	0.0130453	0.560859
ENSRNOG00000046330	10	AABR07029581.1	RNF130	0.135762	0.013107	0.560859
ENSRNOG00000012841	16	Alg11	ALG11	-0.154796	0.0131108	0.560859
ENSRNOG00000011696	2	Lifr	LIFR	0.480163	0.0131191	0.560859
ENSRNOG00000017243	1	Bnip3	BNIP3	0.115224	0.0131234	0.560859
ENSRNOG00000004162	13	Pfkfb2	PFKFB2	-0.151643	0.0132295	0.562266
ENSRNOG00000023366	12	Styxl1	STYXL1	-0.543965	0.0132732	0.562266
ENSRNOG00000002823	10	Mapk9	MAPK9	0.134575	0.01329	0.562266
ENSRNOG00000002916	10	Car4	CA4	0.302351	0.0133493	0.562266
ENSRNOG00000009224	10	E4f1	E4F1	-0.167272	0.0133738	0.562266
ENSRNOG00000039976	9	Ptk7	PTK7	-0.261121	0.0133768	0.562266
ENSRNOG00000013027	8	Rgl3	RGL3	-0.219076	0.0134967	0.564257
ENSRNOG00000021729	4	Iqub	IQUB	-0.264086	0.0134979	0.564257
ENSRNOG00000002592	X	Rps6ka6	RPS6KA6	-0.366997	0.0135558	0.565099
ENSRNOG00000000796	20	Ranbp2	RANBP2	-0.17476	0.0136199	0.565099
ENSRNOG00000023830	19	Dnase2	DNASE2	0.154604	0.0136616	0.565099
ENSRNOG00000005390	4	Nup210	NUP210	-0.188382	0.0136953	0.565099
ENSRNOG00000010952	4	Ift122	IFT122	-0.156351	0.0137169	0.565099
ENSRNOG00000039902	6	Lbh	LBH	0.763133	0.0137455	0.565099
ENSRNOG00000004410	3	Pax6	PAX6	-0.33442	0.0139129	0.565099
ENSRNOG00000005620	10	Lcp2	LCP2	0.281969	0.0139446	0.565099
ENSRNOG00000038366	2	Larp1b	LARP1B	0.224803	0.0139641	0.565099
ENSRNOG00000042523	18	Ube2d2	UBE2D2	0.165231	0.0139859	0.565099
ENSRNOG00000026944	2	Gpr150		-0.274832	0.0140325	0.565099
ENSRNOG00000023431	10	LOC102555635		-0.220521	0.0140767	0.565099
ENSRNOG00000020781	1	Tbcb	TBCB	-1.21857	0.0140961	0.565099
ENSRNOG00000019085	9	Xpo5	XPO5	-0.116648	0.0141164	0.565099
ENSRNOG00000059013	4	AABR07060519.1		-0.790965	0.0141426	0.565099
ENSRNOG00000014963	19	Adgrg1	ADGRG1	-0.117532	0.0141729	0.565099
ENSRNOG00000006030	4	Ptprz1	PTPRZ1	-0.178945	0.0141736	0.565099
ENSRNOG00000039759	X	Gpr34	GPR34	0.287771	0.0141829	0.565099
ENSRNOG00000004973	6	Ppp2r5c	PPP2R5C	0.183819	0.0142597	0.566543
ENSRNOG00000010083	10	Prpsap1	PRPSAP1	-0.169788	0.0142932	0.566543
ENSRNOG00000008410	8	Cep63	CEP63	-0.192465	0.0144576	0.570721
ENSRNOG00000013579	5	LOC100359916	HNRNPK	-0.87533	0.014523	0.570721
ENSRNOG00000003728	10	Xylt2	XYLT2	-0.129986	0.0145362	0.570721
ENSRNOG00000037221	5	Tipinl1	TIPIN	-0.263466	0.0145478	0.570721
ENSRNOG00000009484	4	Ptcd3	PTCD3	-0.140967	0.0145944	0.571085
ENSRNOG00000053044	2	AABR07012775.1		-0.614211	0.0146703	0.572591
ENSRNOG00000028016	13	AABR07021402.1		0.778148	0.0147247	0.573252
ENSRNOG00000032311	7	AABR07058658.1	TTLL8	-0.314058	0.0148278	0.574046
ENSRNOG00000055925	7	Zc3h7b	ZC3H7B	0.113362	0.0148337	0.574046
ENSRNOG00000000648	20	Jmjd1c	JMJD1C	-0.145623	0.0148577	0.574046
ENSRNOG00000020296	1	LOC103693430	ATP5MD	0.218668	0.0150075	0.578374
ENSRNOG00000018747	3	LOC102555457	ELMO2	-0.112774	0.0151115	0.580919
ENSRNOG00000057852	1	Cacng6	CACNG6	0.449921	0.0151814	0.582145
ENSRNOG00000019365	18	Ablim3	ABLIM3	0.220999	0.0152281	0.582475
ENSRNOG00000060623	X	Fam3a	FAM3A	-0.184875	0.0153278	0.584321
ENSRNOG00000014252	1	Irf2bp1	IRF2BP1	-0.124292	0.0153527	0.584321
ENSRNOG00000024142	16	Arglu1	ARGLU1	-0.121195	0.0154443	0.585784
ENSRNOG00000011167	15	Wdhd1	WDHD1	-0.431661	0.0155132	0.585784
ENSRNOG00000057096	4	Gnai1	GNAI1	0.226535	0.0155177	0.585784
ENSRNOG00000014653	15	Arl11	ARL11	0.349895	0.0155485	0.585784
ENSRNOG00000002075	14	Cnot6l	CNOT6L	-0.269234	0.0156043	0.585784
ENSRNOG00000004438	7	Cntn1	CNTN1	0.186467	0.0156569	0.585784
ENSRNOG00000020250	1	Pcgf6	PCGF6	-0.219734	0.0156592	0.585784
ENSRNOG00000003889	7	Tbc1d15	TBC1D15	-0.246242	0.0157466	0.586145
ENSRNOG00000020401	15	Adcy4	ADCY4	-0.274616	0.0157525	0.586145
ENSRNOG00000007420	4	Hrh1	HRH1	0.412992	0.0157838	0.586145
ENSRNOG00000054272	6	Dhx57	DHX57	-0.146481	0.0158691	0.586677
ENSRNOG00000010365	X	Syn1	SYN1	0.209631	0.0158748	0.586677
ENSRNOG00000027596	3	Mbd5	MBD5	-0.162222	0.0159872	0.589407
ENSRNOG00000046969	11	AABR07034438.1	UBXN7	0.393654	0.016222	0.592249
ENSRNOG00000061612	17	Zfp184		-0.13519	0.0162508	0.592249
ENSRNOG00000056214	13	AABR07022098.1		-0.506524	0.0162562	0.592249
ENSRNOG00000000996	12	Arpc1a	ARPC1A	-0.137727	0.0162833	0.592249
ENSRNOG00000002807	10	Sept9	SEPTIN9	0.362908	0.0162938	0.592249
ENSRNOG00000009156	4	Tra2a	TRA2A	-0.201991	0.016306	0.592249
ENSRNOG00000025781	1	Sec31b	SEC31B	-0.352539	0.0163352	0.592249
ENSRNOG00000005248	14	Slc1a4	SLC1A4	0.129769	0.0164657	0.594958
ENSRNOG00000015603	6	Prkce	PRKCE	0.339335	0.0165261	0.594958
ENSRNOG00000023951	7	Tbc1d30	TBC1D30	0.207825	0.0165644	0.594958
ENSRNOG00000004060	6	Calm2	CALM1	0.129684	0.0165655	0.594958
ENSRNOG00000053047	10	Top2a	TOP2A	-0.442901	0.016662	0.596176
ENSRNOG00000043419	10	Hist3h2ba		-0.191372	0.0166773	0.596176
ENSRNOG00000005872	10	Tcf7	TCF7	0.56801	0.0168999	0.600974
ENSRNOG00000013741	2	Ube2d3	UBE2D3	0.128222	0.0169353	0.600974
ENSRNOG00000016427	14	Letm1	LETM1	0.175169	0.0169517	0.600974
ENSRNOG00000018364	10	Kat2a	KAT2A	-0.103452	0.0170482	0.600974
ENSRNOG00000053060	7	Zfc3h1	ZFC3H1	-0.247164	0.0170517	0.600974
ENSRNOG00000014674	2	Exosc9	EXOSC9	0.196462	0.0170876	0.600974
ENSRNOG00000021157	2	Ctss	CTSS	0.161209	0.0170924	0.600974
ENSRNOG00000001708	11	Dvl3	DVL3	0.113082	0.0171258	0.600974
ENSRNOG00000018892	10	Hcrt	HCRT	-1.31524	0.0171747	0.60131
ENSRNOG00000018870	2	Hapln2	HAPLN2	-0.198122	0.0174481	0.608386
ENSRNOG00000002125	14	Ccni	CCNI	0.124925	0.0175088	0.608386
ENSRNOG00000020957	1	Igflr1	IGFLR1	-0.385345	0.0175154	0.608386
ENSRNOG00000036672	10	Sectm1a	SECTM1	0.713718	0.0175358	0.608386
ENSRNOG00000007152	4	Bhlhe40	BHLHE40	0.287297	0.017737	0.61312
ENSRNOG00000014837	9	Emilin2	EMILIN2	0.496758	0.0178152	0.61312
ENSRNOG00000052134	8	Pigy	PIGY	-0.199949	0.0179958	0.61312
ENSRNOG00000018509	8	Cx3cr1	CX3CR1	0.351228	0.0180901	0.61312
ENSRNOG00000011944	4	Snx10	SNX10	0.164439	0.0181345	0.61312
ENSRNOG00000020269	16	Sugp2	SUGP2	0.131609	0.0183046	0.61312
ENSRNOG00000020467	18	Nrep	NREP	0.273233	0.0183517	0.61312
ENSRNOG00000028384	3	Npepl1	NPEPL1	-0.19371	0.018361	0.61312
ENSRNOG00000019825	1	Zdhhc24	ZDHHC24	0.180208	0.0183822	0.61312
ENSRNOG00000004171	10	Dnah9	DNAH9	-0.266368	0.0184388	0.61312
ENSRNOG00000058277	1	AC080157.1		-0.462408	0.0185798	0.61312
ENSRNOG00000045965	10	N4bp3	N4BP3	-0.699408	0.0185805	0.61312
ENSRNOG00000057161	17	AABR07027407.1		0.63718	0.0185885	0.61312
ENSRNOG00000015644	5	Ugcg	UGCG	0.140174	0.0185923	0.61312
ENSRNOG00000016346	16	Prkcd	PRKCD	-0.292534	0.0186093	0.61312
ENSRNOG00000007719	5	Ccnc	CCNC	0.15474	0.0186889	0.61312
ENSRNOG00000020543	1	Nosip	NOSIP	-0.192864	0.0187352	0.61312
ENSRNOG00000011523	17	H2afy	MACROH2A1	-0.114466	0.01877	0.61312
ENSRNOG00000004624	3	Rnd3	RND3	-0.173901	0.0187724	0.61312
ENSRNOG00000017621	1	Spns1	SPNS1	-0.144397	0.0188176	0.61312
ENSRNOG00000017752	2	Mccc2	MCCC2	-0.224854	0.0188695	0.61312
ENSRNOG00000002930	10	Ppl	PPL	-0.472587	0.0188967	0.61312
ENSRNOG00000030483	15	Rabggta	RABGGTA	-0.111795	0.0188985	0.61312
ENSRNOG00000047867	8	Klhdc8b	KLHDC8B	-0.157741	0.0189078	0.61312
ENSRNOG00000043388	1	Irf3	IRF3	-0.153876	0.018917	0.61312
ENSRNOG00000024172	1	T2		-0.843873	0.0189623	0.61312
ENSRNOG00000057127	10	Zg16b		-0.541156	0.0189718	0.61312
ENSRNOG00000047456	9	Yju2	YJU2	-0.125395	0.0190738	0.61312
ENSRNOG00000006792	8	Cep57	CEP57	-0.155228	0.0190795	0.61312
ENSRNOG00000059061	14	Uqcr10	UQCR10	-0.168817	0.0191169	0.61312
ENSRNOG00000010730	6	Efcab10	EFCAB10	-0.52136	0.0192607	0.61312
ENSRNOG00000003603	10	Arhgap44	ARHGAP44	0.257046	0.0192904	0.61312
ENSRNOG00000026690	17	Kin	KIN	-0.212197	0.0192969	0.61312
ENSRNOG00000026857	1	Kif7	KIF7	-0.255367	0.0193118	0.61312
ENSRNOG00000001483	12	Rcc1l	RCC1L	-0.168863	0.0193442	0.61312
ENSRNOG00000028279	4	Tex52	TEX52	-0.8453	0.0193796	0.61312
ENSRNOG00000007920	5	Ssbp3	SSBP3	0.141159	0.0194795	0.61312
ENSRNOG00000006130	7	Rab5b	RAB5B	0.123191	0.0194801	0.61312
ENSRNOG00000045857	6	Tmed8	TMED8	0.639317	0.0195006	0.61312
ENSRNOG00000022769	9	Sp100	SP100	0.665554	0.0195022	0.61312
ENSRNOG00000001367	12	Gpc2	GPC2	-0.385232	0.019506	0.61312
ENSRNOG00000010598	14	Hs3st1	HS3ST1	0.303869	0.0195096	0.61312
ENSRNOG00000022893	12	Rimbp2	RIMBP2	0.285522	0.0195106	0.61312
ENSRNOG00000016655	9	Pex6	PEX6	-0.146982	0.0196392	0.61312
ENSRNOG00000014865	10	LOC100912483	C17orf100	0.481605	0.0196495	0.61312
ENSRNOG00000004200	7	Sybu	SYBU	-0.153647	0.0196864	0.61312
ENSRNOG00000010488	16	Zmiz1	ZMIZ1	0.101245	0.0197101	0.61312
ENSRNOG00000060514	4	Wdr54	WDR54	-0.157023	0.0197481	0.61312
ENSRNOG00000003714	10	Clk4	CLK4	-0.132689	0.0197754	0.61312
ENSRNOG00000014018	4	St8sia1	ST8SIA1	0.410417	0.0197763	0.61312
ENSRNOG00000032539	5	Spag8	SPAG8	-0.355061	0.019808	0.61312
ENSRNOG00000008622	4	Creb5	CREB5	0.633934	0.0198112	0.61312
ENSRNOG00000047505	9	Tubb4a	TUBB4A	0.141239	0.0198278	0.61312
ENSRNOG00000005180	14	Vstm2a	VSTM2A	0.26116	0.019924	0.61312
ENSRNOG00000023896	7	Dusp6	DUSP6	0.293366	0.019949	0.61312
ENSRNOG00000056853	3	Psma7	PSMA7	0.124944	0.0199869	0.61312
ENSRNOG00000017684	8	Fbxl22	FBXL22	-0.762053	0.0200402	0.61312
ENSRNOG00000051948	X	Hcfc1	HCFC1	0.105502	0.020065	0.61312
ENSRNOG00000023650	14	Cops4	COPS4	-0.118831	0.0201314	0.61312
ENSRNOG00000021469	11	Ccdc14	CCDC14	-0.273738	0.0201382	0.61312
ENSRNOG00000052990	7	Cers5	CERS5	-0.0957873	0.0201634	0.61312
ENSRNOG00000019885	2	Magi3	MAGI3	0.176395	0.0201635	0.61312
ENSRNOG00000010298	14	Xbp1	XBP1	0.162968	0.0201969	0.61312
ENSRNOG00000017857	9	Cul7	CUL7	-0.144129	0.0203095	0.615318
ENSRNOG00000037793	9	Cdk5r2	CDK5R2	0.172779	0.0204537	0.618138
ENSRNOG00000013370	10	Gfer	GFER	-0.18332	0.020515	0.618138
ENSRNOG00000032401	7	H3f3c	H3-3A	-0.105316	0.0205238	0.618138
ENSRNOG00000051304	1	AABR07004272.1		-0.693173	0.0206432	0.618558
ENSRNOG00000061335	7	LOC108351520		-0.301086	0.0206621	0.618558
ENSRNOG00000011511	15	Stk24	STK24	0.245631	0.0207144	0.618558
ENSRNOG00000000994	12	Stxbp2	STXBP2	-0.252599	0.0207311	0.618558
ENSRNOG00000015825	1	Aurkc	AURKC	-0.195532	0.0207399	0.618558
ENSRNOG00000025604	7	Atad2		-0.367359	0.0208412	0.619999
ENSRNOG00000003763	X	Prdx4	PRDX4	0.21173	0.0208693	0.619999
ENSRNOG00000052236	1	AABR07004992.1		0.91732	0.0209443	0.621023
ENSRNOG00000052840	10	Tanc2	TANC2	0.330885	0.0210848	0.622834
ENSRNOG00000007310	4	Klrb1a	KLRB1	-0.980332	0.021117	0.622834
ENSRNOG00000023781	7	Plec	PLEC	0.158512	0.0211275	0.622834
ENSRNOG00000015250	2	Mettl14	METTL14	-0.136328	0.0212234	0.62286
ENSRNOG00000020353	1	Sh3pxd2a	SH3PXD2A	0.266766	0.021304	0.62286
ENSRNOG00000025244	12	Trrap		-0.120435	0.0213179	0.62286
ENSRNOG00000049952	20	Gucd1	GUCD1	-0.816102	0.0213234	0.62286
ENSRNOG00000019020	19	Bbs2	BBS2	-0.167513	0.0213319	0.62286
ENSRNOG00000004022	13	Klhdc9	KLHDC9	0.373994	0.0214346	0.62337
ENSRNOG00000030225	8	Clpx	CLPX	-0.16581	0.0214628	0.62337
ENSRNOG00000015974	19	Tmem208	TMEM208	-0.181119	0.0215003	0.62337
ENSRNOG00000024503	6	Nbas	NBAS	-0.130498	0.0215294	0.62337
ENSRNOG00000001142	12	Prkab1	PRKAB1	-0.1675	0.0215895	0.62337
ENSRNOG00000005947	4	Pde6h	PDE6H	-1.47619	0.0216586	0.62337
ENSRNOG00000054508	4	Foxp2	FOXP2	-0.339551	0.0217068	0.62337
ENSRNOG00000000547	20	Tspyl4	TSPYL4	0.235175	0.0217454	0.62337
ENSRNOG00000020501	7	Tjp3	TJP3	-0.532519	0.0217632	0.62337
ENSRNOG00000021855	4	Kcp	KCP	-0.385526	0.0217726	0.62337
ENSRNOG00000018123	17	Ccny	CCNY	0.144016	0.0217976	0.62337
ENSRNOG00000024159	13	Fcer1g	FCER1G	0.231659	0.0218523	0.623579
ENSRNOG00000004302	7	Pah	PAH	0.542535	0.0219013	0.623579
ENSRNOG00000031671	4	Rasgef1a	RASGEF1A	0.208995	0.0219479	0.623579
ENSRNOG00000010034	16	Asah1	ASAH1	0.130146	0.0219679	0.623579
ENSRNOG00000004206	6	Glrx5	GLRX5	-0.109775	0.0221435	0.626151
ENSRNOG00000050105	1	LOC103689942	PSG8, CEACAM3, PSG3, PSG2, PSG4, PSG11, CEACAM7, CEACAM4, CEACAM5, PSG1, CEACAM8, PSG5, PSG9, CEACAM6, PSG6, AC243967.1, CEACAM1	1.57971	0.0221685	0.626151
ENSRNOG00000031778	2	Mef2d	MEF2D	0.224201	0.0221962	0.626151
ENSRNOG00000004598	10	Tsen54	TSEN54	-0.185557	0.0222222	0.626151
ENSRNOG00000029242	8	Plekho2	PLEKHO2, AC069368.1	0.374221	0.0222805	0.62664
ENSRNOG00000039461	18	Pcdhga3	PCDHGA3	-0.686066	0.0224672	0.630732
ENSRNOG00000013869	7	Kcnj4	KCNJ4	-0.154998	0.0225387	0.631226
ENSRNOG00000052279	4	LOC103692169	MRPL53	-0.140244	0.022569	0.631226
ENSRNOG00000008362	4	Zfp775		-0.162695	0.0226322	0.631226
ENSRNOG00000003078	13	Dcaf6	DCAF6	0.124125	0.0226989	0.631226
ENSRNOG00000005135	X	Bclaf3	BCLAF3	-0.338629	0.0227324	0.631226
ENSRNOG00000001786	11	Snx4	SNX4	-0.138644	0.0227567	0.631226
ENSRNOG00000000463	20	Col11a2	COL11A2	-0.182743	0.0229054	0.631226
ENSRNOG00000022911	9	Hjurp	HJURP	-0.782167	0.0229741	0.631226
ENSRNOG00000000786	20	Rpp21	RPP21	-0.156865	0.023004	0.631226
ENSRNOG00000024737	1	Tnrc6a	TNRC6A	-0.160885	0.023099	0.631226
ENSRNOG00000018236	2	Cym		-0.894492	0.0231042	0.631226
ENSRNOG00000048273	11	Apod	APOD	0.124036	0.0231453	0.631226
ENSRNOG00000045686	3	Nfs1	AL109827.1, NFS1	-0.126211	0.0231539	0.631226
ENSRNOG00000011253	16	Trmt9b	TRMT9B	-0.309483	0.0231605	0.631226
ENSRNOG00000020950	1	Syvn1	SYVN1	-0.0979503	0.0231996	0.631226
ENSRNOG00000025110	1	Vwa3a	VWA3A	-0.218092	0.0232565	0.631226
ENSRNOG00000014007	17	Gfod1	GFOD1	0.531524	0.0232845	0.631226
ENSRNOG00000028834	10	Polr2a	POLR2A	0.145958	0.023434	0.631226
ENSRNOG00000050419	7	Avil	AVIL	-0.427888	0.0234769	0.631226
ENSRNOG00000016207	18	Galnt1	GALNT1	0.224104	0.0235764	0.631226
ENSRNOG00000028261	1	Tppp	TPPP	0.39923	0.0235847	0.631226
ENSRNOG00000011857	4	Mtpn	MTPN	0.290638	0.0235989	0.631226
ENSRNOG00000056032	12	AABR07035780.1		-0.883013	0.0236138	0.631226
ENSRNOG00000004090	14	LOC100361025	PRMT1	-0.362638	0.0236599	0.631226
ENSRNOG00000034102	7	Plk5	PLK5	-0.150259	0.0237281	0.631226
ENSRNOG00000006646	4	Vopp1	VOPP1	0.103513	0.0237379	0.631226
ENSRNOG00000042235	5	AC130035.1	CFAP74	-0.40848	0.0237843	0.631226
ENSRNOG00000020670	8	Atrip	ATRIP	-0.19247	0.0238499	0.631226
ENSRNOG00000028674	3	Fbxw5	FBXW5	-0.101292	0.0238673	0.631226
ENSRNOG00000013536	5	Cdc42	CDC42	0.162076	0.0239947	0.631226
ENSRNOG00000000852	20	Prrc2a	PRRC2A	-0.119968	0.0239949	0.631226
ENSRNOG00000026616	4	Ndufb2	NDUFB2	-0.14344	0.0240027	0.631226
ENSRNOG00000010312	3	Bhlhe23	BHLHE23	-0.575847	0.024011	0.631226
ENSRNOG00000016377	1	Cep55	CEP55	-0.763351	0.0240156	0.631226
ENSRNOG00000004196	6	LOC108350501		-0.152108	0.0240156	0.631226
ENSRNOG00000019842	5	Artn	ARTN	-0.604779	0.0240196	0.631226
ENSRNOG00000010868	3	Rims4	RIMS4	0.431702	0.0240295	0.631226
ENSRNOG00000003923	7	Rab21	RAB21	0.128497	0.0241036	0.631226
ENSRNOG00000011841	9	Map2	MAP2	0.139989	0.0241107	0.631226
ENSRNOG00000054493	15	Rpph1		-0.651273	0.0241351	0.631226
ENSRNOG00000009198	8	Rab6b	RAB6B	0.130964	0.0243632	0.634139
ENSRNOG00000016371	1	Slc18b1	SLC18B1	-0.143891	0.024382	0.634139
ENSRNOG00000018985	1	Grk2	GRK2	0.16733	0.0243904	0.634139
ENSRNOG00000002177	14	Gnpda2	GNPDA2	-0.177425	0.0244123	0.634139
ENSRNOG00000017969	2	Olfm3	OLFM3	-0.224125	0.0244906	0.634312
ENSRNOG00000050104	1	LOC108348122	CLIP3	0.140656	0.0245019	0.634312
ENSRNOG00000029670	2	RGD1564606		0.971719	0.0245573	0.634675
ENSRNOG00000018205	3	Ttl	TTL	0.220882	0.024689	0.636343
ENSRNOG00000016636	3	Lpin3	LPIN3	-0.235194	0.024732	0.636343
ENSRNOG00000013036	5	Epha8	EPHA8	-0.260073	0.0247624	0.636343
ENSRNOG00000001884	11	Ranbp1	RANBP1	0.128509	0.0248715	0.636343
ENSRNOG00000014966	1	LOC690000	C19orf12	0.175711	0.0249075	0.636343
ENSRNOG00000046602	1	AABR07006030.1		-0.317861	0.0249109	0.636343
ENSRNOG00000011119	16	NEWGENE_1306210	SPIN1	0.294466	0.0249478	0.636343
ENSRNOG00000006470	13	Camk1g	CAMK1G	-0.335304	0.0250095	0.636343
ENSRNOG00000003399	10	Hnrnph1	HNRNPH1	-0.119063	0.0250617	0.636343
ENSRNOG00000050554	1	LOC100362342	C10orf143	0.593288	0.0250991	0.636343
ENSRNOG00000019240	2	Ampd2	AMPD2	-0.158916	0.0251228	0.636343
ENSRNOG00000008529	3	Foxs1	FOXS1	0.377403	0.0252069	0.636343
ENSRNOG00000011196	10	Krt25	KRT25	-0.94827	0.0252123	0.636343
ENSRNOG00000047450	4	Lmo3	LMO3	0.164285	0.0252622	0.636343
ENSRNOG00000045770	11	Hira	HIRA	-0.118075	0.0252762	0.636343
ENSRNOG00000014893	2	Wdr63	WDR63	-0.905012	0.0253868	0.636343
ENSRNOG00000030017	16	Ercc6	ERCC6	-0.123652	0.0254409	0.636343
ENSRNOG00000055300	4	Ncapd2	NCAPD2	-0.202833	0.0254493	0.636343
ENSRNOG00000007805	3	Mybl2	MYBL2	-0.412972	0.0254859	0.636343
ENSRNOG00000003726	X	Scml2	SCML2	-0.615749	0.025588	0.636343
ENSRNOG00000020379	19	Cog8	AC026464.6, COG8, AC026464.3	0.173983	0.0256077	0.636343
ENSRNOG00000011618	19	Mmaa	MMAA	-0.174051	0.0256998	0.636343
ENSRNOG00000001341	12	Zfp113		0.498678	0.0257157	0.636343
ENSRNOG00000022372	5	Kdm1a	KDM1A	-0.10996	0.0257162	0.636343
ENSRNOG00000038002	12	Ccdc62	CCDC62	-0.178013	0.0257982	0.636343
ENSRNOG00000047890	9	Lrrc23	LRRC23	-0.269116	0.0258325	0.636343
ENSRNOG00000018623	9	Rev1	REV1	-0.14275	0.0258449	0.636343
ENSRNOG00000028844	19	Slc9a5	SLC9A5	-0.169496	0.0258614	0.636343
ENSRNOG00000013167	16	Hmgb2	HMGB2	-0.321824	0.0258621	0.636343
ENSRNOG00000010966	19	Itgb1	ITGB1	0.119789	0.0258696	0.636343
ENSRNOG00000023404	2	Slc9b2	SLC9B2	-0.289168	0.0259681	0.637181
ENSRNOG00000000187	7	Csf2rb	CSF2RB	0.752813	0.0259979	0.637181
ENSRNOG00000033520	7	Wdr97		-0.476459	0.0260937	0.637181
ENSRNOG00000060572	3	Tlk1	TLK1	0.625147	0.0261303	0.637181
ENSRNOG00000019819	19	Dus2	DUS2	-0.213542	0.0261428	0.637181
ENSRNOG00000008831	7	Hcn2	HCN2	0.174967	0.0261637	0.637181
ENSRNOG00000021931	14	Uba6	UBA6	-0.149627	0.0262257	0.637181
ENSRNOG00000023428	10	Pik3r5	PIK3R5	-0.344841	0.0262585	0.637181
ENSRNOG00000026177	4	Mgam	MGAM	0.77922	0.0262785	0.637181
ENSRNOG00000032328	17	Diras2	DIRAS2	0.321375	0.0264235	0.638413
ENSRNOG00000009625	15	Dpysl2	DPYSL2	0.256853	0.0264289	0.638413
ENSRNOG00000025619	15	Ap1g2	AP1G2	-0.284672	0.0264545	0.638413
ENSRNOG00000004257	X	Ctps2	CTPS2	0.176155	0.0265635	0.640035
ENSRNOG00000046023	4	Exoc4	EXOC4	0.251902	0.0266547	0.640354
ENSRNOG00000006604	8	Thy1	THY1	0.131061	0.0266605	0.640354
ENSRNOG00000017133	17	LOC306766	KIAA1191	0.102305	0.0268302	0.64342
ENSRNOG00000021732	7	Hsf1	HSF1	-0.11512	0.026908	0.644276
ENSRNOG00000058183	X	AABR07040624.1	TMEM258	0.292348	0.0270096	0.644939
ENSRNOG00000004143	13	Adipor1	ADIPOR1	0.107299	0.0270632	0.644939
ENSRNOG00000027880	8	Nbeal2	NBEAL2	-0.149748	0.0271179	0.644939
ENSRNOG00000025793	1	Usp31	USP31	0.187367	0.0271859	0.644939
ENSRNOG00000021318	6	Epas1	EPAS1	0.149027	0.0272127	0.644939
ENSRNOG00000049614	17	AABR07028488.1	ITIH5	0.235431	0.0272258	0.644939
ENSRNOG00000003931	10	Arsg	ARSG	0.245122	0.0272437	0.644939
ENSRNOG00000001043	12	Ddx55	DDX55	-0.208674	0.0272865	0.644939
ENSRNOG00000028993	X	LOC102555453		0.22328	0.0273151	0.644939
ENSRNOG00000019207	1	Shank1	SHANK1	0.430315	0.0274649	0.645821
ENSRNOG00000024945	14	Dusp18	DUSP18	0.193764	0.0275029	0.645821
ENSRNOG00000039435	15	Olr1644	OR4E1	0.682999	0.0275869	0.645821
ENSRNOG00000012920	9	Col9a1	COL9A1	-0.353501	0.0276385	0.645821
ENSRNOG00000021748	X	Las1l	LAS1L	-0.149309	0.0276548	0.645821
ENSRNOG00000019959	1	Kcnc3	KCNC3	0.115444	0.0277418	0.645821
ENSRNOG00000021218	2	Pias3	PIAS3	0.159894	0.0277793	0.645821
ENSRNOG00000059744	7	Atxn7l3b	ATXN7L3B	0.0941256	0.0278171	0.645821
ENSRNOG00000004950	6	Ubxn2a	UBXN2A	0.567787	0.0278303	0.645821
ENSRNOG00000061100	4	Tmem150a	TMEM150A	-0.191982	0.0279164	0.645821
ENSRNOG00000011376	6	Bbof1	BBOF1	-0.226114	0.0279387	0.645821
ENSRNOG00000019525	18	Hspa9	HSPA9	0.193096	0.0279482	0.645821
ENSRNOG00000037562	6	Zbtb42	ZBTB42	-0.741934	0.0280067	0.645821
ENSRNOG00000046585	3	AABR07054370.1	CHMP4B	0.180688	0.0280153	0.645821
ENSRNOG00000048682	20	Zwint	ZWINT	0.113751	0.0281391	0.645821
ENSRNOG00000031222	X	RGD1561327	MAGEA10	-0.239851	0.0281756	0.645821
ENSRNOG00000005825	7	Lyz2		0.175617	0.0282143	0.645821
ENSRNOG00000019950	1	Peli3	PELI3	0.133545	0.0282526	0.645821
ENSRNOG00000012728	3	Nkx2-2	NKX2-2	0.35725	0.0282595	0.645821
ENSRNOG00000011636	16	Dennd6a	DENND6A	-0.104083	0.0283168	0.645821
ENSRNOG00000046889	13	Dbi	DBI	0.13537	0.0283291	0.645821
ENSRNOG00000023589	3	Gpr107	GPR107	-0.139775	0.0283573	0.645821
ENSRNOG00000012186	2	Golph3	GOLPH3	0.118964	0.028394	0.645821
ENSRNOG00000016220	3	Rpl12		-0.132147	0.0284025	0.645821
ENSRNOG00000003455	10	Zfp13	ZNF205	-0.18347	0.0284257	0.645821
ENSRNOG00000052256	1	Dact3	DACT3	0.148579	0.0284499	0.645821
ENSRNOG00000039807	17	Fam193b	FAM193B	-0.154445	0.0284922	0.645822
ENSRNOG00000004793	7	Ncln	NCLN	-0.131652	0.028551	0.646198
ENSRNOG00000027229	17	Slc35d2	AL160269.1, SLC35D2	-0.376646	0.0286544	0.647581
ENSRNOG00000001090	12	Stard13	STARD13	-0.165928	0.0287335	0.648412
ENSRNOG00000018975	9	Atg9a	ATG9A, AC068946.2	-0.0952021	0.0288688	0.650024
ENSRNOG00000005652	4	Cntn4	CNTN4	0.194101	0.0289018	0.650024
ENSRNOG00000019098	19	Car5a	CA5A	-0.598219	0.0289613	0.650024
ENSRNOG00000042333	6	Dnal1	DNAL1	0.317377	0.0289913	0.650024
ENSRNOG00000005045	6	Ppp2r5e	PPP2R5E	0.0957175	0.0290438	0.650024
ENSRNOG00000020864	1	Kirrel2	KIRREL2	0.368119	0.0292581	0.650024
ENSRNOG00000048168	12	Gtpbp6	GTPBP6	-0.181052	0.0293159	0.650024
ENSRNOG00000012966	9	Acadl	ACADL	0.156953	0.0293407	0.650024
ENSRNOG00000015264	5	Lrrc38	LRRC38	-0.419693	0.0293496	0.650024
ENSRNOG00000004542	6	Ttc8	TTC8	-0.174932	0.0296267	0.650024
ENSRNOG00000048849	17	Pdss1	PDSS1	-0.22681	0.0296297	0.650024
ENSRNOG00000019982	1	Ethe1	ETHE1	0.195045	0.0296701	0.650024
ENSRNOG00000028814	12	Oasl2		-0.239795	0.0296912	0.650024
ENSRNOG00000029360	20	Serinc1	SERINC1	0.147174	0.0297091	0.650024
ENSRNOG00000047493	4	Slco1a4	SLCO1A2	0.161454	0.0297134	0.650024
ENSRNOG00000057676	8	Myzap	MYZAP, GCOM1	0.0954334	0.0297245	0.650024
ENSRNOG00000012593	5	Mmel1	MMEL1	-0.311041	0.0298383	0.650024
ENSRNOG00000019222	16	Tfdp1	TFDP1	-0.114709	0.0298527	0.650024
ENSRNOG00000010466	4	Chpf2	CHPF2	0.182624	0.0298958	0.650024
ENSRNOG00000050655	20	P4ha1	P4HA1	0.128882	0.0299094	0.650024
ENSRNOG00000004959	14	Actr2	ACTR2	0.253915	0.0299254	0.650024
ENSRNOG00000014915	16	Gsr	GSR	0.142971	0.0299395	0.650024
ENSRNOG00000033065	10	Rad50	AC116366.3, RAD50	-0.220155	0.0299762	0.650024
ENSRNOG00000002960	X	Ndp	NDP	0.153414	0.0300307	0.650024
ENSRNOG00000008239	4	Repin1	REPIN1	-0.162685	0.0301053	0.650024
ENSRNOG00000033901	1	Ttll2	TTLL2	-1.13072	0.0301083	0.650024
ENSRNOG00000028168	17	Ankrd16	ANKRD16	-0.296172	0.0301203	0.650024
ENSRNOG00000060689	4	Parp11	PARP11	0.242233	0.0301287	0.650024
ENSRNOG00000006369	5	Alg2	ALG2	0.107231	0.0301444	0.650024
ENSRNOG00000028768	2	Gbp4	GBP3	-1.13297	0.0301685	0.650024
ENSRNOG00000012946	2	Mov10	MOV10	-0.134624	0.0301946	0.650024
ENSRNOG00000046163	19	AABR07042936.1	IQCM	1.21992	0.0301994	0.650024
ENSRNOG00000054058	18	Osbpl1a	OSBPL1A	0.177997	0.0302152	0.650024
ENSRNOG00000014160	1	Tcp1	TCP1	0.138831	0.0302824	0.650024
ENSRNOG00000026514	1	Wdr93	WDR93	-0.625148	0.0304519	0.650024
ENSRNOG00000007483	10	Ccnf	CCNF	-0.289583	0.0305155	0.650024
ENSRNOG00000015383	18	Asxl3	ASXL3	0.682772	0.0305351	0.650024
ENSRNOG00000007271	6	Map3k9	MAP3K9	0.328675	0.0305501	0.650024
ENSRNOG00000055166	1	AABR07001382.2		-0.938323	0.0306428	0.650024
ENSRNOG00000010536	4	Nr2c2	NR2C2	0.45853	0.0306539	0.650024
ENSRNOG00000046950	4	LOC100912481	EWSR1	-0.148262	0.0306806	0.650024
ENSRNOG00000013516	9	Sf3b1	SF3B1	-0.132004	0.030717	0.650024
ENSRNOG00000033045	4	H2afj	H2AJ	-0.245649	0.0308013	0.650024
ENSRNOG00000002094	11	Atg3	ATG3	0.131381	0.030834	0.650024
ENSRNOG00000033970	6	Moap1	MOAP1	0.162684	0.0308562	0.650024
ENSRNOG00000009836	15	Rbm26	RBM26	-0.205214	0.030874	0.650024
ENSRNOG00000009282	4	Nub1	NUB1	0.189512	0.0309047	0.650024
ENSRNOG00000015503	1	AABR07004100.1	OTUD7A	0.19104	0.030994	0.650024
ENSRNOG00000004667	6	Gen1	GEN1	-0.679312	0.0310493	0.650024
ENSRNOG00000010018	4	Clec4a3	CLEC4C	0.506519	0.0311086	0.650024
ENSRNOG00000003682	19	Hook2	HOOK2	-0.193565	0.0312168	0.650024
ENSRNOG00000033792	5	RGD1565622		-0.391406	0.0312811	0.650024
ENSRNOG00000012980	8	Hyls1	HYLS1	0.332173	0.0313118	0.650024
ENSRNOG00000058739	10	Snn	SNN	0.132526	0.0313218	0.650024
ENSRNOG00000052275	14	H2afv	H2AZ2	-0.161498	0.03136	0.650024
ENSRNOG00000030034	6	Sox11	SOX11	-0.441053	0.0313653	0.650024
ENSRNOG00000006114	4	Cfap69	CFAP69	-0.190841	0.0313858	0.650024
ENSRNOG00000002755	10	Pafah1b1	PAFAH1B1	0.101696	0.0313955	0.650024
ENSRNOG00000033318	16	Rfxank	RFXANK	-0.189061	0.0314133	0.650024
ENSRNOG00000004402	13	Lpgat1	LPGAT1	0.225786	0.0314222	0.650024
ENSRNOG00000046536	14	AABR07016141.1		0.236534	0.031437	0.650024
ENSRNOG00000019478	15	Irf9	IRF9	-0.171672	0.0315129	0.650024
ENSRNOG00000061781	8	AABR07070872.1		-0.64744	0.0315544	0.650024
ENSRNOG00000021731	10	LOC103689949	N4BP3	0.545312	0.0315786	0.650024
ENSRNOG00000053034	8	AABR07071198.1		-1.53948	0.0315955	0.650024
ENSRNOG00000018863	9	Abcc10	ABCC10	-0.181865	0.031609	0.650024
ENSRNOG00000019728	1	Itgam	ITGAM	0.25055	0.0318676	0.654072
ENSRNOG00000012618	9	Efhb	EFHB	-0.92084	0.0319203	0.654072
ENSRNOG00000014480	3	Sys1		-0.115872	0.0319374	0.654072
ENSRNOG00000031916	7	Timeless	TIMELESS	-0.331892	0.0319768	0.654072
ENSRNOG00000026109	1	Prmt1	PRMT1	0.193121	0.0320677	0.654789
ENSRNOG00000020894	10	Lsm12	LSM12	0.107027	0.0321157	0.654789
ENSRNOG00000018400	17	Golm1	GOLM1	0.272389	0.0321922	0.654789
ENSRNOG00000024693	3	Zfp831	ZNF831	0.262972	0.0322038	0.654789
ENSRNOG00000014851	9	Col4a4		0.190556	0.0322259	0.654789
ENSRNOG00000015928	3	Dhx35	DHX35	-0.177855	0.0325249	0.659988
ENSRNOG00000018179	16	Glt8d1	GLT8D1	-0.106491	0.0325699	0.660025
ENSRNOG00000030877	X	Htr2c		-0.16867	0.0326995	0.661153
ENSRNOG00000052204	10	Tbc1d24	TBC1D24, AC093525.2	0.287355	0.0327346	0.661153
ENSRNOG00000020635	1	Exosc5	EXOSC5	-0.15403	0.0327592	0.661153
ENSRNOG00000014513	1	Rexo5	REXO5	-0.507246	0.0327984	0.661153
ENSRNOG00000020519	8	Olfm2	OLFM2	0.292149	0.0328948	0.661504
ENSRNOG00000002182	14	Sept11	SEPTIN11	0.177562	0.0329022	0.661504
ENSRNOG00000024040	11	Mb21d2	MB21D2	-0.151405	0.0329501	0.661597
ENSRNOG00000017690	19	Ccsap	CCSAP	-0.174611	0.0330398	0.662016
ENSRNOG00000049426	12	Mmab	MMAB	0.184518	0.0330986	0.662016
ENSRNOG00000027028	12	Lamtor4	LAMTOR4	-0.112629	0.033144	0.662016
ENSRNOG00000050450	1	Kcnip2	KCNIP2	-0.57944	0.0331441	0.662016
ENSRNOG00000009019	4	Slc6a6	SLC6A6	0.365576	0.0332729	0.663618
ENSRNOG00000003224	10	Nudt16l1	NUDT16L1	-0.130465	0.0333124	0.663618
ENSRNOG00000019453	1	Rps5	RPS5	-0.112256	0.0334518	0.663618
ENSRNOG00000017560	3	Mdk	MDK	-0.133497	0.033467	0.663618
ENSRNOG00000055860	4	Arl8b	ARL8B	0.105469	0.0335053	0.663618
ENSRNOG00000002146	14	Pkd2	PKD2	-0.130543	0.033545	0.663618
ENSRNOG00000015442	1	Sfxn3	SFXN3	0.170408	0.0335504	0.663618
ENSRNOG00000019729	10	Jmjd8	JMJD8	-0.124299	0.0335713	0.663618
ENSRNOG00000022910	2	Emcn	EMCN	0.202906	0.0336737	0.6639
ENSRNOG00000046663	13	LOC100911825	FCGR2A, FCGR2B, FCGR2C	0.222991	0.0336809	0.6639
ENSRNOG00000004608	10	Pam16	PAM16	-0.192028	0.0337157	0.6639
ENSRNOG00000055579	7	Tmbim6	TMBIM6	0.0919142	0.0338262	0.664077
ENSRNOG00000039559	5	Fam219a	FAM219A	0.147264	0.0339725	0.664077
ENSRNOG00000013807	7	Dmc1	DMC1	-0.343112	0.0341065	0.664077
ENSRNOG00000007964	5	Tp53inp1	TP53INP1	1.03819	0.0341067	0.664077
ENSRNOG00000009103	7	Chrac1	CHRAC1	-0.175214	0.0341274	0.664077
ENSRNOG00000031681	16	AABR07026539.1		-0.786245	0.0341615	0.664077
ENSRNOG00000010830	16	Slc25a4	SLC25A4	0.115848	0.0341916	0.664077
ENSRNOG00000023587	17	Dhtkd1	DHTKD1	0.127497	0.0343066	0.664077
ENSRNOG00000058123	12	AABR07035780.2		0.489912	0.0343183	0.664077
ENSRNOG00000005457	3	Lamp5	LAMP5	-0.159268	0.0343375	0.664077
ENSRNOG00000012480	8	Pxylp1	PXYLP1	-0.155194	0.0344148	0.664077
ENSRNOG00000010165	6	Tnfaip2	TNFAIP2	-0.234549	0.03443	0.664077
ENSRNOG00000021179	1	Naa40	NAA40	-0.137517	0.0344395	0.664077
ENSRNOG00000010608	8	Cep162	CEP162	-0.264475	0.0345066	0.664077
ENSRNOG00000016422	19	Klhl36	KLHL36	-0.216085	0.0346294	0.664077
ENSRNOG00000000861	X	Zic3	ZIC3	-0.291468	0.0346323	0.664077
ENSRNOG00000030314	11	Golgb1	GOLGB1	-0.177494	0.0347388	0.664077
ENSRNOG00000012016	18	Npc1	NPC1	0.122991	0.0347588	0.664077
ENSRNOG00000053086	2	Selenop	SELENOP	0.255337	0.0347686	0.664077
ENSRNOG00000000248	10	Srsf2	SRSF2	-0.0931826	0.0348084	0.664077
ENSRNOG00000032471	14	Asb3	ASB3	0.231176	0.0348341	0.664077
ENSRNOG00000047922	5	AABR07046628.1		-0.212127	0.034878	0.664077
ENSRNOG00000019181	18	Synpo	SYNPO	0.271148	0.03488	0.664077
ENSRNOG00000051208	1	Selenov	SELENOV	0.387363	0.0348963	0.664077
ENSRNOG00000049223	6	Vipas39	VIPAS39	-0.120334	0.0350443	0.664077
ENSRNOG00000046112	1	Dedd2	DEDD2	-0.119636	0.0350732	0.664077
ENSRNOG00000020485	2	Vav3	VAV3	-0.244093	0.0351054	0.664077
ENSRNOG00000013552	1	Scd		0.232187	0.035116	0.664077
ENSRNOG00000050214	8	Amt	AMT	-0.164844	0.0351203	0.664077
ENSRNOG00000000075	14	Mtf2	MTF2	-0.210853	0.0351219	0.664077
ENSRNOG00000000924	12	Slc7a1	SLC7A1	0.160507	0.0351238	0.664077
ENSRNOG00000037137	1	Svip	SVIP	0.168973	0.0351322	0.664077
ENSRNOG00000004680	3	Kif5c	KIF5C	0.0971198	0.035157	0.664077
ENSRNOG00000049537	13	AABR07021544.1		0.359553	0.0352239	0.664235
ENSRNOG00000001424	12	Cux1	CUX1	0.28727	0.0352522	0.664235
ENSRNOG00000023520	7	Cs	CS	0.171186	0.0353831	0.665714
ENSRNOG00000029333	5	Echdc2	ECHDC2	-0.232507	0.0354239	0.665714
ENSRNOG00000058609	2	Palmd	PALMD	0.241965	0.0354755	0.665714
ENSRNOG00000013917	2	Igsf10	IGSF10	-0.545567	0.0355048	0.665714
ENSRNOG00000046871	9	LOC681367	C6orf226	-0.341542	0.0356565	0.665967
ENSRNOG00000051499	7	Tcf3	TCF3	-0.152371	0.0356615	0.665967
ENSRNOG00000049876	10	Prkar1a	PRKAR1A	0.142909	0.0356747	0.665967
ENSRNOG00000024456	12	Radil	RADIL	-0.172152	0.0356924	0.665967
ENSRNOG00000046972	4	Chrm2	CHRM2	0.730658	0.0357588	0.666395
ENSRNOG00000013003	3	Srms	SRMS	0.558915	0.0359385	0.667832
ENSRNOG00000026585	14	Lrrc66	LRRC66	-0.381372	0.0359426	0.667832
ENSRNOG00000036869	5	Tmem88b	TMEM88B	0.240526	0.036035	0.667832
ENSRNOG00000009912	5	Fgr	FGR	0.434956	0.036094	0.667832
ENSRNOG00000001256	12	Atxn2	ATXN2	0.131972	0.036113	0.667832
ENSRNOG00000053991	5	P3h1	P3H1	-0.186865	0.0361379	0.667832
ENSRNOG00000005290	10	Ywhae	YWHAE	0.0747872	0.0361415	0.667832
ENSRNOG00000021412	10	Slfn13	SLFN11	-0.236965	0.0361949	0.667868
ENSRNOG00000061270	10	Git1	GIT1	0.129879	0.0362691	0.667868
ENSRNOG00000019956	5	Kdm4a	AL451062.4, KDM4A	-0.106441	0.0362744	0.667868
ENSRNOG00000050968	15	Ptger2	PTGER2	-0.694061	0.0364472	0.669259
ENSRNOG00000005953	1	AABR07005983.1		-0.783374	0.0365002	0.669259
ENSRNOG00000059891	3	Mrgbp	MRGBP	-0.134464	0.0365014	0.669259
ENSRNOG00000030264	7	Fam83h	FAM83H	0.287755	0.0365307	0.669259
ENSRNOG00000024863	8	Fam76b	FAM76B	-0.137637	0.0365857	0.669259
ENSRNOG00000003975	10	Pfn1	PFN1	0.100929	0.0366124	0.669259
ENSRNOG00000031494	5	Armh1	ARMH1	-0.529885	0.0367102	0.669859
ENSRNOG00000016867	17	Zfp346	ZNF346	-0.111959	0.0368081	0.669859
ENSRNOG00000020938	1	Ppp1r15a	PPP1R15A	0.172704	0.0368107	0.669859
ENSRNOG00000047719	10	LOC103689927	RMND5B	2.18592	0.0368898	0.669859
ENSRNOG00000011503	5	Shb	AL138752.2, SHB	-0.242732	0.0369244	0.669859
ENSRNOG00000060410	18	Pcdh1	PCDH1	0.251331	0.0370222	0.669859
ENSRNOG00000017414	1	Irf7	IRF7	-0.461067	0.0370423	0.669859
ENSRNOG00000036813	3	AABR07054419.1	NDRG3	0.301163	0.0370624	0.669859
ENSRNOG00000047739	7	Npff	NPFF	-0.349304	0.0370957	0.669859
ENSRNOG00000001465	8	Ids	IDS, AC244197.3	0.402859	0.0370975	0.669859
ENSRNOG00000022199	5	Zmynd12	ZMYND12	-0.410303	0.0371399	0.669859
ENSRNOG00000025644	1	LOC499331	C9orf40	0.155297	0.0371706	0.669859
ENSRNOG00000043137	6	Lbhd2		-0.596156	0.0372804	0.671046
ENSRNOG00000024382	13	Fcgr3a	FCGR3A, FCGR3B	0.342962	0.0373759	0.671514
ENSRNOG00000018830	9	Aff3	AFF3	0.297184	0.0373941	0.671514
ENSRNOG00000016468	17	Tpmt	TPMT	0.199586	0.0375442	0.673419
ENSRNOG00000008274	4	Xpc	XPC	-0.145366	0.0376688	0.674794
ENSRNOG00000001219	20	Tspear	TSPEAR	-0.455552	0.0377243	0.674794
ENSRNOG00000011927	5	Sdc3	SDC3	0.17223	0.0378713	0.674794
ENSRNOG00000002912	10	Parn	PARN	-0.190241	0.0380621	0.674794
ENSRNOG00000001555	11	Btg3	BTG3	-0.145281	0.0381161	0.674794
ENSRNOG00000047896	12	Kctd10	KCTD10	0.0891383	0.0381321	0.674794
ENSRNOG00000042458	5	AABR07046707.1	STAU2	0.121881	0.038159	0.674794
ENSRNOG00000014504	9	Il1r1	IL1R1	0.375513	0.0382442	0.674794
ENSRNOG00000016603	1	Rtn2	RTN2	0.100939	0.0382607	0.674794
ENSRNOG00000017119	8	Ciao2a	CIAO2A	-0.140913	0.0383124	0.674794
ENSRNOG00000008597	4	Tada3	TADA3	-0.130578	0.0383992	0.674794
ENSRNOG00000018163	1	Ipcef1	IPCEF1	0.862903	0.0384747	0.674794
ENSRNOG00000007578	10	Zfp830	ZNF830	-0.200987	0.0385441	0.674794
ENSRNOG00000005451	6	Dnah11	DNAH11	-0.440191	0.0385551	0.674794
ENSRNOG00000019656	16	Btd	BTD	-0.141188	0.0386189	0.674794
ENSRNOG00000003954	X	Il2rg	AL590764.2, IL2RG	0.572816	0.0386467	0.674794
ENSRNOG00000028743	1	Gal3st3	GAL3ST3	0.13472	0.0386474	0.674794
ENSRNOG00000028581	20	Ccdc138	CCDC138	-0.356918	0.0386481	0.674794
ENSRNOG00000046850	11	Thpo	THPO	0.478025	0.0386673	0.674794
ENSRNOG00000053025	17	AC130391.3		0.342328	0.038696	0.674794
ENSRNOG00000006783	3	Neb	NEB	-0.445955	0.0387374	0.674794
ENSRNOG00000014380	1	AABR07003176.1	ZNF850	-0.225432	0.0387572	0.674794
ENSRNOG00000018510	2	Cdk7	CDK7	0.199249	0.0387607	0.674794
ENSRNOG00000012287	16	Slc35e1	SLC35E1	0.256365	0.0387892	0.674794
ENSRNOG00000009548	2	Fpgt	FPGT	-0.143213	0.0388343	0.674794
ENSRNOG00000020088	16	Klhl26	KLHL26	0.127487	0.038914	0.674794
ENSRNOG00000012219	5	Snrnp40	SNRNP40	-0.15589	0.0389234	0.674794
ENSRNOG00000000858	20	Sapcd1	SAPCD1	0.356075	0.0389436	0.674794
ENSRNOG00000018566	17	Ctsl	CTSV	0.136319	0.0389824	0.674794
ENSRNOG00000004928	6	Sntg2	SNTG2	-0.326995	0.0390041	0.674794
ENSRNOG00000042690	16	Zmat4	ZMAT4	0.155218	0.039013	0.674794
ENSRNOG00000008082	6	Rgs6	RGS6	0.170748	0.0390322	0.674794
ENSRNOG00000014083	4	Iqsec3	IQSEC3	0.212558	0.0392685	0.67697
ENSRNOG00000009595	5	Zbtb48	ZBTB48	-0.194509	0.0392773	0.67697
ENSRNOG00000057116	13	LOC100911356	PEX19	0.106355	0.0392908	0.67697
ENSRNOG00000015896	8	Rbpms2	RBPMS2	0.255396	0.0394594	0.677492
ENSRNOG00000011320	5	Igfbpl1	IGFBPL1	-0.351741	0.0395045	0.677492
ENSRNOG00000028545	6	AC141959.1	AHNAK2	0.503957	0.0395292	0.677492
ENSRNOG00000005528	7	Tbk1	TBK1	-0.124813	0.0395453	0.677492
ENSRNOG00000020679	8	Icam1	ICAM1	0.343724	0.0397402	0.677492
ENSRNOG00000054008	8	Scamp5	SCAMP5	0.225905	0.0397418	0.677492
ENSRNOG00000028703	18	Slc39a6	SLC39A6	0.148481	0.0397552	0.677492
ENSRNOG00000017609	1	Cnga4	CNGA4	0.533224	0.0397867	0.677492
ENSRNOG00000050348	1	LOC684270	ISOC2	-0.194727	0.0397917	0.677492
ENSRNOG00000004925	7	Ppp1r12a	PPP1R12A	-0.117321	0.0397966	0.677492
ENSRNOG00000047194	7	Arl13b	ARL13B	-0.173831	0.0398082	0.677492
ENSRNOG00000031479	9	Hdlbp	HDLBP	-0.0620433	0.0398848	0.677526
ENSRNOG00000059491	11	Fgd4	FGD4	-0.27151	0.0399057	0.677526
ENSRNOG00000010299	5	Eps15	EPS15	0.207453	0.039945	0.677526
ENSRNOG00000037540	10	Tmem256	TMEM256-PLSCR3, TMEM256	-0.162712	0.0400209	0.677526
ENSRNOG00000015473	1	Phactr2	PHACTR2	0.505406	0.0400497	0.677526
ENSRNOG00000010649	2	Ctnnd2	CTNND2	0.112495	0.0400759	0.677526
ENSRNOG00000007990	4	Adipor2	ADIPOR2	0.355768	0.0401252	0.677612
ENSRNOG00000022071	10	Itga2b	ITGA2B	-0.320225	0.0401732	0.677674
ENSRNOG00000037310	2	Riiad1	RIIAD1	-0.357129	0.0403786	0.679005
ENSRNOG00000013172	3	Nr1h3	NR1H3	-0.251919	0.040391	0.679005
ENSRNOG00000052669	7	AABR07055162.1		0.513577	0.040411	0.679005
ENSRNOG00000002748	10	Ccdc43	CCDC43	0.132229	0.040435	0.679005
ENSRNOG00000006619	15	Dnajc9	DNAJC9	-0.113222	0.0404982	0.679005
ENSRNOG00000019875	18	Matr3	MATR3	-0.147838	0.0405528	0.679005
ENSRNOG00000030463	8	Faim	FAIM	0.203202	0.0406073	0.679005
ENSRNOG00000014526	16	Cars2	CARS2	-0.180748	0.0406252	0.679005
ENSRNOG00000014044	5	Pank4	PANK4	-0.126559	0.0406515	0.679005
ENSRNOG00000006876	14	Msx1	MSX1	-0.395836	0.0407923	0.680613
ENSRNOG00000006929	6	Hnrnpll	HNRNPLL	-0.199625	0.040887	0.68107
ENSRNOG00000015143	19	Siah1	SIAH1	0.128718	0.0409087	0.68107
ENSRNOG00000020652	1	Tgfb1	TGFB1	-0.217069	0.0410025	0.681231
ENSRNOG00000017991	17	Cdk20	CDK20	-0.141572	0.0410105	0.681231
ENSRNOG00000007937	4	Krit1	KRIT1, AC000120.4	-0.145995	0.0410519	0.681231
ENSRNOG00000017901	1	Acy3	ACY3	0.25341	0.04132	0.684936
ENSRNOG00000015750	7	Wnt7b	WNT7B	0.127929	0.041416	0.685214
ENSRNOG00000015812	2	Tm4sf1	TM4SF1	0.231123	0.0415001	0.685214
ENSRNOG00000014683	9	Il1rl2	IL1RL2	0.776832	0.0415061	0.685214
ENSRNOG00000014871	8	Zic4	ZIC4	-0.434988	0.0415333	0.685214
ENSRNOG00000012264	6	Alkbh1	ALKBH1	-0.137778	0.0416444	0.685214
ENSRNOG00000000473	20	Pfdn6	PFDN6	0.150397	0.0417709	0.685214
ENSRNOG00000001058	12	Timm44	TIMM44	-0.126463	0.0418428	0.685214
ENSRNOG00000032070	8	Dync2h1	DYNC2H1	-0.173095	0.041856	0.685214
ENSRNOG00000016249	5	Cep85	CEP85	-0.122926	0.0419311	0.685214
ENSRNOG00000012054	5	Zmpste24	ZMPSTE24	0.202991	0.0419484	0.685214
ENSRNOG00000018052	1	Cnksr3	CNKSR3	-0.167991	0.0419511	0.685214
ENSRNOG00000019069	1	Nxf1	NXF1	-0.106719	0.0420332	0.685214
ENSRNOG00000008524	4	Glcci1	GLCCI1	-0.18364	0.0420792	0.685214
ENSRNOG00000008236	5	Decr1	DECR1	0.157437	0.0421791	0.685214
ENSRNOG00000015753	1	Epn1	EPN1	0.104094	0.0421795	0.685214
ENSRNOG00000009832	15	Slc39a14	SLC39A14	0.125549	0.0422122	0.685214
ENSRNOG00000032447	7	Zfp641	ZNF641	0.380162	0.0423489	0.685214
ENSRNOG00000005046	6	Tspan13	TSPAN13	0.0933295	0.0424163	0.685214
ENSRNOG00000062125	9	Aox3		-0.861819	0.0424272	0.685214
ENSRNOG00000015101	17	Mak	MAK	-0.87874	0.0425497	0.685214
ENSRNOG00000007234	4	Cyp51	CYP51A1	0.128482	0.0425602	0.685214
ENSRNOG00000005766	3	Tbc1d20	TBC1D20	0.245701	0.0425799	0.685214
ENSRNOG00000006888	4	Gcfc2	GCFC2	-0.240589	0.0426325	0.685214
ENSRNOG00000020138	9	Slc4a3	SLC4A3	-0.111319	0.0426834	0.685214
ENSRNOG00000061213	2	Mrps36	MRPS36	0.15535	0.0426997	0.685214
ENSRNOG00000012364	4	Prickle2	PRICKLE2	0.124946	0.0427592	0.685214
ENSRNOG00000030840	11	Cadm2	CADM2	0.187967	0.0427694	0.685214
ENSRNOG00000018310	1	Eno4	ENO4	-0.38362	0.0427931	0.685214
ENSRNOG00000025028	11	Prkdc	PRKDC	-0.145861	0.0428115	0.685214
ENSRNOG00000017564	5	Mib2	MIB2	-0.128419	0.042872	0.685214
ENSRNOG00000002941	13	Uhmk1	UHMK1	0.339494	0.0429521	0.685214
ENSRNOG00000033361	7	Slc39a5	SLC39A5	-0.671839	0.0430009	0.685214
ENSRNOG00000046195	10	AABR07029596.1	SLC22A5	-0.580819	0.0430307	0.685214
ENSRNOG00000012110	1	Col17a1	COL17A1	-0.434972	0.043169	0.685214
ENSRNOG00000021153	1	Fkbp2	FKBP2, AP001453.5	0.117626	0.0432105	0.685214
ENSRNOG00000048231	10	Tmem235	TMEM235	-0.811023	0.0433091	0.685214
ENSRNOG00000020006	10	Wdr90	WDR90	-0.173518	0.0433754	0.685214
ENSRNOG00000010436	5	Zbtb17	ZBTB17	-0.122919	0.0434015	0.685214
ENSRNOG00000017023	19	Tcf25	TCF25	0.0904962	0.0434056	0.685214
ENSRNOG00000001245	20	Pcbp3		-0.101313	0.0434227	0.685214
ENSRNOG00000037688	20	Ak9	AK9	-0.62121	0.0434371	0.685214
ENSRNOG00000004492	7	Mterf3	MTERF3	0.155019	0.0434412	0.685214
ENSRNOG00000015699	9	Lman2l	LMAN2L	-0.102207	0.0434994	0.685214
ENSRNOG00000011455	8	Slc36a4	SLC36A4	0.368922	0.0435055	0.685214
ENSRNOG00000007290	13	Atp1a2	ATP1A2	0.113487	0.0435565	0.685214
ENSRNOG00000061519	6	Asap2	ASAP2	0.322897	0.0435824	0.685214
ENSRNOG00000015354	9	Aox1	AOX1	0.601845	0.0436412	0.685214
ENSRNOG00000046662	X	Ints6l	INTS6L	-0.18578	0.0436848	0.685214
ENSRNOG00000058202	14	Ppp2r2c	PPP2R2C	0.247764	0.0437006	0.685214
ENSRNOG00000014237	15	Zfp503	ZNF503	-0.254708	0.0437244	0.685214
ENSRNOG00000031643	1	Dchs1	DCHS1	-0.157855	0.0437421	0.685214
ENSRNOG00000026180	16	Letm2	LETM2	-0.230345	0.0437691	0.685214
ENSRNOG00000019902	1	Folr1	FOLR1	-0.763699	0.0438057	0.685214
ENSRNOG00000001582	11	Bach1	BACH1	0.556876	0.0438207	0.685214
ENSRNOG00000018273	9	Ncl	NCL	0.138584	0.0438675	0.685214
ENSRNOG00000014162	9	Plekhb2	PLEKHB2	0.0886396	0.0439106	0.685214
ENSRNOG00000018649	3	Slc35c2	SLC35C2	-0.10273	0.0439206	0.685214
ENSRNOG00000038190	18	Dok6	DOK6	0.603416	0.0439343	0.685214
ENSRNOG00000020695	1	Tead2	TEAD2	-0.45008	0.0440414	0.686063
ENSRNOG00000010993	3	Dpm1	DPM1	0.139779	0.0441019	0.686063
ENSRNOG00000019326	19	Cfdp1	CFDP1	0.128025	0.0441232	0.686063
ENSRNOG00000016991	19	Arl2bp	ARL2BP	0.0879032	0.0442496	0.686813
ENSRNOG00000008512	5	Btf3l4		0.191252	0.0442613	0.686813
ENSRNOG00000021131	2	Mindy1	MINDY1	-0.176411	0.044381	0.687974
ENSRNOG00000007834	7	Cand1	CAND1	0.109977	0.0444638	0.688559
ENSRNOG00000027264	1	Dagla	DAGLA	0.108314	0.0447199	0.690636
ENSRNOG00000017434	7	Mgat3	MGAT3	0.193598	0.0447292	0.690636
ENSRNOG00000042160	2	LOC108349010	TMEM167B	0.249402	0.0447879	0.690636
ENSRNOG00000011039	15	Gch1	GCH1	-0.799826	0.044802	0.690636
ENSRNOG00000010890	15	Bmp1	BMP1	-0.123182	0.044869	0.690636
ENSRNOG00000016183	5	Ipp	IPP	0.340673	0.0448873	0.690636
ENSRNOG00000009932	1	Mctp2	MCTP2	0.343238	0.0449139	0.690636
ENSRNOG00000003749	X	Xk	XK	0.237077	0.0450211	0.69159
ENSRNOG00000001959	11	Mx1	MX1	-1.07916	0.0451109	0.692274
ENSRNOG00000000476	20	Zbtb22	ZBTB22	0.147122	0.0452014	0.692967
ENSRNOG00000011475	10	Srcin1	SRCIN1	0.250908	0.0452661	0.693265
ENSRNOG00000018254	18	Sncaip	SNCAIP	-0.191106	0.0454041	0.694683
ENSRNOG00000018569	2	Ahcyl1	AHCYL1	0.120238	0.0455622	0.695203
ENSRNOG00000021442	1	Hddc2	HDDC2	0.214288	0.0456208	0.695203
ENSRNOG00000024743	7	L3mbtl2	L3MBTL2	-0.106868	0.0456846	0.695203
ENSRNOG00000001152	20	Glp1r	GLP1R	-0.831505	0.0457018	0.695203
ENSRNOG00000045524	7	Slc39a3	SLC39A3	-0.114883	0.0458633	0.695203
ENSRNOG00000019996	2	Slc16a1	SLC16A1	0.16077	0.0458852	0.695203
ENSRNOG00000016643	19	Lpcat2	LPCAT2	-0.151776	0.0458905	0.695203
ENSRNOG00000013286	9	Pdcl3	PDCL3	-0.139805	0.0459292	0.695203
ENSRNOG00000022609	9	Mrps10	MRPS10	0.297472	0.0460467	0.695203
ENSRNOG00000002142	14	Cds1	CDS1	0.28017	0.046055	0.695203
ENSRNOG00000005359	3	Csrnp3	CSRNP3	-0.382941	0.0460659	0.695203
ENSRNOG00000021048	1	AC095693.1		-0.144424	0.0460909	0.695203
ENSRNOG00000002414	13	Tfcp2l1	TFCP2L1	0.302264	0.0461433	0.695203
ENSRNOG00000007801	7	R3hdm2	R3HDM2	0.0990581	0.0462286	0.695203
ENSRNOG00000009954	1	Cacul1	CACUL1	0.123968	0.0462429	0.695203
ENSRNOG00000007437	4	Irf5	IRF5	0.212515	0.0462901	0.695203
ENSRNOG00000021795	7	Fam227a	FAM227A	-0.211583	0.0462979	0.695203
ENSRNOG00000015144	19	Ist1	IST1	-0.0809031	0.0463115	0.695203
ENSRNOG00000030630	20	Ehmt2	EHMT2	-0.0982828	0.046376	0.695203
ENSRNOG00000019220	1	Rhod	RHOD	-0.416768	0.0463775	0.695203
ENSRNOG00000027271	10	RGD1359290	RPL17-C18orf32	-0.760485	0.0464563	0.695203
ENSRNOG00000007827	3	Cox4i2	COX4I2	0.343051	0.0465102	0.695203
ENSRNOG00000011357	10	Shbg	SHBG	-0.165451	0.046514	0.695203
ENSRNOG00000018257	1	Hpx	HPX	-0.723777	0.0465286	0.695203
ENSRNOG00000031216	7	AABR07055776.1		-0.349037	0.0466254	0.695969
ENSRNOG00000003767	13	Rps6kc1	RPS6KC1	-0.110512	0.0467788	0.697048
ENSRNOG00000010176	8	Map2k1	MAP2K1	-0.102475	0.0467888	0.697048
ENSRNOG00000026937	2	Arsk	ARSK	0.19859	0.0468619	0.697458
ENSRNOG00000008587	5	Tek	TEK	0.20675	0.0469444	0.698006
ENSRNOG00000037371	10	Xaf1	XAF1	0.481299	0.0470755	0.699277
ENSRNOG00000046155	8	LOC498675	C3orf62	-0.333637	0.0471859	0.700237
ENSRNOG00000009751	5	Gpx7	GPX7	-0.224072	0.047333	0.700986
ENSRNOG00000003670	10	Sumo2		0.185858	0.0473733	0.700986
ENSRNOG00000020358	1	Ptov1	PTOV1	-0.0801027	0.0473738	0.700986
ENSRNOG00000051002	20	RT1-DMb	AL645941.2, HLA-DMB	0.207256	0.0474778	0.701103
ENSRNOG00000008481	4	Reep1	REEP1	0.0766744	0.0475528	0.701103
ENSRNOG00000017673	1	Brsk1	BRSK1	0.12722	0.0475552	0.701103
ENSRNOG00000008360	4	Pcgf1	PCGF1	-0.652332	0.047565	0.701103
ENSRNOG00000058522	8	Fam214a	FAM214A	-0.184408	0.0476427	0.701227
ENSRNOG00000010453	4	Klhl7	KLHL7	-0.108519	0.0476893	0.701227
ENSRNOG00000017057	7	Tbc1d22a	TBC1D22A	0.398237	0.0477109	0.701227
ENSRNOG00000059968	1	Jak2	JAK2	-0.170211	0.0478701	0.702379
ENSRNOG00000045665	2	Amigo1	AMIGO1	0.115372	0.0479328	0.702379
ENSRNOG00000051962	2	AABR07013157.1		-0.608044	0.0479437	0.702379
ENSRNOG00000023521	1	Map3k10	MAP3K10	0.118021	0.047973	0.702379
ENSRNOG00000010478	6	LOC299282		-0.608739	0.0480193	0.702386
ENSRNOG00000008169	5	Slc24a2	SLC24A2	0.229844	0.0481301	0.702636
ENSRNOG00000002225	14	Scarb2	SCARB2	0.248418	0.0481619	0.702636
ENSRNOG00000002196	14	Ociad2	OCIAD2	0.309798	0.0481742	0.702636
ENSRNOG00000050317	7	Uhrf1bp1l	UHRF1BP1L	0.0937216	0.0484541	0.705369
ENSRNOG00000017990	2	Ubap2l	UBAP2L	0.137222	0.048589	0.705369
ENSRNOG00000038150	14	RGD1560394	C4orf48	-0.284428	0.0487955	0.705369
ENSRNOG00000011308	1	Uhrf2	UHRF2	-0.112547	0.0488158	0.705369
ENSRNOG00000002730	13	Rgs5	RGS5	0.240654	0.0488427	0.705369
ENSRNOG00000016791	1	Chka	CHKA	-0.141082	0.048874	0.705369
ENSRNOG00000007829	5	Lactb2	LACTB2	0.171304	0.0488888	0.705369
ENSRNOG00000018958	19	Mt3	MT3	-0.156969	0.0489048	0.705369
ENSRNOG00000059605	7	Ddn	DDN	0.150909	0.0489737	0.705369
ENSRNOG00000054446	8	Sltm	SLTM	-0.172565	0.0490383	0.705369
ENSRNOG00000012356	10	Slc36a1	SLC36A1	0.363697	0.0492259	0.705369
ENSRNOG00000001397	12	Rbm19	RBM19	-0.143958	0.0493109	0.705369
ENSRNOG00000018143	5	Hpdl	HPDL	0.331097	0.0493355	0.705369
ENSRNOG00000025551	7	Rgs22	RGS22	-0.345125	0.0494499	0.705369
ENSRNOG00000060463	6	AABR07062799.2	PRKCE	0.821516	0.0497085	0.705369
ENSRNOG00000030714	8	Bsn	BSN	0.176624	0.0497245	0.705369
ENSRNOG00000024145	10	Trim65	TRIM65	-0.172592	0.0497515	0.705369
ENSRNOG00000059500	1	Cdkn1c	CDKN1C	0.325187	0.0498348	0.705369
ENSRNOG00000020235	1	Hnrnpl	HNRNPL	-0.0947642	0.0498543	0.705369
ENSRNOG00000002757	10	Tada2a	TADA2A	-0.131279	0.0498947	0.705369
ENSRNOG00000015192	3	Mrps5	MRPS5	-0.119429	0.0499038	0.705369
ENSRNOG00000015226	2	Man1a2	MAN1A2	0.218123	0.0499187	0.705369
ENSRNOG00000010199	2	Glrb	GLRB	0.152352	0.0499475	0.705369
ENSRNOG00000031849	15	Armh4	ARMH4	0.303853	0.0499799	0.705369
ENSRNOG00000002270	14	Hnrnpdl		0.120676	0.0499958	0.705369

## Sheet: Female NAc shell
Table S2. Genes differentially expressed in female sensitized rats
Gene_ID	Chr	Gene_symbol	Human Symbol	log2FoldChange	p_value	p_adj
ENSRNOG00000018363	5	Hectd3	HECTD3	-0.337139	2.57035e-06	0.0268978
ENSRNOG00000015354	9	Aox1	AOX1	0.901268	3.86193e-06	0.0268978
ENSRNOG00000009299	14	Adra2c	ADRA2C	-0.407645	5.24971e-06	0.0268978
ENSRNOG00000053735	1	Hebp2	HEBP2	0.781299	1.21881e-05	0.0420497
ENSRNOG00000013036	5	Epha8	EPHA8	-0.521113	1.36783e-05	0.0420497
ENSRNOG00000014010	15	Gfra2	GFRA2	0.554829	1.77353e-05	0.045435
ENSRNOG00000003209	13	Pcp4l1	PCP4L1	-0.407516	5.38604e-05	0.11827
ENSRNOG00000026110	20	Scml4	SCML4	0.399602	7.82609e-05	0.145728
ENSRNOG00000025589	15	Jph4	JPH4	-0.238644	0.000104604	0.145728
ENSRNOG00000019474	9	Rsph9	RSPH9	0.3878	0.000106558	0.145728
ENSRNOG00000042246	5	Tmem215	TMEM215	1.0717	0.000136746	0.145728
ENSRNOG00000002537	X	Wnk3	WNK3	-0.688116	0.000157691	0.145728
ENSRNOG00000026857	1	Kif7	KIF7	-0.365845	0.000159478	0.145728
ENSRNOG00000015519	19	Ces1d	CES1	2.36921	0.00016215	0.145728
ENSRNOG00000034089	8	Ttc21a	TTC21A	0.604175	0.000163102	0.145728
ENSRNOG00000014226	5	Plch2	PLCH2	-0.564013	0.000169404	0.145728
ENSRNOG00000021109	1	Ccdc114	CCDC114	0.713469	0.000183417	0.145728
ENSRNOG00000012297	4	March8	MARCHF8	0.299621	0.000186327	0.145728
ENSRNOG00000004125	13	C4bpb	C4BPB	-0.615468	0.000196299	0.145728
ENSRNOG00000007089	6	Lgmn	LGMN	0.191917	0.00020078	0.145728
ENSRNOG00000004180	7	Fam19a2	TAFA2	-0.248731	0.00020114	0.145728
ENSRNOG00000020875	2	Celf3	CELF3	-0.229131	0.000208857	0.145728
ENSRNOG00000010712	19	Terf2ip	TERF2IP	0.248357	0.000218138	0.145728
ENSRNOG00000036699	10	Faap100	FAAP100	-0.305092	0.000232498	0.145728
ENSRNOG00000018986	1	Fbxl19	FBXL19	-0.1821	0.000241038	0.145728
ENSRNOG00000011623	2	Rab3c	RAB3C	0.452412	0.000250502	0.145728
ENSRNOG00000004229	7	Tac3	TAC3	-0.310041	0.000255979	0.145728
ENSRNOG00000026040	1	Prss53	PRSS53	-0.287705	0.000271341	0.148956
ENSRNOG00000000010	19	Cbln1	CBLN1	0.807322	0.000306921	0.154015
ENSRNOG00000002278	14	Tec	TEC	-0.343656	0.000320289	0.154015
ENSRNOG00000027954	19	Cdh15	CDH15	0.326049	0.000327314	0.154015
ENSRNOG00000014973	10	Tekt1	TEKT1	0.429225	0.000328967	0.154015
ENSRNOG00000019857	7	Gng7	GNG7	-0.319773	0.000330654	0.154015
ENSRNOG00000033378	8	Rnf123	RNF123	-0.14979	0.000344795	0.155878
ENSRNOG00000015156	1	Gal	GAL	0.919149	0.000366787	0.156742
ENSRNOG00000019468	1	Rce1	RCE1	-0.209734	0.0003671	0.156742
ENSRNOG00000022039	5	Zbtb40	ZBTB40	-0.328283	0.000407757	0.157095
ENSRNOG00000007374	4	Tac1	TAC1	-0.454116	0.000410719	0.157095
ENSRNOG00000018863	9	Abcc10	ABCC10	-0.239062	0.00041357	0.157095
ENSRNOG00000057862	20	Rsph1	RSPH1	0.546779	0.000419993	0.157095
ENSRNOG00000028650	6	AABR07065602.1	INF2	-0.314667	0.000423477	0.157095
ENSRNOG00000001520	3	Dlx1	DLX1	0.489926	0.000435632	0.157095
ENSRNOG00000017690	19	Ccsap	CCSAP	-0.393779	0.00043947	0.157095
ENSRNOG00000021229	3	Avp	AVP	3.76007	0.000450236	0.157286
ENSRNOG00000014859	13	Rnf152	RNF152	0.587749	0.000472558	0.158659
ENSRNOG00000018784	19	Jph3	JPH3	-0.159909	0.000477151	0.158659
ENSRNOG00000025327	1	Tert	TERT	-0.500616	0.000485133	0.158659
ENSRNOG00000016920	19	Spire2	SPIRE2	0.23241	0.000530298	0.169817
ENSRNOG00000036828	7	Pde1b	PDE1B	-0.309028	0.000550256	0.172451
ENSRNOG00000025030	5	Dffb	DFFB	-0.241475	0.000560962	0.172451
ENSRNOG00000019586	5	Ccdc24	CCDC24	0.997233	0.000620071	0.18477
ENSRNOG00000012235	4	Ppp1r17	PPP1R17	1.22701	0.000625075	0.18477
ENSRNOG00000002653	13	Kcnk2	KCNK2	-0.291002	0.000639091	0.185348
ENSRNOG00000036683	10	Sirt7	SIRT7	-0.209731	0.000665244	0.189361
ENSRNOG00000028845	10	Ebf1	EBF1	-0.645717	0.000705193	0.194861
ENSRNOG00000017753	1	Ercc2	ERCC2	-0.15911	0.000709922	0.194861
ENSRNOG00000012447	19	Setd6	SETD6	-0.283479	0.000763414	0.198336
ENSRNOG00000054955	1	AABR07005985.2	ADGRA1	0.371796	0.000764788	0.198336
ENSRNOG00000049751	17	Arid4b	ARID4B	-1.33454	0.000767343	0.198336
ENSRNOG00000055433	2	Trim46	TRIM46	-0.171788	0.000774197	0.198336
ENSRNOG00000008565	15	Nkiras1	NKIRAS1	-0.206038	0.000790582	0.199214
ENSRNOG00000016890	19	Tppp3	TPPP3	0.504061	0.00081366	0.201722
ENSRNOG00000056213	16	AC130741.1		-1.73043	0.000840602	0.204441
ENSRNOG00000020485	2	Vav3	VAV3	-0.366781	0.000851228	0.204441
ENSRNOG00000008137	13	Cdk18	CDK18	0.354643	0.000889517	0.21035
ENSRNOG00000021447	17	Prr7	PRR7	-0.305984	0.000918842	0.213385
ENSRNOG00000001700	5	Whrn	WHRN	0.444159	0.00093806	0.213385
ENSRNOG00000032700	3	Zbtb34	ZBTB34	-0.256229	0.000943998	0.213385
ENSRNOG00000015928	3	Dhx35	DHX35	-0.218248	0.000997547	0.214316
ENSRNOG00000047505	9	Tubb4a	TUBB4A	0.282826	0.0010011	0.214316
ENSRNOG00000049336	3	Lime1	AL121845.2, LIME1	-0.172351	0.00100957	0.214316
ENSRNOG00000010902	5	Eloa	ELOA	-0.24291	0.00101564	0.214316
ENSRNOG00000011521	8	Filip1	FILIP1	-0.321521	0.00104394	0.214316
ENSRNOG00000060825	14	Ccm2	CCM2	-0.171678	0.00105021	0.214316
ENSRNOG00000032018	5	Tmem200b	TMEM200B	-0.593525	0.00106694	0.214316
ENSRNOG00000003386	10	Rbfox3	RBFOX3	-0.300428	0.00107651	0.214316
ENSRNOG00000037060	7	Odf3b	ODF3B	0.698136	0.0010871	0.214316
ENSRNOG00000016147	1	Slc17a6	SLC17A6	0.9658	0.00109236	0.214316
ENSRNOG00000012311	1	Slc35d3	SLC35D3	-0.349483	0.00111351	0.214316
ENSRNOG00000030285	11	Epha3	EPHA3	-0.285887	0.00111748	0.214316
ENSRNOG00000015084	19	Necab2	NECAB2	-0.227802	0.00114105	0.214316
ENSRNOG00000047741	5	E2f2	E2F2	0.566409	0.00114332	0.214316
ENSRNOG00000033893	10	Cacna1h	CACNA1H	-0.290475	0.00118171	0.218845
ENSRNOG00000007037	5	Cfap57		1.00049	0.00123993	0.222477
ENSRNOG00000004555	14	Sec14l3	SEC14L4	0.630441	0.00124549	0.222477
ENSRNOG00000060775	15	Lmo7	LMO7	-0.320626	0.0012578	0.222477
ENSRNOG00000018220	2	Pde4dip	PDE4DIP	-0.0874494	0.00125922	0.222477
ENSRNOG00000013734	5	Dnai1	DNAI1	0.569228	0.00131672	0.226861
ENSRNOG00000004171	10	Dnah9	DNAH9	0.378776	0.00132814	0.226861
ENSRNOG00000009967	6	Otof	OTOF	-0.443107	0.00132887	0.226861
ENSRNOG00000025619	15	Ap1g2	AP1G2	-0.314075	0.00134307	0.226861
ENSRNOG00000052572	X	LOC103690302	AFF2	0.465099	0.00136314	0.227748
ENSRNOG00000016267	1	Chst15	CHST15	-0.390229	0.00140328	0.231933
ENSRNOG00000028075	10	LOC360479	C16orf71	0.849524	0.00143151	0.23319
ENSRNOG00000013439	1	Cpn1	CPN1	-0.601023	0.0014556	0.23319
ENSRNOG00000018111	3	Slc12a5	SLC12A5	-0.226793	0.00153848	0.23319
ENSRNOG00000004337	13	Fam20b	FAM20B	0.193912	0.00154489	0.23319
ENSRNOG00000024879	7	Polrmt	POLRMT	-0.232	0.00156124	0.23319
ENSRNOG00000003117	10	Psmd12	PSMD12	0.142725	0.00156652	0.23319
ENSRNOG00000033508	10	Mink1	MINK1	-0.183236	0.00157942	0.23319
ENSRNOG00000010645	15	Lgals3	LGALS3	0.947592	0.00158815	0.23319
ENSRNOG00000014264	17	AABR07027306.1	PHACTR1	-0.247053	0.00158942	0.23319
ENSRNOG00000023841	15	Cd99l2	CD99L2	0.324544	0.00161841	0.23319
ENSRNOG00000055082	1	Maz	MAZ	-0.131766	0.00162781	0.23319
ENSRNOG00000015903	4	Add2	ADD2	-0.304827	0.00163276	0.23319
ENSRNOG00000059460	3	Ttc30b	TTC30B, TTC30A	0.28162	0.00164345	0.23319
ENSRNOG00000002229	11	Adcy5	ADCY5	-0.26317	0.00166266	0.23319
ENSRNOG00000056651	1	LOC103690068	AC011479.2, C19orf33	-0.701195	0.00167096	0.23319
ENSRNOG00000032441	7	Pan2	PAN2	-0.198877	0.0016903	0.23319
ENSRNOG00000032420	7	AC108595.1		1.30125	0.00170332	0.23319
ENSRNOG00000062158	1	AC134224.3		-0.627876	0.00170677	0.23319
ENSRNOG00000011613	9	Ppip5k2	PPIP5K2	-0.325176	0.00172376	0.23319
ENSRNOG00000020106	5	Tnfrsf4	TNFRSF4	-0.459727	0.00173151	0.23319
ENSRNOG00000018018	1	LOC100911951	KCNIP2	-0.274628	0.00179237	0.23319
ENSRNOG00000037230	9	Ppidl1	PPID	-0.243298	0.00180392	0.23319
ENSRNOG00000000522	20	Cpne5	CPNE5	-0.243354	0.00180489	0.23319
ENSRNOG00000001302	20	Adora2a	ADORA2A	-0.381382	0.00180755	0.23319
ENSRNOG00000047671	4	AABR07060588.2		1.15041	0.00180929	0.23319
ENSRNOG00000014505	19	Pmfbp1	PMFBP1	1.00342	0.00186053	0.23319
ENSRNOG00000018747	3	LOC102555457	ELMO2	-0.169877	0.00187072	0.23319
ENSRNOG00000009209	15	Slitrk1	SLITRK1	0.244486	0.00188849	0.23319
ENSRNOG00000045770	11	Hira	HIRA	-0.193459	0.00189693	0.23319
ENSRNOG00000013851	18	Spry4	SPRY4	0.322848	0.00189753	0.23319
ENSRNOG00000038480	6	Ppp1r36	PPP1R36	0.41376	0.00190547	0.23319
ENSRNOG00000019771	1	Tbx6	TBX6	-0.732427	0.00190649	0.23319
ENSRNOG00000001493	1	Kptn	KPTN	-0.157642	0.00191197	0.23319
ENSRNOG00000024905	6	Drc1	DRC1	0.361933	0.00192669	0.23319
ENSRNOG00000021855	4	Kcp	KCP	0.604626	0.00195737	0.233242
ENSRNOG00000007283	14	Erlec1	ERLEC1	0.198583	0.00195747	0.233242
ENSRNOG00000009974	5	Coq3	COQ3	0.229929	0.00200197	0.235152
ENSRNOG00000004048	7	Lrrk2	LRRK2	-0.33713	0.00200409	0.235152
ENSRNOG00000017283	3	Kcnt1	KCNT1	-0.251307	0.00203122	0.236529
ENSRNOG00000011310	1	Pde10a	PDE10A	-0.446966	0.00210845	0.241619
ENSRNOG00000031951	3	LOC100361645		-0.641732	0.00211635	0.241619
ENSRNOG00000004146	10	Coro7	CORO7-PAM16, CORO7	-0.23584	0.00212208	0.241619
ENSRNOG00000017258	9	Ica1l	ICA1L	-0.270011	0.00214349	0.242262
ENSRNOG00000020441	10	Wnk4	WNK4	-0.476751	0.00218762	0.245444
ENSRNOG00000008364	3	Cat	CAT	0.190248	0.00225174	0.250808
ENSRNOG00000011553	2	Actl6a	ACTL6A	-0.222748	0.00231695	0.255764
ENSRNOG00000058785	4	LOC103692170	CCDC142	-0.547673	0.00232951	0.255764
ENSRNOG00000033796	8	Kcnj5	KCNJ5	0.498557	0.0023466	0.255813
ENSRNOG00000009837	2	Tmem131l	TMEM131L	-0.197869	0.00241027	0.260903
ENSRNOG00000054360	4	Tspan11	TSPAN11	0.45526	0.00244859	0.261893
ENSRNOG00000031448	5	Stpg1	STPG1	0.51317	0.00246938	0.261893
ENSRNOG00000008620	8	Smad3	SMAD3	-0.295893	0.0025152	0.261893
ENSRNOG00000025551	7	Rgs22	RGS22	0.517427	0.00252143	0.261893
ENSRNOG00000010680	2	Med12l	MED12L	-0.32928	0.00253891	0.261893
ENSRNOG00000011719	6	Ngb	NGB	0.588697	0.00256427	0.261893
ENSRNOG00000030157	20	Dhx16	DHX16	-0.179501	0.00260627	0.261893
ENSRNOG00000025209	4	Plxnd1	PLXND1	-0.284727	0.00261961	0.261893
ENSRNOG00000030680	10	Ddx5	DDX5	-0.189619	0.00263806	0.261893
ENSRNOG00000000955	12	Lnx2	LNX2	-0.250829	0.00264095	0.261893
ENSRNOG00000036758	1	Iqck	IQCK	0.391494	0.00265328	0.261893
ENSRNOG00000010165	6	Tnfaip2	TNFAIP2	-0.393169	0.00266143	0.261893
ENSRNOG00000000777	20	RT1-S3		-0.341813	0.00267109	0.261893
ENSRNOG00000018485	3	Gpr155	GPR155	-0.179098	0.00267157	0.261893
ENSRNOG00000037684	2	RGD1566159		-0.706092	0.00267498	0.261893
ENSRNOG00000008000	3	Syt13	SYT13	0.243339	0.00274622	0.263187
ENSRNOG00000022248	10	Fbxl16	FBXL16	-0.276125	0.00276201	0.263187
ENSRNOG00000004152	7	Lrp12	LRP12	-0.185518	0.00277255	0.263187
ENSRNOG00000004616	10	Npm1		0.187828	0.00278573	0.263187
ENSRNOG00000005766	3	Tbc1d20	TBC1D20	-0.20789	0.00279541	0.263187
ENSRNOG00000028523	12	Tctn1	TCTN1	-0.201969	0.00282997	0.263187
ENSRNOG00000047746	1	AABR07000398.1		-1.02601	0.00283311	0.263187
ENSRNOG00000015735	3	Zswim1	ZSWIM1	0.29947	0.00283645	0.263187
ENSRNOG00000009799	8	Dpagt1	DPAGT1	-0.17642	0.00285268	0.263187
ENSRNOG00000051528	9	Ddx11	DDX11	-0.384681	0.00285943	0.263187
ENSRNOG00000060773	13	Sertad4	SERTAD4	-0.269264	0.00292043	0.267202
ENSRNOG00000005776	6	Bcl11b	BCL11B	-0.300768	0.00295869	0.268464
ENSRNOG00000061527	14	Gck	GCK	1.09073	0.00297299	0.268464
ENSRNOG00000008758	3	Tspan18	TSPAN18	0.434178	0.00298662	0.268464
ENSRNOG00000018413	5	Per3	PER3	-0.256002	0.00302067	0.269625
ENSRNOG00000051490	3	Plcg1	PLCG1	-0.154756	0.00303824	0.269625
ENSRNOG00000011984	17	Cxcl14	CXCL14	-0.203481	0.0030544	0.269625
ENSRNOG00000005365	10	Kcnip1	KCNIP1	0.384355	0.00310087	0.269625
ENSRNOG00000016635	1	LOC361646	KIAA0556	-0.20402	0.00310974	0.269625
ENSRNOG00000006052	3	Sulf2	SULF2	0.203843	0.00315362	0.269625
ENSRNOG00000021468	4	Grm8	GRM8	0.415465	0.00315863	0.269625
ENSRNOG00000006946	7	Arhgap9	ARHGAP9	-0.448218	0.00316731	0.269625
ENSRNOG00000005277	13	Ptprv		-0.471347	0.00317973	0.269625
ENSRNOG00000042929	13	LOC100361087	NOS1AP	-0.477474	0.00319177	0.269625
ENSRNOG00000018372	9	Cul9	CUL9	-0.177758	0.00319249	0.269625
ENSRNOG00000032813	20	Mdc1	MDC1	-0.386959	0.00325976	0.271409
ENSRNOG00000028896	4	LOC100911545	A2M	0.413794	0.00326824	0.271409
ENSRNOG00000016239	18	Zadh2	ZADH2	-0.188888	0.00327275	0.271409
ENSRNOG00000014234	1	Hif1an	HIF1AN	0.532704	0.00331184	0.271409
ENSRNOG00000016247	9	Daw1	DAW1	1.5188	0.00338222	0.271409
ENSRNOG00000015787	10	P3h4	P3H4	0.240406	0.00338541	0.271409
ENSRNOG00000020670	8	Atrip	ATRIP	-0.218963	0.00338821	0.271409
ENSRNOG00000023661	17	Celf2	CELF2	-0.245172	0.00339445	0.271409
ENSRNOG00000002832	X	Slc16a2	SLC16A2	-0.243865	0.00339456	0.271409
ENSRNOG00000010170	3	Tubb4b	TUBB4B	0.234491	0.00342811	0.271409
ENSRNOG00000011133	2	Trpc4	TRPC4	0.5896	0.00344488	0.271409
ENSRNOG00000042359	2	Pigk	PIGK	0.217214	0.00346239	0.271409
ENSRNOG00000018403	9	Atg4b	ATG4B	-0.123976	0.00348104	0.271409
ENSRNOG00000049761	5	Htr6	HTR1A, HTR1D	-0.397511	0.0034824	0.271409
ENSRNOG00000048980	15	Gng2	GNG2	0.263872	0.00348356	0.271409
ENSRNOG00000021510	1	Tbc1d10c	TBC1D10C	-0.358652	0.00349612	0.271409
ENSRNOG00000028670	11	RGD1562726	C21orf62	0.776669	0.00353994	0.273429
ENSRNOG00000015230	1	Ermard	ERMARD	-0.192626	0.00357454	0.274521
ENSRNOG00000029370	18	Abhd3	ABHD3	0.12292	0.0035898	0.274521
ENSRNOG00000000438	20	Rnf5	RNF5	-0.173285	0.00367653	0.277959
ENSRNOG00000060407	7	Cacna1i		-0.402739	0.00372374	0.277959
ENSRNOG00000004382	6	Arel1	AREL1	-0.167236	0.00372535	0.277959
ENSRNOG00000012924	9	Nemp2	NEMP2	-0.243998	0.00376459	0.277959
ENSRNOG00000026953	2	Gpr88	GPR88	-0.36674	0.00376485	0.277959
ENSRNOG00000017712	2	Cartpt	CARTPT	-0.380556	0.0038013	0.277959
ENSRNOG00000025735	4	Wdr86	WDR86	-1.00022	0.00381401	0.277959
ENSRNOG00000038427	14	AABR07015812.1	C4orf50	-0.467327	0.00381868	0.277959
ENSRNOG00000021017	1	Car11	CA11	-0.209736	0.00384103	0.277959
ENSRNOG00000009499	8	Hinfp	HINFP	-0.240578	0.00384855	0.277959
ENSRNOG00000060054	10	Doc2b	DOC2B	-0.306937	0.0038561	0.277959
ENSRNOG00000051880	13	AABR07021996.1		1.05102	0.00386775	0.277959
ENSRNOG00000019913	1	Mta2	MTA2	-0.133064	0.00388727	0.277959
ENSRNOG00000055331	16	Ints10	INTS10	-0.222345	0.00396621	0.277959
ENSRNOG00000017556	3	Chrm4	CHRM4	-0.3032	0.00397691	0.277959
ENSRNOG00000023688	17	Drd1	DRD1	-0.330669	0.00400752	0.277959
ENSRNOG00000015139	17	F12	F12	-0.495773	0.00402013	0.277959
ENSRNOG00000010280	2	Pde8b	PDE8B, AC022414.1	-0.281497	0.00402423	0.277959
ENSRNOG00000021231	3	Lzts3	LZTS3	-0.273394	0.00403529	0.277959
ENSRNOG00000029651	7	Rdh16	RDH16	-0.468589	0.00405473	0.277959
ENSRNOG00000008447	12	Tmem132d	TMEM132D	-0.340579	0.00406648	0.277959
ENSRNOG00000017493	18	Pias2	PIAS2	0.165398	0.00407184	0.277959
ENSRNOG00000017604	19	Ripor1	RIPOR1	-0.203208	0.00407894	0.277959
ENSRNOG00000011346	1	Ehd2	EHD2	-0.280695	0.00407917	0.277959
ENSRNOG00000006995	7	Ano6	ANO6	-0.202734	0.00408684	0.277959
ENSRNOG00000008706	12	Tbx3	TBX3	-0.455909	0.00412151	0.278296
ENSRNOG00000010079	2	Car3	CA3	0.74003	0.00413819	0.278296
ENSRNOG00000018944	1	Pank1	PANK1	0.325904	0.00414611	0.278296
ENSRNOG00000011321	9	Rftn1	RFTN1	0.566055	0.00417059	0.278487
ENSRNOG00000013508	9	Rpl31		-0.142125	0.00419475	0.278487
ENSRNOG00000012975	4	Ggcx	GGCX	-0.146252	0.00426087	0.278487
ENSRNOG00000047246	19	Chtf8	CHTF8	-0.14359	0.00427187	0.278487
ENSRNOG00000049495	7	Krt71	KRT71	-0.270486	0.0042773	0.278487
ENSRNOG00000047880	12	LOC103689975	INTS1	-0.309005	0.00428204	0.278487
ENSRNOG00000007377	10	Slit3	SLIT3	-0.356162	0.00431268	0.278487
ENSRNOG00000020289	1	Akt1s1	AKT1S1	-0.127162	0.00431423	0.278487
ENSRNOG00000019751	1	Cyb5r2	CYB5R2	0.33698	0.00432394	0.278487
ENSRNOG00000016636	3	Lpin3	LPIN3	-0.259244	0.00433013	0.278487
ENSRNOG00000018825	15	Dcaf11	DCAF11	-0.163614	0.0043708	0.278815
ENSRNOG00000049983	9	Shd	SHD	0.281537	0.00437172	0.278815
ENSRNOG00000057092	10	Slfn4	SLFN12, SLFN12L	-0.662512	0.00438965	0.278815
ENSRNOG00000011145	4	Crhr2	CRHR2	0.861015	0.00443271	0.280392
ENSRNOG00000010522	5	Tlr4	TLR4	0.680483	0.0045203	0.282103
ENSRNOG00000015734	1	Ube3a	UBE3A	0.296376	0.00452258	0.282103
ENSRNOG00000017770	17	Cdc123	CDC123	0.137018	0.00452967	0.282103
ENSRNOG00000014528	2	Zswim6	ZSWIM6	-0.256863	0.00455131	0.282103
ENSRNOG00000042729	9	Efhc1	EFHC1	0.471364	0.00457131	0.282103
ENSRNOG00000004263	13	Ints7	INTS7	-0.219354	0.00457841	0.282103
ENSRNOG00000020136	15	Tgm1	TGM1	-0.516019	0.00458824	0.282103
ENSRNOG00000008747	4	Plekha5	PLEKHA5	-0.23639	0.00461522	0.282232
ENSRNOG00000024677	1	Arhgap33	ARHGAP33	-0.251334	0.00462705	0.282232
ENSRNOG00000016255	4	Podxl2	PODXL2	0.326106	0.00466289	0.283294
ENSRNOG00000012663	9	Mfsd6	MFSD6	0.197161	0.00470009	0.284315
ENSRNOG00000048751	6	AABR07065531.3		0.935785	0.00472841	0.284315
ENSRNOG00000020124	1	Lrrc51	AP000812.5	0.506706	0.00473519	0.284315
ENSRNOG00000038980	3	Lypd6	LYPD6	0.412036	0.00476094	0.284442
ENSRNOG00000022331	10	Ccdc78	CCDC78	0.66586	0.00484465	0.284442
ENSRNOG00000005993	15	Oxsm	OXSM	0.277992	0.00484743	0.284442
ENSRNOG00000014231	15	Pnoc	PNOC	0.569677	0.00484798	0.284442
ENSRNOG00000028404	10	Ppp1r1b	PPP1R1B	-0.383364	0.00491708	0.284442
ENSRNOG00000016623	9	Tmeff2	TMEFF2	0.249897	0.0049237	0.284442
ENSRNOG00000030391	8	Ei24	EI24	-0.0910432	0.00493151	0.284442
ENSRNOG00000013981	1	Ptpn5	PTPN5	-0.228155	0.00494089	0.284442
ENSRNOG00000001733	11	Ppp1r2	PPP1R2B, PPP1R2	-0.237705	0.00494277	0.284442
ENSRNOG00000049988	10	Mbtd1	MBTD1	-0.405324	0.00496229	0.284442
ENSRNOG00000018952	16	Sema3g	SEMA3G	-0.247125	0.00496681	0.284442
ENSRNOG00000054665	9	AABR07066861.1		-0.642658	0.00496722	0.284442
ENSRNOG00000028941	2	Zbed3	ZBED3	-0.243517	0.00499002	0.284442
ENSRNOG00000025603	9	Adgrf2	ADGRF2	-0.722955	0.00499638	0.284442
ENSRNOG00000011182	10	Aanat	AANAT	0.761758	0.00503314	0.284731
ENSRNOG00000018760	17	Mpp7	MPP7	-0.414307	0.00505411	0.284731
ENSRNOG00000030180	1	Lrrc10b	LRRC10B	-0.434625	0.00506293	0.284731
ENSRNOG00000001414	12	Serpine1	SERPINE1	-0.441018	0.00509282	0.284731
ENSRNOG00000017723	2	Cept1	CEPT1	0.153387	0.0051146	0.284731
ENSRNOG00000008016	7	Ckap4	CKAP4	0.340602	0.00511959	0.284731
ENSRNOG00000024043	19	Orc6	ORC6	0.298515	0.00513113	0.284731
ENSRNOG00000026044	X	Prrg1	PRRG1	0.340589	0.00516387	0.285517
ENSRNOG00000020054	18	LOC108348201	PCDHB7	-0.505771	0.00529796	0.291882
ENSRNOG00000012561	16	Arhgef10	ARHGEF10	0.248126	0.00533516	0.292527
ENSRNOG00000043436	20	Micu1	MICU1	-0.160385	0.00534773	0.292527
ENSRNOG00000033912	16	Fcho1	FCHO1	-0.236332	0.00539402	0.293112
ENSRNOG00000011704	15	Fbxo34	FBXO34	-0.264655	0.00540595	0.293112
ENSRNOG00000047088	6	Rab10	RAB10	0.193832	0.00542468	0.293112
ENSRNOG00000028185	5	Tstd3		0.151909	0.00543471	0.293112
ENSRNOG00000009772	8	Kirrel3	KIRREL3	-0.135094	0.00545647	0.293257
ENSRNOG00000034025	3	Ptprj	PTPRJ	-0.134464	0.00547841	0.29341
ENSRNOG00000017593	17	Mtr	MTR	-0.258093	0.00552037	0.293534
ENSRNOG00000008223	5	Cnr1	CNR1	0.228488	0.00554673	0.293534
ENSRNOG00000002075	14	Cnot6l	CNOT6L	-0.361735	0.00555279	0.293534
ENSRNOG00000018325	9	Cnppd1	CNPPD1	-0.117481	0.00555711	0.293534
ENSRNOG00000009175	4	Jagn1	JAGN1	0.150141	0.00560173	0.293571
ENSRNOG00000018712	18	Camk2a	CAMK2A	-0.320831	0.00562653	0.293571
ENSRNOG00000010076	13	Pkp1	PKP1	0.654068	0.00562907	0.293571
ENSRNOG00000060806	11	Drd3	DRD3	-0.933399	0.00563421	0.293571
ENSRNOG00000026762	20	RT1-DOa	HLA-DOA	-0.467411	0.0056608	0.29396
ENSRNOG00000012531	5	Ephb2	EPHB2	0.296382	0.00574448	0.297301
ENSRNOG00000001225	20	Fam207a	FAM207A	-0.233144	0.00580127	0.299233
ENSRNOG00000005929	7	Them6	THEM6	-0.220142	0.00585075	0.300776
ENSRNOG00000021817	4	Irak2	IRAK2	-0.347247	0.00591657	0.303145
ENSRNOG00000024310	6	Kcnf1	KCNF1	-0.267102	0.00594497	0.303589
ENSRNOG00000059622	8	Pigb	PIGB	-0.470339	0.00601143	0.304585
ENSRNOG00000001069	12	Elavl1	ELAVL1	-0.154439	0.00604089	0.304585
ENSRNOG00000007441	5	Klhl32	KLHL32	0.327718	0.00604427	0.304585
ENSRNOG00000022598	9	Trerf1	TRERF1	-0.239417	0.00606876	0.304585
ENSRNOG00000001351	12	Trafd1	TRAFD1	-0.167735	0.00608102	0.304585
ENSRNOG00000004793	7	Ncln	NCLN	-0.145677	0.00608338	0.304585
ENSRNOG00000005058	3	Lpcat4	LPCAT4	-0.135393	0.00614418	0.306196
ENSRNOG00000008492	13	Cfap45	CFAP45	0.7182	0.00616159	0.306196
ENSRNOG00000026474	6	Cad	CAD	-0.171896	0.00618148	0.306196
ENSRNOG00000020225	3	Dlgap4	DLGAP4	-0.181912	0.00619524	0.306196
ENSRNOG00000016692	5	Hsdl2	HSDL2	0.220813	0.00621647	0.306261
ENSRNOG00000014648	16	Efnb2	EFNB2	-0.213757	0.00626606	0.307717
ENSRNOG00000007124	4	Krcc1	KRCC1	0.188404	0.00628855	0.307839
ENSRNOG00000001270	12	Hvcn1	HVCN1	-0.490296	0.00637078	0.309985
ENSRNOG00000020541	10	Nprl3	NPRL3	-0.15772	0.00637274	0.309985
ENSRNOG00000015160	5	Gem	GEM	0.411399	0.00655876	0.310685
ENSRNOG00000050091	11	Efcab1	EFCAB1	0.804744	0.00657337	0.310685
ENSRNOG00000009350	10	Sez6	SEZ6	-0.17854	0.00659538	0.310685
ENSRNOG00000006357	5	Sgip1	SGIP1	-0.211107	0.00659858	0.310685
ENSRNOG00000000841	20	Ddx39b	DDX39B	-0.140425	0.00660433	0.310685
ENSRNOG00000026036	3	Pdyn	PDYN	-0.373303	0.00663138	0.310685
ENSRNOG00000015447	7	Calcoco1	CALCOCO1	-0.124106	0.00663595	0.310685
ENSRNOG00000030568	14	Rgs12	RGS12	-0.192761	0.00663969	0.310685
ENSRNOG00000031927	1	Klk6	KLK6	0.379092	0.00666135	0.310685
ENSRNOG00000003283	13	Rcsd1	RCSD1	-0.347816	0.00669855	0.310685
ENSRNOG00000051170	7	Ddx17	DDX17	-0.205727	0.00672985	0.310685
ENSRNOG00000005530	6	Rps6kl1	RPS6KL1	-0.17941	0.00674363	0.310685
ENSRNOG00000000513	20	Mapk14	MAPK14	-0.114751	0.00675669	0.310685
ENSRNOG00000017092	17	Zfp169	ZNF169	-0.348772	0.00677319	0.310685
ENSRNOG00000056223	1	Tfb1m	TFB1M	-0.255419	0.00679554	0.310685
ENSRNOG00000007657	5	Col27a1	COL27A1	-0.231047	0.00681924	0.310685
ENSRNOG00000003171	13	Mpz	MPZ	-0.422916	0.00683126	0.310685
ENSRNOG00000009308	8	Bcl2l10		-0.43075	0.0068462	0.310685
ENSRNOG00000047436	18	Cabyr	CABYR	0.701282	0.00684844	0.310685
ENSRNOG00000011441	2	Tpd52	TPD52	0.120548	0.00685978	0.310685
ENSRNOG00000014619	19	Dhx38	DHX38	-0.176371	0.00690106	0.310685
ENSRNOG00000018689	8	RGD1305464	C15orf39	0.24134	0.00691132	0.310685
ENSRNOG00000017731	1	Agpat4	AGPAT4	0.199858	0.00691609	0.310685
ENSRNOG00000013869	7	Kcnj4	KCNJ4	-0.364553	0.00692753	0.310685
ENSRNOG00000026132	17	Trdmt1	TRDMT1	-0.368132	0.00694741	0.310685
ENSRNOG00000014874	14	Zfyve28	ZFYVE28	-0.310456	0.00697302	0.310685
ENSRNOG00000048164	8	Acad8	ACAD8	-0.257793	0.00699989	0.310685
ENSRNOG00000000942	12	Pan3	PAN3	-0.245308	0.00700551	0.310685
ENSRNOG00000007230	7	Kank3	KANK3	-0.275066	0.00700746	0.310685
ENSRNOG00000018390	1	Pld3	PLD3	0.206565	0.00702143	0.310685
ENSRNOG00000000230	10	Lmf1	LMF1	-0.147396	0.0070248	0.310685
ENSRNOG00000018781	16	Map1s	MAP1S	-0.123272	0.00703391	0.310685
ENSRNOG00000005345	6	Vsnl1	VSNL1	0.251011	0.00706686	0.311246
ENSRNOG00000014909	5	Sh2d5	SH2D5	-0.242147	0.00715522	0.313534
ENSRNOG00000014659	15	Ebpl	EBPL	0.2399	0.00715961	0.313534
ENSRNOG00000025584	7	Agap2	AGAP2	-0.198268	0.00723839	0.313543
ENSRNOG00000011253	16	Trmt9b	TRMT9B	-0.337921	0.00732333	0.313543
ENSRNOG00000020901	8	S1pr5	S1PR5	0.340892	0.00732426	0.313543
ENSRNOG00000028156	2	Pld1	PLD1	0.232306	0.0073258	0.313543
ENSRNOG00000026573	X	Ophn1	OPHN1	-0.202106	0.00735434	0.313543
ENSRNOG00000005278	7	Trhde	TRHDE	0.369022	0.00735844	0.313543
ENSRNOG00000024757	8	AABR07069219.1	ENDOD1	0.354933	0.00738987	0.313543
ENSRNOG00000001845	11	Top3b	TOP3B	-0.162255	0.00739161	0.313543
ENSRNOG00000013152	19	Arhgap10	ARHGAP10	-0.285162	0.0074458	0.313543
ENSRNOG00000048036	16	Ncan	NCAN	-0.196302	0.00744645	0.313543
ENSRNOG00000030264	7	Fam83h	FAM83H	0.301419	0.00745838	0.313543
ENSRNOG00000009779	7	Krt8	KRT8	0.683896	0.0074806	0.313543
ENSRNOG00000027690	13	Eif3el1	EIF3E	0.20101	0.00755411	0.313543
ENSRNOG00000012347	4	Gata2	GATA2	-0.278922	0.00755958	0.313543
ENSRNOG00000003769	13	Tmem163	TMEM163	0.28149	0.00756783	0.313543
ENSRNOG00000001633	11	Tfg	TFG	0.198	0.00757701	0.313543
ENSRNOG00000015594	9	Rftn2	RFTN2	0.267573	0.00758641	0.313543
ENSRNOG00000051152	7	LOC102549817		-0.800079	0.0075921	0.313543
ENSRNOG00000024545	14	Ccdc18	CCDC18	-0.336095	0.00760219	0.313543
ENSRNOG00000008415	7	Nab2	NAB2	-0.262634	0.00760704	0.313543
ENSRNOG00000042026	17	AABR07026929.1		-0.697932	0.00762542	0.313543
ENSRNOG00000024707	5	Tp73	TP73	0.796142	0.00762802	0.313543
ENSRNOG00000001299	12	Sun1	SUN1	-0.153102	0.00764901	0.313543
ENSRNOG00000013917	2	Igsf10	IGSF10	0.449051	0.00766577	0.313543
ENSRNOG00000036880	10	Arl5c	ARL5C	-0.442198	0.00768061	0.313543
ENSRNOG00000040301	4	Galntl5	GALNTL5	-1.20565	0.00769017	0.313543
ENSRNOG00000017373	15	Rhobtb2	RHOBTB2	-0.106154	0.0077687	0.315006
ENSRNOG00000052080	14	Camk2b	CAMK2B	-0.191811	0.00778763	0.315006
ENSRNOG00000040024	17	AABR07028805.1		-0.485034	0.0078073	0.315006
ENSRNOG00000053079	10	AC117889.1	ERCC4	-0.349713	0.00780804	0.315006
ENSRNOG00000004695	7	Celf5		-0.187491	0.00785223	0.31596
ENSRNOG00000054907	2	AABR07012100.2		0.426376	0.00789359	0.316524
ENSRNOG00000060988	2	Kcnc4	KCNC4	0.340201	0.00790743	0.316524
ENSRNOG00000017445	17	Tubb2b	TUBB2B	0.218068	0.00799137	0.31863
ENSRNOG00000013825	5	Rap1gap	RAP1GAP	-0.213117	0.00800152	0.31863
ENSRNOG00000025244	12	Trrap		-0.15457	0.00807523	0.320134
ENSRNOG00000012480	8	Pxylp1	PXYLP1	-0.204004	0.0081083	0.320134
ENSRNOG00000021117	1	Rps6ka4	RPS6KA4	-0.204446	0.00815358	0.320134
ENSRNOG00000057840	16	AABR07026473.1		-1.08065	0.00817084	0.320134
ENSRNOG00000051339	X	AABR07039328.3		-0.275064	0.00819024	0.320134
ENSRNOG00000055068	14	Ppial4d	PPIA, PPIAL4G, PPIAL4A, PPIAL4H, PPIAL4F, PPIAL4C, PPIAL4D, PPIAL4E	-0.436534	0.00820121	0.320134
ENSRNOG00000017954	18	Prelid3a	PRELID3A	-0.24629	0.00822836	0.320134
ENSRNOG00000045846	9	Rfx2	RFX2	0.285055	0.0082527	0.320134
ENSRNOG00000013654	18	Cbln2	CBLN2	0.385214	0.00827256	0.320134
ENSRNOG00000001385	12	Plbd2	PLBD2	0.183075	0.00827256	0.320134
ENSRNOG00000020620	1	Ppp1r32	PPP1R32	0.825118	0.00827692	0.320134
ENSRNOG00000017144	9	Mea1	MEA1	0.151903	0.00831523	0.320134
ENSRNOG00000018452	16	Unc13a	UNC13A	-0.224995	0.00834158	0.320134
ENSRNOG00000004400	7	Avpr1a	AVPR1A	0.742191	0.00834281	0.320134
ENSRNOG00000019985	9	Asic4	ASIC4	-0.246148	0.00837433	0.320134
ENSRNOG00000029465	7	Slc26a10	SLC26A10	-0.3335	0.00838983	0.320134
ENSRNOG00000002509	X	Gnl3l	GNL3L	0.179164	0.00839334	0.320134
ENSRNOG00000014746	8	Dzip1l	DZIP1L	-0.20116	0.00847375	0.320493
ENSRNOG00000024061	15	Rarb	RARB	-0.305486	0.00853946	0.320493
ENSRNOG00000017428	2	Map1b	MAP1B	0.185139	0.00858848	0.320493
ENSRNOG00000014970	5	Kif17	KIF17	-0.257867	0.00858849	0.320493
ENSRNOG00000033653	10	Mpp3	MPP3	-0.277163	0.00860187	0.320493
ENSRNOG00000060129	12	Zfp655	ZNF655	0.115673	0.00860788	0.320493
ENSRNOG00000048129	5	LOC682102	C1orf94	1.17039	0.00860805	0.320493
ENSRNOG00000022015	3	Cntrl	CNTRL	0.244809	0.00860838	0.320493
ENSRNOG00000012703	2	Crh	CRH	0.512441	0.00862516	0.320493
ENSRNOG00000046257	8	Ctdspl	CTDSPL	-0.209736	0.00866984	0.320493
ENSRNOG00000060896	6	AABR07063424.1		-0.896066	0.00867253	0.320493
ENSRNOG00000013866	9	Usp49	USP49	-0.282924	0.00867924	0.320493
ENSRNOG00000056756	6	Actn1	ACTN1	-0.252427	0.00871997	0.320493
ENSRNOG00000000931	12	Sfswap	SFSWAP	-0.15303	0.00873039	0.320493
ENSRNOG00000002053	14	Fras1	FRAS1	-0.396845	0.00875636	0.320493
ENSRNOG00000049552	10	AABR07030903.1	SGSH	0.768466	0.00876635	0.320493
ENSRNOG00000045637	18	Rnf14	RNF14	0.127533	0.00876976	0.320493
ENSRNOG00000026870	11	Clic6	CLIC6	1.15115	0.00878194	0.320493
ENSRNOG00000047374	3	Gnas	GNAS	0.227019	0.0087989	0.320493
ENSRNOG00000014235	3	Zgpat	ZGPAT	-0.217595	0.00889035	0.322572
ENSRNOG00000002710	13	Cnst	CNST	-0.238476	0.00891195	0.322572
ENSRNOG00000019965	1	Tgfb1i1	TGFB1I1	0.243398	0.00891896	0.322572
ENSRNOG00000059997	10	Brip1	BRIP1	-0.578777	0.00896621	0.32267
ENSRNOG00000038911	9	AABR07067499.1		-0.318558	0.00899341	0.32267
ENSRNOG00000010535	2	Cdh18	CDH18	0.237395	0.00899638	0.32267
ENSRNOG00000026905	6	Ppm1g	PPM1G	0.138031	0.00902776	0.32267
ENSRNOG00000000091	2	LOC103691556		0.323379	0.00904724	0.32267
ENSRNOG00000003453	13	Lypd1	LYPD1	-0.198223	0.0090476	0.32267
ENSRNOG00000007060	5	Plin2	PLIN2	0.292569	0.00907797	0.323004
ENSRNOG00000027799	8	Tmie	TMIE	0.356554	0.00913795	0.323785
ENSRNOG00000014871	8	Zic4	ZIC4	0.434886	0.00915381	0.323785
ENSRNOG00000005247	3	LOC100912008	SURF1	0.139268	0.00916313	0.323785
ENSRNOG00000012181	16	Lpl	LPL	-0.300142	0.00919885	0.324302
ENSRNOG00000000483	20	Syngap1	SYNGAP1	-0.194226	0.00923096	0.324689
ENSRNOG00000019926	9	Ramp1	RAMP1	-0.290761	0.00930529	0.325969
ENSRNOG00000004464	6	Sel1l	SEL1L	0.111215	0.00930977	0.325969
ENSRNOG00000016877	1	Shisa7	SHISA7	-0.228221	0.00934029	0.326185
ENSRNOG00000003512	10	Gabra1	GABRA1	0.26532	0.00936013	0.326185
ENSRNOG00000012716	1	Chd2	CHD2	-0.120542	0.00939285	0.326185
ENSRNOG00000012618	9	Efhb	EFHB	1.27289	0.00940081	0.326185
ENSRNOG00000021264	3	Pcna	PCNA	0.225088	0.00943852	0.326756
ENSRNOG00000009906	5	Slfnl1	SLFNL1	-0.304627	0.00948694	0.327694
ENSRNOG00000038012	15	Commd6	COMMD6	-0.142827	0.00953311	0.32855
ENSRNOG00000019956	5	Kdm4a	AL451062.4, KDM4A	-0.143813	0.00958607	0.329394
ENSRNOG00000000190	7	AABR07058539.1	EP300	-0.300529	0.00962345	0.329394
ENSRNOG00000016962	9	Neu2	NEU2	-0.324874	0.00962565	0.329394
ENSRNOG00000019065	3	Zfp385b	ZNF385B	-0.212579	0.00964332	0.329394
ENSRNOG00000013547	4	Slc6a12	SLC6A12	-0.724998	0.00975083	0.332328
ENSRNOG00000020481	1	Pafah1b3	PAFAH1B3	0.343715	0.00987202	0.335714
ENSRNOG00000037815	12	Acad10	ACAD10	-0.177016	0.00991806	0.33635
ENSRNOG00000058434	14	Cfap99	CFAP99	0.601908	0.0099661	0.33635
ENSRNOG00000009079	6	Prkar2b	PRKAR2B	-0.2206	0.00996782	0.33635
ENSRNOG00000018659	2	Csf1	CSF1	0.227068	0.00997823	0.33635
ENSRNOG00000004870	13	Dyrk3	DYRK3	0.426982	0.0100223	0.336908
ENSRNOG00000001417	12	Plod3	PLOD3	0.154622	0.0100386	0.336908
ENSRNOG00000034093	2	AABR07011951.1	HSPA8	0.27978	0.0100651	0.337061
ENSRNOG00000049802	18	AABR07031533.1		-0.341317	0.0101367	0.338719
ENSRNOG00000002336	14	Gabra4	GABRA4	-0.26049	0.0101731	0.338877
ENSRNOG00000043128	X	Armcx4	ARMCX4	0.214874	0.0101897	0.338877
ENSRNOG00000031368	1	LOC499235	CDV3	0.129172	0.0102336	0.338877
ENSRNOG00000008142	4	Brpf1	BRPF1	-0.13661	0.0102344	0.338877
ENSRNOG00000021184	1	Mark2	MARK2	-0.193654	0.0102516	0.338877
ENSRNOG00000027645	6	Syndig1l	SYNDIG1L	-0.30638	0.0103288	0.340696
ENSRNOG00000011646	15	Rem2	REM2	-0.34382	0.0103797	0.34164
ENSRNOG00000019850	9	Speg	SPEG	-0.214535	0.0104309	0.342234
ENSRNOG00000026493	17	Cdnf	CDNF	0.608431	0.0104423	0.342234
ENSRNOG00000010353	4	Dnajb6	DNAJB6	0.163438	0.0105005	0.343337
ENSRNOG00000028641	20	Brpf3	BRPF3	-0.221735	0.0105206	0.343337
ENSRNOG00000060123	7	Kifc2	KIFC2	-0.20219	0.0105586	0.343849
ENSRNOG00000002626	10	Car10	CA10	0.596939	0.0106098	0.344085
ENSRNOG00000011980	2	Lrrc7	LRRC7	-0.272423	0.010611	0.344085
ENSRNOG00000005108	14	Wfs1	WFS1	-0.260953	0.0106716	0.344085
ENSRNOG00000008239	4	Repin1	REPIN1	-0.186011	0.0106785	0.344085
ENSRNOG00000012714	20	RGD1564149	C21orf58	0.962847	0.0107135	0.344085
ENSRNOG00000052486	4	Kcna6	KCNA6	0.244024	0.010719	0.344085
ENSRNOG00000000304	20	Cd164	CD164	0.206366	0.0107639	0.344085
ENSRNOG00000026128	7	Cpne8	CPNE8	0.262702	0.0107958	0.344085
ENSRNOG00000016256	16	Myo9b	MYO9B	-0.139704	0.0108063	0.344085
ENSRNOG00000008278	8	Nfrkb	NFRKB	-0.156992	0.0108281	0.344085
ENSRNOG00000011251	8	Hcrtr2	HCRTR2	0.517413	0.0108301	0.344085
ENSRNOG00000055371	1	Sptbn4	AC020929.1	-0.163207	0.0108345	0.344085
ENSRNOG00000058938	8	Camkv	CAMKV	-0.224572	0.0109239	0.345882
ENSRNOG00000008512	5	Btf3l4		0.278141	0.0109659	0.345882
ENSRNOG00000003827	10	Wipi1	WIPI1	0.198002	0.0109705	0.345882
ENSRNOG00000006962	1	Stk32c	STK32C	-0.238882	0.0109811	0.345882
ENSRNOG00000032206	13	Cntnap5b		-0.974678	0.0110077	0.34601
ENSRNOG00000010065	15	Dgkh	DGKH	-0.634376	0.0110412	0.346355
ENSRNOG00000001353	12	Ap4m1	AP4M1	-0.218514	0.0110735	0.346663
ENSRNOG00000009117	6	Otub2	OTUB2	-0.236496	0.011155	0.348087
ENSRNOG00000017036	18	Sec11c	SEC11C	0.171205	0.0111643	0.348087
ENSRNOG00000048273	11	Apod	APOD	0.310879	0.0112131	0.3489
ENSRNOG00000029450	7	AABR07058422.1		-0.180595	0.011252	0.348946
ENSRNOG00000001304	20	Bcr	BCR	-0.195159	0.0112853	0.348946
ENSRNOG00000000464	20	Rxrb	RXRB	-0.13557	0.011307	0.348946
ENSRNOG00000005264	6	Sav1	SAV1	0.157492	0.0113295	0.348946
ENSRNOG00000000435	20	Ppt2	PPT2	-0.168163	0.0113423	0.348946
ENSRNOG00000057372	16	Mettl6	METTL6	-0.20709	0.0113508	0.348946
ENSRNOG00000007324	13	Plxna2	PLXNA2	-0.184733	0.0114594	0.350546
ENSRNOG00000049407	7	Shisa8	SHISA8	-0.398003	0.0114652	0.350546
ENSRNOG00000006049	19	Rfx1	RFX1	-0.18883	0.0115278	0.350546
ENSRNOG00000010176	8	Map2k1	MAP2K1	-0.175019	0.0115301	0.350546
ENSRNOG00000007574	5	Padi2	PADI2	0.327761	0.0115371	0.350546
ENSRNOG00000047280	1	Cttn	CTTN	0.256128	0.0115615	0.350546
ENSRNOG00000009719	8	C2cd2l	C2CD2L	-0.172027	0.0115738	0.350546
ENSRNOG00000016278	19	Ccl17	CCL17	-0.840124	0.0116046	0.350546
ENSRNOG00000010830	16	Slc25a4	SLC25A4	0.132829	0.01165	0.350546
ENSRNOG00000009751	5	Gpx7	GPX7	-0.23909	0.0116511	0.350546
ENSRNOG00000020656	8	LOC100911725	PFKFB4	-0.276003	0.0116537	0.350546
ENSRNOG00000016867	17	Zfp346	ZNF346	-0.154335	0.0117744	0.352546
ENSRNOG00000018273	9	Ncl	NCL	0.154986	0.0117748	0.352546
ENSRNOG00000020027	2	Arhgef2	ARHGEF2	-0.192994	0.011789	0.352546
ENSRNOG00000051510	19	Ccdc113	CCDC113	0.36632	0.0118594	0.35296
ENSRNOG00000010428	3	Bahd1	BAHD1	-0.130222	0.0118748	0.35296
ENSRNOG00000020006	10	Wdr90	WDR90	-0.20806	0.0118801	0.35296
ENSRNOG00000001396	12	Mospd3	MOSPD3	-0.133557	0.0118947	0.35296
ENSRNOG00000048172	10	Rac3	RAC3	0.307886	0.0119698	0.353738
ENSRNOG00000056716	11	Zbtb20	ZBTB20	-0.621381	0.0119793	0.353738
ENSRNOG00000015910	4	Lmntd1	LMNTD1	0.908511	0.0119909	0.353738
ENSRNOG00000012196	1	Asah2	ASAH2	0.353895	0.0120163	0.353738
ENSRNOG00000015588	19	Nol3	NOL3	0.302907	0.012036	0.353738
ENSRNOG00000014427	8	Chrnb4	CHRNB4	1.16834	0.0121436	0.354601
ENSRNOG00000011398	6	LOC103692719	TRMT61A	-0.193076	0.0121534	0.354601
ENSRNOG00000051499	7	Tcf3	TCF3	-0.200079	0.0121659	0.354601
ENSRNOG00000049020	X	Tceal6	TCEAL5, TCEAL6, TCEAL3	0.254924	0.0121779	0.354601
ENSRNOG00000020393	1	Rhog	RHOG	0.239546	0.0121887	0.354601
ENSRNOG00000018790	10	Kcnh4	KCNH4	-0.273377	0.0122037	0.354601
ENSRNOG00000010199	2	Glrb	GLRB	0.170609	0.0122744	0.355703
ENSRNOG00000033064	2	Edil3	EDIL3	0.352908	0.012288	0.355703
ENSRNOG00000016647	5	Pla2g2c	PLA2G2C	0.351758	0.0123551	0.356257
ENSRNOG00000051204	11	Dop1b	DOP1B	-0.146663	0.0124053	0.356257
ENSRNOG00000031912	8	LOC367195		-0.680909	0.0124128	0.356257
ENSRNOG00000058522	8	Fam214a	FAM214A	-0.172531	0.0124209	0.356257
ENSRNOG00000055527	18	Arap3	ARAP3	-0.221798	0.012423	0.356257
ENSRNOG00000015220	1	Crtac1	CRTAC1	-0.234127	0.012464	0.356628
ENSRNOG00000002818	10	Eftud2	EFTUD2	-0.116235	0.0124823	0.356628
ENSRNOG00000000440	20	Pbx2	PBX2	-0.113638	0.0125331	0.356793
ENSRNOG00000003980	10	Ttc1	TTC1	0.120149	0.0125451	0.356793
ENSRNOG00000012932	4	Ccdc146	CCDC146	0.623398	0.0125578	0.356793
ENSRNOG00000003707	X	Zmym3	ZMYM3	-0.14546	0.0126042	0.356842
ENSRNOG00000017787	17	Ripk1	RIPK1	-0.153019	0.0126599	0.356842
ENSRNOG00000051905	4	Wnt2	WNT2	-0.471735	0.0126638	0.356842
ENSRNOG00000024036	1	Fam98c	FAM98C	-0.146581	0.0126679	0.356842
ENSRNOG00000053863	4	AABR07060151.1		1.19741	0.0126969	0.356842
ENSRNOG00000019186	5	Tmem53	TMEM53	-0.219821	0.0127073	0.356842
ENSRNOG00000000175	7	Mier2	MIER2	-0.155592	0.012723	0.356842
ENSRNOG00000058593	6	Zbtb1	ZBTB1	-0.308119	0.0127452	0.356842
ENSRNOG00000012747	17	Spock1	SPOCK1	0.23734	0.0128239	0.35796
ENSRNOG00000007364	6	Rab15	RAB15	-0.207729	0.0128317	0.35796
ENSRNOG00000009280	4	Mkrn1	MKRN1	-0.121713	0.0128975	0.358619
ENSRNOG00000021181	2	Sf3b4	SF3B4	0.1622	0.0129163	0.358619
ENSRNOG00000023561	4	Ano2	ANO2	0.621831	0.0129633	0.358619
ENSRNOG00000016888	9	Pask	PASK	-0.256844	0.0129789	0.358619
ENSRNOG00000023816	2	Aph1a	APH1A	-0.139784	0.013029	0.358619
ENSRNOG00000058412	8	Morf4l1		0.189925	0.0130667	0.358619
ENSRNOG00000057520	16	AABR07072528.2		-0.579452	0.0130814	0.358619
ENSRNOG00000015101	17	Mak	MAK	0.80321	0.0130829	0.358619
ENSRNOG00000022937	7	Bpifc	BPIFC	-0.820532	0.0130841	0.358619
ENSRNOG00000003105	10	Kif19	KIF19	0.425148	0.0131072	0.358619
ENSRNOG00000015235	1	Fra10ac1	FRA10AC1	-0.177975	0.0131166	0.358619
ENSRNOG00000027230	18	Fhod3	FHOD3	0.236227	0.0131353	0.358619
ENSRNOG00000047085	18	Lrrtm2	LRRTM2	0.234801	0.0131623	0.35872
ENSRNOG00000011195	3	Prkra	PRKRA	0.222702	0.013188	0.358784
ENSRNOG00000055694	10	LOC102553190		1.60026	0.0132317	0.359336
ENSRNOG00000037607	1	Rplp2		-0.150096	0.0132895	0.360268
ENSRNOG00000046168	2	Ppm1l	PPM1L	0.142757	0.0133927	0.361334
ENSRNOG00000059456	12	Grk3	GRK3	-0.382166	0.0134076	0.361334
ENSRNOG00000009514	2	Mme	MME	-0.326226	0.0134084	0.361334
ENSRNOG00000008106	7	Shmt2	SHMT2	-0.114535	0.0134228	0.361334
ENSRNOG00000016467	18	Kctd1	KCTD1	-0.294189	0.013481	0.362266
ENSRNOG00000012472	4	Pyroxd1	PYROXD1	-0.21363	0.0135296	0.362677
ENSRNOG00000002826	13	Hsd17b7	HSD17B7	0.268658	0.0135435	0.362677
ENSRNOG00000004680	3	Kif5c	KIF5C	0.109193	0.0136775	0.365064
ENSRNOG00000013674	18	Megf10	MEGF10	0.240782	0.0137076	0.365064
ENSRNOG00000049531	8	Usp19	USP19	-0.131947	0.0137333	0.365064
ENSRNOG00000015523	17	RGD1308147	C7orf25	0.242691	0.0137382	0.365064
ENSRNOG00000021808	19	Tecr	TECR	0.180223	0.0137553	0.365064
ENSRNOG00000003581	13	Pou2f1	POU2F1	-0.421252	0.0137751	0.365064
ENSRNOG00000014996	1	Katna1	KATNA1	-0.203535	0.0138151	0.365494
ENSRNOG00000001528	11	Gap43	GAP43	0.19209	0.0138493	0.365769
ENSRNOG00000018892	10	Hcrt	HCRT	1.46383	0.0139738	0.368416
ENSRNOG00000019730	1	Inppl1	INPPL1	-0.233394	0.0139975	0.368416
ENSRNOG00000051442	12	AABR07036019.1	ZNF345	0.196214	0.0140243	0.368492
ENSRNOG00000012262	3	Depdc7	DEPDC7	0.426697	0.014077	0.368839
ENSRNOG00000053428	8	Ccpg1	CCPG1	0.118324	0.0140855	0.368839
ENSRNOG00000061414	2	Acot12	ACOT12	-0.631934	0.0141428	0.369316
ENSRNOG00000004518	10	Cacnb1	CACNB1	-0.179988	0.0141518	0.369316
ENSRNOG00000021174	1	Macrod1	MACROD1	0.157771	0.0142688	0.371415
ENSRNOG00000003983	13	Pfdn2	PFDN2	0.133221	0.0142862	0.371415
ENSRNOG00000042499	4	LOC100364435	TMSB10	0.172889	0.0143148	0.371415
ENSRNOG00000054986	15	AABR07018050.2		-0.875629	0.0143301	0.371415
ENSRNOG00000020460	1	Banf1		-0.0951899	0.014353	0.371415
ENSRNOG00000018486	3	RGD1311084	C9orf50	-0.362777	0.0144735	0.373902
ENSRNOG00000059660	6	AABR07065531.5		-0.17356	0.0145015	0.373996
ENSRNOG00000018198	17	Dapk1	DAPK1	-0.182423	0.0145521	0.374181
ENSRNOG00000013538	2	Capza1	CAPZA1	0.272302	0.014615	0.374181
ENSRNOG00000002906	11	Nr1i2	NR1I2	1.19107	0.0146353	0.374181
ENSRNOG00000009550	7	Sqle	SQLE	0.213792	0.0146464	0.374181
ENSRNOG00000024172	1	T2		0.959797	0.0146616	0.374181
ENSRNOG00000031852	11	Lsamp	LSAMP	0.198467	0.0146741	0.374181
ENSRNOG00000015997	1	Ccdc106	CCDC106	-0.174846	0.0147248	0.374181
ENSRNOG00000009097	4	Immt	IMMT	0.100755	0.0147317	0.374181
ENSRNOG00000000257	19	Smpd3	SMPD3	-0.186251	0.0147455	0.374181
ENSRNOG00000001181	20	Wdr4	WDR4	-0.218619	0.0147955	0.374181
ENSRNOG00000023679	4	Prdm5	PRDM5	-0.1978	0.014802	0.374181
ENSRNOG00000011352	1	Furin	FURIN	-0.169917	0.0148102	0.374181
ENSRNOG00000012123	8	Fdx1	FDX1	-0.2065	0.0148918	0.374181
ENSRNOG00000000392	20	Supv3l1	SUPV3L1	-0.131219	0.0149086	0.374181
ENSRNOG00000022252	8	Kbtbd3	KBTBD3	-0.203346	0.0149106	0.374181
ENSRNOG00000025151	13	Ildr2	ILDR2	-0.388036	0.0149776	0.374181
ENSRNOG00000015701	17	Rreb1	RREB1	-0.437584	0.0149832	0.374181
ENSRNOG00000011489	7	R3hdm4	R3HDM4	-0.176886	0.0150167	0.374181
ENSRNOG00000001868	11	LOC100911248	CRKL	0.147267	0.01503	0.374181
ENSRNOG00000050201	1	LOC108348052	SLC29A2	-0.173862	0.0150326	0.374181
ENSRNOG00000008356	8	Myo5c	MYO5C	-0.368256	0.0151102	0.374181
ENSRNOG00000014863	5	Reck	RECK	-0.204177	0.0151701	0.374181
ENSRNOG00000039091	6	Pnpla8	PNPLA8	0.115884	0.0151765	0.374181
ENSRNOG00000027520	X	Pls3	PLS3	0.147495	0.0151785	0.374181
ENSRNOG00000009103	7	Chrac1	CHRAC1	-0.175648	0.0152368	0.374181
ENSRNOG00000023603	9	Amer3	AMER3	-0.268661	0.0152433	0.374181
ENSRNOG00000012473	9	Cflar	CFLAR	-0.284943	0.0152849	0.374181
ENSRNOG00000007012	3	Ly75	LY75, LY75-CD302	-0.371862	0.0153033	0.374181
ENSRNOG00000004089	7	Enpp2	ENPP2	0.331134	0.0153362	0.374181
ENSRNOG00000021138	2	Cers2	CERS2	0.165965	0.0153732	0.374181
ENSRNOG00000012273	15	Dmtn	DMTN	-0.166947	0.0154259	0.374181
ENSRNOG00000019697	16	Ankrd28	ANKRD28	-0.225997	0.0154298	0.374181
ENSRNOG00000060863	15	AABR07017145.1		0.16867	0.0154432	0.374181
ENSRNOG00000017748	1	Nkx6-2	NKX6-2	0.358007	0.0154483	0.374181
ENSRNOG00000007552	X	Arhgap36	ARHGAP36	0.935467	0.0154658	0.374181
ENSRNOG00000012482	19	Ndrg4	NDRG4	-0.123958	0.0154905	0.374181
ENSRNOG00000001470	12	Limk1	LIMK1	0.278384	0.0155555	0.374181
ENSRNOG00000006591	3	Fam163b	FAM163B	-0.227628	0.0155651	0.374181
ENSRNOG00000013793	15	C1qtnf9	C1QTNF9, C1QTNF9B	0.379037	0.0156172	0.374181
ENSRNOG00000010776	16	Atp13a1	ATP13A1	-0.129462	0.0156296	0.374181
ENSRNOG00000045668	11	Ifnar2	AP000295.1, IFNAR2	-0.217908	0.015645	0.374181
ENSRNOG00000055721	X	Rnf128	RNF128	0.307192	0.0156508	0.374181
ENSRNOG00000013777	19	Rnf166	RNF166	-0.126009	0.0156524	0.374181
ENSRNOG00000060518	14	AABR07015057.1		-0.840593	0.0156585	0.374181
ENSRNOG00000010533	2	Arfip1	ARFIP1	0.212236	0.0156607	0.374181
ENSRNOG00000012450	19	Dynlrb2	DYNLRB2	0.9612	0.0156676	0.374181
ENSRNOG00000033863	3	Ajm1	AJM1	-0.188881	0.015701	0.374181
ENSRNOG00000013690	6	Clba1	CLBA1	0.217188	0.015723	0.374181
ENSRNOG00000011199	8	Parp6	PARP6	-0.146665	0.0157561	0.374181
ENSRNOG00000052968	3	Hnrnpa3	HNRNPA3	0.203147	0.0157561	0.374181
ENSRNOG00000019491	1	Stard10	STARD10	-0.158357	0.0157633	0.374181
ENSRNOG00000027730	8	Nxpe1	NXPE1	0.434759	0.0157745	0.374181
ENSRNOG00000029260	12	Pitpnm2	PITPNM2	-0.25631	0.0158754	0.375995
ENSRNOG00000013583	9	Tbc1d8	TBC1D8	-0.175986	0.015921	0.376214
ENSRNOG00000047960	X	Rab9b	RAB9B	0.285677	0.0159336	0.376214
ENSRNOG00000002504	13	Spata17	SPATA17	0.398301	0.0159979	0.377153
ENSRNOG00000006063	3	Phf21a	PHF21A	-0.170519	0.0161199	0.378879
ENSRNOG00000018691	5	Ccnl2	CCNL2	-0.114392	0.0161204	0.378879
ENSRNOG00000031381	1	AC129049.1	RPL8	-1.19821	0.0161536	0.37908
ENSRNOG00000015018	3	Pdia3	PDIA3	0.145525	0.0161935	0.379243
ENSRNOG00000014172	16	Npy5r	NPY5R	-0.297852	0.0163101	0.379243
ENSRNOG00000008919	8	Arpp21	ARPP21	-0.325043	0.016322	0.379243
ENSRNOG00000019161	1	Cpeb1	AC245033.1, CPEB1	0.181712	0.0163631	0.379243
ENSRNOG00000018723	9	Cops7b	COPS7B	-0.142695	0.016394	0.379243
ENSRNOG00000033280	9	Pam	PAM	0.115367	0.0164041	0.379243
ENSRNOG00000032517	4	Cntn6	CNTN6	0.238792	0.0164298	0.379243
ENSRNOG00000008533	7	Ago2	AGO2	-0.310679	0.0164458	0.379243
ENSRNOG00000024523	10	Dnai2	DNAI2	0.780035	0.0164575	0.379243
ENSRNOG00000047406	1	RGD1308544	C5orf49	0.243368	0.0164819	0.379243
ENSRNOG00000059683	10	Mpp2	MPP2	-0.143323	0.0165158	0.379243
ENSRNOG00000039469	18	Pcdhb19	PCDHB12, PCDHB11	-0.257474	0.0165281	0.379243
ENSRNOG00000002797	11	Gpr156	GPR156	0.900661	0.0165612	0.379243
ENSRNOG00000052945	1	AABR07002969.1		0.615876	0.0166174	0.379243
ENSRNOG00000009450	8	Hcn4	HCN4	0.42368	0.016623	0.379243
ENSRNOG00000034015	13	Capn2	CAPN2	0.0860351	0.0166561	0.379243
ENSRNOG00000054508	4	Foxp2	FOXP2	-0.258701	0.0166577	0.379243
ENSRNOG00000022704	8	Esyt3	ESYT3	-0.257568	0.0166817	0.379243
ENSRNOG00000020687	1	Dpf1	DPF1	-0.215013	0.0166958	0.379243
ENSRNOG00000000986	12	Camsap3	CAMSAP3	0.117713	0.0167029	0.379243
ENSRNOG00000017724	19	Sf3b3	SF3B3	-0.125463	0.0167224	0.379243
ENSRNOG00000001309	12	Camkk2	CAMKK2	-0.262924	0.0167382	0.379243
ENSRNOG00000017251	18	Ik	WDR55	0.133088	0.0167646	0.379243
ENSRNOG00000009955	2	Plch1	PLCH1	0.298745	0.0167759	0.379243
ENSRNOG00000018623	9	Rev1	REV1	-0.171887	0.0167886	0.379243
ENSRNOG00000007884	6	Bcap29	BCAP29	0.21043	0.0168354	0.379243
ENSRNOG00000018845	3	Snapc4	SNAPC4	-0.130413	0.0168384	0.379243
ENSRNOG00000031126	8	Tecta	TECTA	0.57901	0.0168514	0.379243
ENSRNOG00000005457	3	Lamp5	LAMP5	-0.303183	0.0169871	0.379478
ENSRNOG00000038877	17	Btn2a2	BTN2A2	0.278098	0.0169945	0.379478
ENSRNOG00000024874	17	Prtfdc1	PRTFDC1	0.152369	0.0169954	0.379478
ENSRNOG00000055281	11	Dcbld2	DCBLD2	-0.259969	0.017008	0.379478
ENSRNOG00000052022	X	Pnma3	PNMA3	0.378185	0.0170183	0.379478
ENSRNOG00000020295	5	Plekhn1	PLEKHN1	-0.248048	0.0170528	0.379478
ENSRNOG00000012786	X	Pgrmc1	PGRMC1	0.156367	0.0170637	0.379478
ENSRNOG00000023008	5	Fam131c	FAM131C	0.39194	0.0170934	0.379478
ENSRNOG00000050553	6	Atp6v1c2	ATP6V1C2	-0.353842	0.0171102	0.379478
ENSRNOG00000013773	17	Secisbp2	SECISBP2	-0.150527	0.0171407	0.379478
ENSRNOG00000010545	8	Mrap2	MRAP2	0.302298	0.0171479	0.379478
ENSRNOG00000009932	1	Mctp2	MCTP2	0.293343	0.0172693	0.379478
ENSRNOG00000001242	20	Gstt3		0.186026	0.0172888	0.379478
ENSRNOG00000017097	1	Lhpp	LHPP	0.0904483	0.0173188	0.379478
ENSRNOG00000016519	17	Kdm1b	KDM1B	-0.148147	0.0173798	0.379478
ENSRNOG00000025005	13	Ccdc190	CCDC190	0.635577	0.0174134	0.379478
ENSRNOG00000007393	7	Ndrg1	NDRG1	0.223513	0.0174313	0.379478
ENSRNOG00000015616	17	Rgs14	RGS14	-0.309862	0.0174355	0.379478
ENSRNOG00000003187	X	Armcx5	ARMCX5	0.246468	0.0174808	0.379478
ENSRNOG00000010078	7	Spag1	SPAG1	0.292554	0.017532	0.379478
ENSRNOG00000007206	15	LOC361016	C3orf67	0.279767	0.0175407	0.379478
ENSRNOG00000010152	3	RGD1306233	C9orf116	0.656254	0.0175442	0.379478
ENSRNOG00000014980	9	Mob4	MOB4	0.105668	0.0175602	0.379478
ENSRNOG00000048195	15	Nudt13	NUDT13	-0.242237	0.017591	0.379478
ENSRNOG00000011914	6	Dtnb		-0.20255	0.0175955	0.379478
ENSRNOG00000000219	8	Ano10	ANO10	0.25416	0.0176027	0.379478
ENSRNOG00000058317	X	Pnck	PNCK	0.242976	0.0176172	0.379478
ENSRNOG00000019120	2	Hmgcs2	HMGCS2	0.333292	0.0176715	0.379478
ENSRNOG00000000878	20	Slc44a4	SLC44A4	1.19086	0.0176719	0.379478
ENSRNOG00000009184	4	Foxp1	FOXP1, AC097634.4	-0.299992	0.017689	0.379478
ENSRNOG00000029427	5	Grhl3	GRHL3	0.517783	0.0177008	0.379478
ENSRNOG00000051065	10	AABR07072184.2		-1.11712	0.0177075	0.379478
ENSRNOG00000004650	6	Begain	BEGAIN	-0.166231	0.0177105	0.379478
ENSRNOG00000020304	1	Pdcd11	PDCD11	-0.146395	0.0177179	0.379478
ENSRNOG00000048168	12	Gtpbp6	GTPBP6	-0.181632	0.0177431	0.379478
ENSRNOG00000003947	10	Ntn1	NTN1	-0.432096	0.0177894	0.379478
ENSRNOG00000018958	19	Mt3	MT3	-0.114829	0.0178033	0.379478
ENSRNOG00000034102	7	Plk5	PLK5	-0.398177	0.0178928	0.379478
ENSRNOG00000007483	10	Ccnf	CCNF	-0.378	0.0179069	0.379478
ENSRNOG00000060972	1	Heca	HECA	0.164621	0.0179693	0.379478
ENSRNOG00000021091	8	Trank1	TRANK1	-0.311227	0.0180191	0.379478
ENSRNOG00000009812	1	Sbf2	SBF2	-0.150767	0.0180382	0.379478
ENSRNOG00000023126	2	Rxfp3		0.977496	0.0180435	0.379478
ENSRNOG00000027016	3	Cobll1	COBLL1	0.245959	0.0181162	0.379478
ENSRNOG00000032639	5	Foxo6	FOXO6	0.314186	0.0181284	0.379478
ENSRNOG00000011014	4	Copg2	COPG2	0.180862	0.0181545	0.379478
ENSRNOG00000021240	3	Atrn	ATRN	0.140292	0.0181567	0.379478
ENSRNOG00000010053	4	Calcr	CALCR	1.09866	0.0181714	0.379478
ENSRNOG00000018610	9	Pde6d	PDE6D	-0.121413	0.0181892	0.379478
ENSRNOG00000036661	10	Rab40b	RAB40B	-0.209274	0.0181995	0.379478
ENSRNOG00000025731	13	Ptma	PTMA	0.326916	0.0182293	0.379478
ENSRNOG00000009778	5	Tmem59	TMEM59	0.0885811	0.0182464	0.379478
ENSRNOG00000005007	3	Scn3a	SCN3A	-0.188645	0.0182755	0.379478
ENSRNOG00000057676	8	Myzap	MYZAP, GCOM1	0.138722	0.0182937	0.379478
ENSRNOG00000008806	6	Clip4	CLIP4	-0.328742	0.0183402	0.379478
ENSRNOG00000026162	2	Cetn4		0.52287	0.0183423	0.379478
ENSRNOG00000010934	8	Spa17	SPA17	0.399914	0.0183464	0.379478
ENSRNOG00000016416	1	Rnh1	RNH1	0.149202	0.0183508	0.379478
ENSRNOG00000007660	6	Fntb	FNTB, CHURC1-FNTB	-0.121129	0.0183728	0.379478
ENSRNOG00000001739	11	Meltf	MELTF	0.422536	0.0184017	0.379478
ENSRNOG00000000886	12	Caln1	CALN1	-0.395664	0.0184229	0.379478
ENSRNOG00000023521	1	Map3k10	MAP3K10	-0.141419	0.018456	0.379478
ENSRNOG00000058678	20	AABR07072810.1		-0.648795	0.0184654	0.379478
ENSRNOG00000022804	9	Foxp4	FOXP4	0.156702	0.0184656	0.379478
ENSRNOG00000018186	2	Lamtor5	LAMTOR5	-0.137077	0.0185017	0.379478
ENSRNOG00000015192	3	Mrps5	MRPS5	0.122953	0.018508	0.379478
ENSRNOG00000017030	1	Arid1b	ARID1B	-0.118536	0.0185385	0.379478
ENSRNOG00000023233	1	LOC102546648		0.143474	0.0185406	0.379478
ENSRNOG00000038597	11	Dlg1	DLG1	-0.142027	0.0185742	0.379659
ENSRNOG00000036603	1	Ifit1bl	IFIT1B	-0.410112	0.018605	0.379785
ENSRNOG00000009203	8	RGD1561795	C11orf97	1.11281	0.0186803	0.380816
ENSRNOG00000021217	2	Itga10	ITGA10	-0.365422	0.0187588	0.380951
ENSRNOG00000015140	2	Trmt13	TRMT13	-0.168341	0.0187715	0.380951
ENSRNOG00000018293	2	Strip1	STRIP1	0.16439	0.0188846	0.380951
ENSRNOG00000057706	X	Kdm5c	KDM5C	-0.0942496	0.0188856	0.380951
ENSRNOG00000025634	15	Zfhx2	ZFHX2	-0.283877	0.0188921	0.380951
ENSRNOG00000008390	8	Dcun1d5	DCUN1D5	0.140991	0.0188938	0.380951
ENSRNOG00000012302	2	Gucy1a1	GUCY1A1	-0.234374	0.018992	0.380951
ENSRNOG00000029586	8	AC128059.1		1.31987	0.0190175	0.380951
ENSRNOG00000005229	13	Sec16b	SEC16B	-0.309134	0.0190293	0.380951
ENSRNOG00000058545	X	Arhgap4	ARHGAP4	-0.160361	0.019034	0.380951
ENSRNOG00000052687	1	Megf8	MEGF8	-0.130272	0.019037	0.380951
ENSRNOG00000007158	8	Qtrt1	QTRT1	-0.257697	0.0191365	0.380951
ENSRNOG00000000111	16	Coprs	COPRS	0.244467	0.019146	0.380951
ENSRNOG00000042152	2	Gipc2	GIPC2	-0.414929	0.0192104	0.380951
ENSRNOG00000061153	3	Hrh3	HRH3	-0.327825	0.0192206	0.380951
ENSRNOG00000020346	1	Best1	BEST1	0.874903	0.0192311	0.380951
ENSRNOG00000002241	11	Hspbap1	HSPBAP1	-0.24556	0.0192565	0.380951
ENSRNOG00000026787	3	Disp2	DISP2	0.234038	0.0193125	0.380951
ENSRNOG00000046428	20	Lrrc75b	LRRC75B	0.40665	0.0193321	0.380951
ENSRNOG00000006738	7	Fbxo32	FBXO32	0.334068	0.0193364	0.380951
ENSRNOG00000014302	5	Dlgap3	DLGAP3	-0.205248	0.0193502	0.380951
ENSRNOG00000048874	6	Gckr	GCKR	0.692193	0.0193799	0.380951
ENSRNOG00000014723	19	Cbfa2t3	CBFA2T3	-0.337692	0.0194309	0.380951
ENSRNOG00000017212	5	Spsb1	SPSB1	0.210871	0.0194935	0.380951
ENSRNOG00000030101	8	Traip	TRAIP	-0.335368	0.0195341	0.380951
ENSRNOG00000009197	4	Asb4	ASB4	1.31468	0.019537	0.380951
ENSRNOG00000007575	5	Plppr1	PLPPR1	-0.225396	0.0195402	0.380951
ENSRNOG00000060728	7	Tuba1a	TUBA1A	0.163234	0.019591	0.380951
ENSRNOG00000005404	3	Rasgrp1	RASGRP1	-0.220934	0.0196156	0.380951
ENSRNOG00000006200	5	St18	ST18	0.412698	0.0196253	0.380951
ENSRNOG00000011632	2	Cct5	CCT5	0.137272	0.0196302	0.380951
ENSRNOG00000021270	3	Trmt6	TRMT6	-0.17559	0.0196685	0.380951
ENSRNOG00000061155	11	LOC100911851		-0.16854	0.0196854	0.380951
ENSRNOG00000014797	9	Tmbim1	TMBIM1	0.266198	0.019687	0.380951
ENSRNOG00000006735	5	Cdkn2b	CDKN2B	0.737265	0.0196891	0.380951
ENSRNOG00000038200	18	Rttn	RTTN	-0.277113	0.019694	0.380951
ENSRNOG00000017741	17	Nudt5	NUDT5	0.26676	0.0197161	0.380951
ENSRNOG00000000474	20	Rgl2	RGL2	-0.164995	0.0197217	0.380951
ENSRNOG00000027833	2	Fnip2	FNIP2	-0.335875	0.0197245	0.380951
ENSRNOG00000017601	1	Srd5a1	SRD5A1	0.230128	0.0197927	0.380951
ENSRNOG00000017181	18	Malt1	MALT1	-0.167291	0.0198148	0.380951
ENSRNOG00000018092	17	Cd83	CD83	0.365814	0.0198792	0.380951
ENSRNOG00000045747	1	LOC100912380	CAPNS1	0.201009	0.0198837	0.380951
ENSRNOG00000007590	5	Eya1	EYA1	-0.437382	0.0198968	0.380951
ENSRNOG00000029556	13	LOC304725		-0.43139	0.0199108	0.380951
ENSRNOG00000060179	X	Gpc3	GPC3	0.408079	0.0199372	0.380951
ENSRNOG00000036859	1	Gdpd5	GDPD5	-0.181156	0.0199389	0.380951
ENSRNOG00000056174	X	Pdzd4	PDZD4	-0.0977597	0.0199664	0.380951
ENSRNOG00000059801	7	Lima1	LIMA1	-0.217479	0.019976	0.380951
ENSRNOG00000006355	7	Akap8l	AKAP8L	-0.149114	0.0200045	0.380951
ENSRNOG00000039861	7	LOC690617	C19orf71	-0.404187	0.0200208	0.380951
ENSRNOG00000020684	10	Vat1	VAT1	0.327975	0.020065	0.380951
ENSRNOG00000007433	10	Cyb561	CYB561	0.214499	0.0200698	0.380951
ENSRNOG00000059362	19	Has3	HAS3	-0.365225	0.0200729	0.380951
ENSRNOG00000042916	20	Rwdd1	RWDD1	0.151338	0.0200737	0.380951
ENSRNOG00000047712	X	Dcx	DCX	0.191431	0.0200748	0.380951
ENSRNOG00000000519	20	Stk38	STK38	-0.163352	0.0201097	0.381142
ENSRNOG00000020557	1	Ryr1	RYR1	-0.305848	0.0201616	0.381591
ENSRNOG00000010753	1	Aig1	AIG1	0.12482	0.0201831	0.381591
ENSRNOG00000052296	7	Shank3	SHANK3	-0.160908	0.0202433	0.382261
ENSRNOG00000028640	6	Siva1	SIVA1	-0.218019	0.0203826	0.382672
ENSRNOG00000048852	1	Olr200	OR56B4	1.19117	0.0203944	0.382672
ENSRNOG00000019163	2	Syt6	SYT6	-0.241514	0.0204109	0.382672
ENSRNOG00000003853	19	Scoc	SCOC	0.145556	0.0204222	0.382672
ENSRNOG00000009037	5	Sulf1	SULF1	-0.225473	0.0204295	0.382672
ENSRNOG00000013623	15	Amer2	AMER2	-0.353528	0.0204751	0.382672
ENSRNOG00000020179	1	Nt5c2	NT5C2	-0.106218	0.0204801	0.382672
ENSRNOG00000003276	10	Myo1d	MYO1D	0.314178	0.0205104	0.382672
ENSRNOG00000015558	3	Zfp512b	ZNF512B	-0.155865	0.0205109	0.382672
ENSRNOG00000018991	3	Gsn	GSN	0.251759	0.0205327	0.382672
ENSRNOG00000009313	14	Lrpap1	LRPAP1	-0.0871942	0.0205389	0.382672
ENSRNOG00000019332	9	Gtpbp2	GTPBP2	-0.147824	0.0205988	0.383322
ENSRNOG00000007090	4	Cacna1c	CACNA1C	-0.219511	0.0206473	0.383761
ENSRNOG00000059163	8	AABR07069454.1		-0.220503	0.0206857	0.3838
ENSRNOG00000016271	15	Itm2b	ITM2B	0.0777318	0.0207129	0.3838
ENSRNOG00000033059	7	Galnt6	GALNT6	0.341467	0.0207244	0.3838
ENSRNOG00000024312	5	Xkr8	XKR8	-0.26848	0.0208601	0.384042
ENSRNOG00000006723	8	Itga11	ITGA11	-0.51115	0.0209471	0.384042
ENSRNOG00000028733	12	Prkar1b	PRKAR1B	0.194924	0.0209506	0.384042
ENSRNOG00000017833	17	Actn2	ACTN2	-0.263834	0.0209646	0.384042
ENSRNOG00000016064	16	Tkt	TKT	0.107727	0.0209648	0.384042
ENSRNOG00000023664	5	Lepr	LEPR	-0.505235	0.0209757	0.384042
ENSRNOG00000006729	6	Slc24a4	SLC24A4	-0.313481	0.0209852	0.384042
ENSRNOG00000047061	1	Zfp773-ps1		0.995283	0.021009	0.384042
ENSRNOG00000023492	18	Greb1l	GREB1L	-0.331843	0.0210186	0.384042
ENSRNOG00000048725	20	Lsm2	LSM2	-0.177937	0.0210257	0.384042
ENSRNOG00000026087	13	Igfn1	IGFN1	-1.42176	0.0210276	0.384042
ENSRNOG00000010593	5	Ctnnal1	CTNNAL1	-0.182997	0.0210695	0.384042
ENSRNOG00000008174	7	Appl2	APPL2	0.167493	0.0211064	0.384042
ENSRNOG00000018484	5	Plk3	PLK3	0.271989	0.0211081	0.384042
ENSRNOG00000024957	5	Dnali1	DNALI1	0.492479	0.0211122	0.384042
ENSRNOG00000014879	6	Ttc7a	TTC7A	-0.205008	0.0211527	0.38426
ENSRNOG00000016408	2	Kirrel1	KIRREL1	-0.203083	0.0211877	0.38426
ENSRNOG00000027914	10	Plscr3	PLSCR3	-0.172774	0.0211992	0.38426
ENSRNOG00000011622	1	Echdc1	ECHDC1	0.185494	0.0212295	0.384357
ENSRNOG00000011585	8	Fat3	FAT3	-0.312277	0.0212937	0.384957
ENSRNOG00000011323	15	Lgi3	LGI3	0.250792	0.0213127	0.384957
ENSRNOG00000020339	1	Neurl1	NEURL1	-0.165212	0.0213607	0.385108
ENSRNOG00000053787	4	Mdfic	MDFIC	-0.276907	0.0213815	0.385108
ENSRNOG00000020277	10	Cntnap1	CNTNAP1	-0.112787	0.0214016	0.385108
ENSRNOG00000019961	9	Tcte1	TCTE1	0.517193	0.0214213	0.385108
ENSRNOG00000032042	1	RGD1560108	C11orf95	-0.144712	0.0215162	0.385694
ENSRNOG00000005504	3	Pkp4	PKP4	0.238095	0.0215261	0.385694
ENSRNOG00000032436	8	Tmod3	TMOD3	0.204365	0.0215515	0.385694
ENSRNOG00000009823	10	Naa38	NAA38	-0.124429	0.0215921	0.385694
ENSRNOG00000012137	8	Ccdc84	CCDC84	-0.19065	0.0216035	0.385694
ENSRNOG00000032659	9	Plcl1	PLCL1	0.196349	0.0216045	0.385694
ENSRNOG00000015632	19	Taf1c	TAF1C	-0.182479	0.0216507	0.386071
ENSRNOG00000053607	3	Fam217b	FAM217B	0.136664	0.0216879	0.386278
ENSRNOG00000000463	20	Col11a2	COL11A2	-0.198876	0.0217126	0.386278
ENSRNOG00000014215	1	Klf9	KLF9	-0.247835	0.0217485	0.38647
ENSRNOG00000026716	14	LOC100360449		-0.896761	0.0218021	0.386974
ENSRNOG00000047491	X	AABR07037520.1	TRO	0.127467	0.0218979	0.387259
ENSRNOG00000031536	3	Syndig1	SYNDIG1	-0.223108	0.0219194	0.387259
ENSRNOG00000010967	1	Cdc37l1	CDC37L1	0.156199	0.0219515	0.387259
ENSRNOG00000021314	15	Fdft1	FDFT1	0.162693	0.0219533	0.387259
ENSRNOG00000060979	11	Hspa13	HSPA13	0.213596	0.0219618	0.387259
ENSRNOG00000007447	3	Pla2g4b	JMJD7-PLA2G4B, PLA2G4B	-0.134229	0.0219736	0.387259
ENSRNOG00000020518	2	Fam189b	FAM189B	-0.117758	0.0219945	0.387259
ENSRNOG00000003576	10	Ints2	INTS2	-0.229962	0.0220605	0.387614
ENSRNOG00000032590	12	Ttc28	TTC28	0.182495	0.022065	0.387614
ENSRNOG00000004474	6	Klhdc2	KLHDC2	0.188932	0.0220919	0.387642
ENSRNOG00000024506	5	LOC500475	C9orf43	0.296426	0.0221604	0.388093
ENSRNOG00000015596	9	Efhd1	EFHD1	0.142925	0.0222065	0.388093
ENSRNOG00000015551	1	Fuca2	FUCA2	0.204445	0.0222078	0.388093
ENSRNOG00000020763	1	Snrnp70		-0.141191	0.0222558	0.388093
ENSRNOG00000000470	20	Vps52	VPS52	-0.101658	0.0222941	0.388093
ENSRNOG00000014343	8	Anln	ANLN	0.750668	0.0223031	0.388093
ENSRNOG00000001376	7	Mettl7a	METTL7A	0.162646	0.0223079	0.388093
ENSRNOG00000046132	16	AABR07024439.1		0.29936	0.0223624	0.388093
ENSRNOG00000060793	X	Eif2s3	EIF2S3B, EIF2S3	0.0774824	0.0223632	0.388093
ENSRNOG00000061499	7	Prkag1	KMT2D	-0.108879	0.0223701	0.388093
ENSRNOG00000046790	X	AABR07040887.1		1.48646	0.0224733	0.389444
ENSRNOG00000006697	5	Pip4p2	PIP4P2	0.10883	0.022569	0.390373
ENSRNOG00000056151	2	AABR07007642.1	RASGRF2	-0.478717	0.0226011	0.390373
ENSRNOG00000019624	14	Morc2	MORC2	-0.116943	0.0226129	0.390373
ENSRNOG00000009660	16	Enpp6	ENPP6	0.423994	0.0226609	0.390373
ENSRNOG00000025946	11	Igf2bp2	IGF2BP2	-0.444746	0.022678	0.390373
ENSRNOG00000004925	7	Ppp1r12a	PPP1R12A	-0.136313	0.0226928	0.390373
ENSRNOG00000018975	9	Atg9a	ATG9A, AC068946.2	-0.0675675	0.0227046	0.390373
ENSRNOG00000016390	17	Eef1e1	EEF1E1-BLOC1S5, EEF1E1	0.116858	0.0227698	0.391055
ENSRNOG00000013591	1	Tmem9b	TMEM9B	0.121475	0.022828	0.391365
ENSRNOG00000018999	17	Cdc14b	CDC14B	-0.250321	0.0228387	0.391365
ENSRNOG00000009281	14	Commd1	COMMD1	-0.125108	0.0229368	0.392018
ENSRNOG00000012055	1	Man2a2	MAN2A2	-0.114042	0.0229471	0.392018
ENSRNOG00000025811	X	Cfp	CFP	-0.154158	0.0229534	0.392018
ENSRNOG00000045585	8	Dpy19l2	DPY19L2	1.52669	0.0230488	0.392669
ENSRNOG00000019584	6	Dlk1	DLK1	0.872055	0.0230677	0.392669
ENSRNOG00000014025	8	Rasgrf1	RASGRF1	0.183873	0.0230919	0.392669
ENSRNOG00000008030	7	Shc2		-0.170133	0.0230937	0.392669
ENSRNOG00000009995	10	Rapgef6	AC008695.1, RAPGEF6	-0.24414	0.0232368	0.394135
ENSRNOG00000011977	2	Sema5a	SEMA5A	0.176326	0.0232503	0.394135
ENSRNOG00000011956	19	Aktip	AKTIP	0.114347	0.0232568	0.394135
ENSRNOG00000062155	1	AC134224.2		-0.402286	0.0233179	0.394272
ENSRNOG00000004735	3	Gzf1	GZF1	0.142988	0.0233314	0.394272
ENSRNOG00000027463	14	Adamts3	ADAMTS3	-0.319987	0.0233418	0.394272
ENSRNOG00000027797	11	Nit2	NIT2	0.150175	0.0233829	0.394532
ENSRNOG00000021611	12	Clip2	CLIP2	0.171672	0.0234453	0.395151
ENSRNOG00000061607	7	Lmbr1l	LMBR1L	-0.180843	0.0234821	0.395338
ENSRNOG00000012342	19	Ttc29	TTC29	1.22838	0.0235376	0.395656
ENSRNOG00000054274	7	Cacnb3	CACNB3	-0.227912	0.0237069	0.395656
ENSRNOG00000025639	17	Slc39a12	SLC39A12	0.442093	0.0237082	0.395656
ENSRNOG00000019656	16	Btd	BTD	-0.135509	0.0237844	0.395656
ENSRNOG00000019080	1	Hsd3b7	HSD3B7	-0.205069	0.0237909	0.395656
ENSRNOG00000016102	1	Ebf3	EBF3	0.919956	0.0237978	0.395656
ENSRNOG00000001060	12	Snrnp35	SNRNP35	0.159346	0.0238165	0.395656
ENSRNOG00000007971	10	Wbp2	WBP2	0.142638	0.0238786	0.395656
ENSRNOG00000000645	20	Reep3	REEP3	0.195753	0.0239328	0.395656
ENSRNOG00000008203	15	Synpr	SYNPR	-0.22852	0.0239549	0.395656
ENSRNOG00000012906	3	Bcas1	BCAS1	0.299247	0.0239885	0.395656
ENSRNOG00000016740	18	Fam210a	FAM210A	0.214233	0.0240002	0.395656
ENSRNOG00000009360	7	Sh3bp1	SH3BP1, Z83844.3	-0.188173	0.0240029	0.395656
ENSRNOG00000001036	12	Rsph10b	RSPH10B2, RSPH10B	0.340137	0.0240094	0.395656
ENSRNOG00000052574	13	AABR07021955.1		-0.29159	0.0241091	0.395656
ENSRNOG00000016704	4	Pcyox1	PCYOX1	0.200797	0.0241209	0.395656
ENSRNOG00000010488	16	Zmiz1	ZMIZ1	0.136251	0.024209	0.395656
ENSRNOG00000008082	6	Rgs6	RGS6	0.197254	0.0242296	0.395656
ENSRNOG00000006003	4	Ctnna2	CTNNA2	0.184657	0.0242858	0.395656
ENSRNOG00000025061	1	Spindoc	SPINDOC	0.152002	0.0243179	0.395656
ENSRNOG00000059891	3	Mrgbp	MRGBP	-0.128025	0.0243988	0.395656
ENSRNOG00000027606	10	Neurl1b	NEURL1B	-0.58958	0.0243991	0.395656
ENSRNOG00000011213	1	Blm	BLM	0.325337	0.0244173	0.395656
ENSRNOG00000013102	3	Entpd2	ENTPD2	0.135869	0.0244312	0.395656
ENSRNOG00000019097	16	Bap1	BAP1	-0.10115	0.0244348	0.395656
ENSRNOG00000049782	14	Csf2ra	CSF2RA	-0.249788	0.024506	0.395656
ENSRNOG00000026600	7	Caps2	CAPS2	0.685177	0.0245174	0.395656
ENSRNOG00000011863	19	Gins3	GINS3	-0.300575	0.024521	0.395656
ENSRNOG00000013422	1	Med23	MED23	-0.14866	0.0245234	0.395656
ENSRNOG00000054374	20	Smim29		-0.141292	0.0245265	0.395656
ENSRNOG00000006244	8	Lztfl1	LZTFL1	0.198282	0.0245501	0.395656
ENSRNOG00000006979	5	Hpca	HPCA	-0.358324	0.0246042	0.395656
ENSRNOG00000003979	13	Zranb3	ZRANB3	-0.20934	0.0246109	0.395656
ENSRNOG00000020678	10	Ifi35	IFI35	-0.308552	0.024645	0.395656
ENSRNOG00000017704	8	Sema3f	SEMA3F	-0.169904	0.0246608	0.395656
ENSRNOG00000013791	1	Enpp3	ENPP3	0.587921	0.0246613	0.395656
ENSRNOG00000018118	5	Atad3a	ATAD3A	-0.103264	0.0246658	0.395656
ENSRNOG00000016643	19	Lpcat2	LPCAT2	-0.1816	0.0246788	0.395656
ENSRNOG00000017503	18	Ppargc1b	PPARGC1B	-0.462404	0.0247088	0.395656
ENSRNOG00000019268	10	Pelp1	PELP1	-0.105114	0.0247251	0.395656
ENSRNOG00000062127	1	AC134224.1		-0.280577	0.02474	0.395656
ENSRNOG00000057566	10	AABR07029878.1		1.60811	0.0247624	0.395656
ENSRNOG00000022392	12	Hspb8	HSPB8	0.13366	0.0247778	0.395656
ENSRNOG00000005659	10	Aurkb	AURKB	0.697321	0.0248271	0.395656
ENSRNOG00000027992	11	Dscam	DSCAM	0.351608	0.0248518	0.395656
ENSRNOG00000011696	2	Lifr	LIFR	0.413742	0.0248751	0.395656
ENSRNOG00000037567	3	RGD1309730	C11orf74	0.175216	0.0249488	0.395656
ENSRNOG00000015590	19	Dnaaf1	DNAAF1	0.581914	0.0249513	0.395656
ENSRNOG00000017641	17	Rnf44	RNF44	-0.0930144	0.0249734	0.395656
ENSRNOG00000009808	2	Ift80	IFT80	0.135069	0.0249814	0.395656
ENSRNOG00000000466	20	Hsd17b8	HSD17B8	-0.118056	0.0249837	0.395656
ENSRNOG00000026023	18	Taf4b	TAF4B	0.224226	0.0250219	0.395656
ENSRNOG00000004805	10	Stac2	STAC2	0.292914	0.0250608	0.395656
ENSRNOG00000018584	9	LOC100359583	PTMA	0.115971	0.0250913	0.395656
ENSRNOG00000051654	10	AABR07029217.2		0.600489	0.0251509	0.395656
ENSRNOG00000013555	2	Ankrd55	ANKRD55	0.282001	0.0251551	0.395656
ENSRNOG00000036866	1	Acer3	ACER3	0.276707	0.0251689	0.395656
ENSRNOG00000005342	13	Rassf5	RASSF5	0.241372	0.0251813	0.395656
ENSRNOG00000008897	7	Gga1	GGA1	-0.097466	0.025203	0.395656
ENSRNOG00000008857	7	Adamts10	ADAMTS10	-0.199987	0.0252572	0.395656
ENSRNOG00000004312	7	Tmbim4	AC078927.1, TMBIM4	0.203184	0.0253457	0.395656
ENSRNOG00000017612	19	Vps35	VPS35	0.100186	0.0253524	0.395656
ENSRNOG00000008825	3	Ssrp1	SSRP1	-0.118816	0.0253859	0.395656
ENSRNOG00000016012	9	Spats2l	SPATS2L	0.217265	0.0254008	0.395656
ENSRNOG00000002963	10	C1ql1	C1QL1	0.217042	0.0254025	0.395656
ENSRNOG00000017610	18	Nedd4l	NEDD4L	-0.23573	0.0254125	0.395656
ENSRNOG00000012748	4	Vamp8	VAMP8	-0.216587	0.0254135	0.395656
ENSRNOG00000002199	14	Tmem165	TMEM165	0.111324	0.0254144	0.395656
ENSRNOG00000009729	8	Ubp1	UBP1	-0.153519	0.0254436	0.395656
ENSRNOG00000025130	3	Ltk	LTK	-0.228786	0.0254595	0.395656
ENSRNOG00000021399	11	Cfap298	CFAP298, C21orf59-TCP10L	0.110125	0.0254662	0.395656
ENSRNOG00000002052	11	Ccdc80	CCDC80	-0.251136	0.0254749	0.395656
ENSRNOG00000007367	10	Sept4		0.165547	0.0254825	0.395656
ENSRNOG00000018526	10	Dlg4	DLG4	-0.131727	0.0254839	0.395656
ENSRNOG00000014162	9	Plekhb2	PLEKHB2	0.162548	0.0254842	0.395656
ENSRNOG00000002135	14	Sgcb	SGCB	0.12089	0.0255191	0.395656
ENSRNOG00000060063	X	Naa10	NAA10	0.165204	0.0255402	0.395656
ENSRNOG00000011422	19	AABR07043951.1	ATMIN	0.159507	0.0255419	0.395656
ENSRNOG00000014870	10	Slc13a5	SLC13A5	0.170035	0.0255521	0.395656
ENSRNOG00000014670	17	Zmynd11	ZMYND11	-0.101511	0.0255602	0.395656
ENSRNOG00000005468	4	Rbm28	RBM28	-0.163623	0.0255889	0.395701
ENSRNOG00000011011	1	Nmb	NMB	-0.366524	0.0257071	0.39713
ENSRNOG00000031287	16	Cacna2d3	CACNA2D3	-0.254437	0.0258052	0.39763
ENSRNOG00000020426	1	Erf	ERF	-0.171199	0.0258244	0.39763
ENSRNOG00000039323	X	Dgkk	DGKK	1.52672	0.0258372	0.39763
ENSRNOG00000010512	5	Yipf1	YIPF1	0.155307	0.025843	0.39763
ENSRNOG00000042523	18	Ube2d2	UBE2D2	0.119956	0.0259122	0.397891
ENSRNOG00000007869	10	Wscd1	WSCD1	0.216578	0.0259146	0.397891
ENSRNOG00000028651	12	RGD1566386		0.167488	0.0259376	0.397891
ENSRNOG00000020526	16	Mau2	MAU2	-0.118459	0.0260327	0.39853
ENSRNOG00000014548	17	Nedd9	NEDD9	0.228248	0.0260617	0.39853
ENSRNOG00000010058	15	Spry2	SPRY2	-0.200457	0.0260931	0.39853
ENSRNOG00000008219	8	Ccdc33	CCDC33	0.548934	0.026102	0.39853
ENSRNOG00000059519	3	Bbox1	BBOX1	1.24732	0.0261089	0.39853
ENSRNOG00000020434	1	Ascl2	ASCL2	-0.33657	0.0263134	0.401252
ENSRNOG00000025448	10	Limd2	LIMD2	-0.246077	0.0264131	0.402374
ENSRNOG00000022812	9	Ercc5	ERCC5, BIVM, BIVM-ERCC5	-0.227283	0.0265322	0.403789
ENSRNOG00000020746	1	Lin7b	LIN7B	-0.181554	0.0266992	0.405672
ENSRNOG00000010436	5	Zbtb17	ZBTB17	-0.167825	0.0267135	0.405672
ENSRNOG00000012655	2	Adamts6	ADAMTS6	-0.349494	0.0267546	0.405672
ENSRNOG00000016013	1	Gprc5b	GPRC5B	0.222784	0.0268011	0.405672
ENSRNOG00000058827	6	Six2	SIX2	-0.905109	0.0268274	0.405672
ENSRNOG00000006403	8	Nectin1	NECTIN1	0.206904	0.0268767	0.405672
ENSRNOG00000013436	1	Pde7b	PDE7B	-0.360427	0.0268806	0.405672
ENSRNOG00000032902	10	Ybx1-ps3		-0.176529	0.0268892	0.405672
ENSRNOG00000011171	5	Rims3	RIMS3	0.459946	0.0268935	0.405672
ENSRNOG00000005148	3	Scrt2	SCRT2	-0.387452	0.0269239	0.405732
ENSRNOG00000015906	9	Tgif1	TGIF1	0.387485	0.0269957	0.406311
ENSRNOG00000027240	1	Kndc1	KNDC1	0.23241	0.0270151	0.406311
ENSRNOG00000012512	2	Nexn	NEXN	-0.332893	0.0270754	0.40682
ENSRNOG00000023411	1	Vsig10l	VSIG10L	0.297281	0.0271767	0.407943
ENSRNOG00000021670	2	Frem2	FREM2	-0.512316	0.0272662	0.407946
ENSRNOG00000036827	7	Ppp1r1a	PPP1R1A	-0.233636	0.0273248	0.407946
ENSRNOG00000022698	12	Vsig10	VSIG10	0.434791	0.0273435	0.407946
ENSRNOG00000001557	11	Cxadr	CXADR	-0.330796	0.0273851	0.407946
ENSRNOG00000008812	6	Tmem214	TMEM214	-0.101974	0.0274412	0.407946
ENSRNOG00000018119	1	Dhx32	DHX32	-0.130291	0.0274808	0.407946
ENSRNOG00000003635	13	Disp1	DISP1	-0.147638	0.0274953	0.407946
ENSRNOG00000018250	1	Tnni3	TNNI3	0.552937	0.0275265	0.407946
ENSRNOG00000036894	10	Cisd3	CISD3	0.182805	0.0275296	0.407946
ENSRNOG00000000129	5	Phf24	PHF24	-0.236143	0.0275375	0.407946
ENSRNOG00000022753	16	Mast3	MAST3	-0.149312	0.0275391	0.407946
ENSRNOG00000012227	4	Stambp	STAMBP	0.186656	0.0275558	0.407946
ENSRNOG00000047581	9	AABR07066700.1		0.1674	0.0275638	0.407946
ENSRNOG00000002827	10	Rbfox1	RBFOX1	-0.199013	0.0275874	0.407946
ENSRNOG00000008218	4	Atp6v0e2	ATP6V0E2	-0.114058	0.027627	0.407946
ENSRNOG00000006965	10	Aff4	AFF4	0.127523	0.0276532	0.407946
ENSRNOG00000016653	9	Ngef	NGEF	-0.263513	0.0276731	0.407946
ENSRNOG00000059605	7	Ddn	DDN	-0.298535	0.0276775	0.407946
ENSRNOG00000012911	1	Erlin1	ERLIN1	-0.170432	0.0276815	0.407946
ENSRNOG00000013445	7	Aaas	AAAS	-0.136173	0.0277078	0.407946
ENSRNOG00000051650	6	Ywhaq	YWHAQ	0.112075	0.0277387	0.408011
ENSRNOG00000050848	12	Dtx1	DTX1	0.169014	0.0278487	0.409237
ENSRNOG00000016385	5	Gabrd	GABRD	-0.339588	0.0279588	0.409268
ENSRNOG00000007369	13	Shisa4	SHISA4	0.134152	0.0279743	0.409268
ENSRNOG00000032085	8	Dlec1	DLEC1	0.89864	0.0279876	0.409268
ENSRNOG00000003848	X	Med12	MED12	-0.163392	0.028016	0.409268
ENSRNOG00000023657	4	Gprin3	GPRIN3	-0.60067	0.028042	0.409268
ENSRNOG00000026212	7	Micall1	MICALL1	0.268557	0.0280849	0.409268
ENSRNOG00000006813	4	Sumf1	SUMF1	0.104555	0.0280919	0.409268
ENSRNOG00000051960	20	Dnajc12	DNAJC12	0.247606	0.028107	0.409268
ENSRNOG00000020353	1	Sh3pxd2a	SH3PXD2A	-0.33269	0.0281211	0.409268
ENSRNOG00000029784	1	Pak1	PAK1	0.120189	0.028136	0.409268
ENSRNOG00000001419	12	Cldn15	CLDN15	-0.307714	0.0281437	0.409268
ENSRNOG00000046472	7	Arfgap3	ARFGAP3	0.13251	0.0282374	0.409579
ENSRNOG00000011663	8	Rnf7	RNF7	-0.127508	0.0282382	0.409579
ENSRNOG00000027161	1	RGD1359158	C9orf85	0.149497	0.0282623	0.409579
ENSRNOG00000046858	X	MGC109340	SPCS3	0.157329	0.0282717	0.409579
ENSRNOG00000057326	1	AABR07005569.1		-0.193692	0.0283213	0.409844
ENSRNOG00000011824	4	Trh	TRH	0.71687	0.0283433	0.409844
ENSRNOG00000010146	1	Ndn	NDN	0.268134	0.0284474	0.410778
ENSRNOG00000061182	X	Gabre	GABRE	0.773213	0.0285418	0.410778
ENSRNOG00000008316	3	Vps39	VPS39	-0.0955116	0.0285441	0.410778
ENSRNOG00000000635	20	Arid5b		-0.437712	0.0285607	0.410778
ENSRNOG00000009715	8	Me1	ME1	0.197001	0.028568	0.410778
ENSRNOG00000052384	1	AABR07006672.1		0.622641	0.0285682	0.410778
ENSRNOG00000004964	7	Erbb3	ERBB3	0.277591	0.0285958	0.410788
ENSRNOG00000018366	9	RGD1310819	KIAA1211L	-0.255061	0.0286224	0.410788
ENSRNOG00000012650	8	Mrpl3	MRPL3	-0.105769	0.0287353	0.411696
ENSRNOG00000017564	5	Mib2	MIB2	-0.111538	0.0287628	0.411696
ENSRNOG00000055089	5	Slc44a1	SLC44A1	0.243519	0.028766	0.411696
ENSRNOG00000004201	7	Rims2	RIMS2	-0.15078	0.0289254	0.412688
ENSRNOG00000033921	8	Als2cl	ALS2CL	-0.176599	0.0289614	0.412688
ENSRNOG00000012184	14	Urgcp	URGCP	-0.0745707	0.0289847	0.412688
ENSRNOG00000004059	6	Ptrhd1	PTRHD1	-0.226937	0.0289908	0.412688
ENSRNOG00000002697	18	Mtmr1	MTMR1	-0.185709	0.028998	0.412688
ENSRNOG00000002682	10	Zfp692	ZNF692	-0.138916	0.0290686	0.412688
ENSRNOG00000009054	8	Elmod1	ELMOD1	-0.173684	0.029075	0.412688
ENSRNOG00000050214	8	Amt	AMT	-0.173339	0.0290813	0.412688
ENSRNOG00000042691	10	Armc7	ARMC7	-0.184044	0.0291175	0.412688
ENSRNOG00000031700	1	Map3k5	MAP3K5	-0.257847	0.0291407	0.412688
ENSRNOG00000013721	11	Nepro	NEPRO	-0.30649	0.0291452	0.412688
ENSRNOG00000023458	X	Dcaf12l1	DCAF12L2	0.14408	0.0291679	0.412688
ENSRNOG00000056269	1	AC110709.2		-0.902836	0.0291843	0.412688
ENSRNOG00000005287	6	Syne3	SYNE3	1.06755	0.0292544	0.41287
ENSRNOG00000026944	2	Gpr150		-0.231593	0.0292681	0.41287
ENSRNOG00000021392	5	Noc2l	NOC2L	-0.119889	0.0292979	0.41287
ENSRNOG00000005796	18	Ctnna1	CTNNA1	0.0928864	0.0293143	0.41287
ENSRNOG00000018373	8	Tln2	TLN2	-0.211889	0.0293314	0.41287
ENSRNOG00000002364	10	Rnf112	RNF112	-0.203688	0.0293687	0.412927
ENSRNOG00000000778	20	Znrd1as1		-0.201897	0.0293893	0.412927
ENSRNOG00000030776	1	Sytl2	SYTL2	-0.18309	0.0294181	0.412956
ENSRNOG00000015320	7	Atp5mc2		-0.0887562	0.0294979	0.413411
ENSRNOG00000023455	5	Pomgnt1	POMGNT1	0.0751695	0.0295044	0.413411
ENSRNOG00000019306	1	Syt12	SYT12	-0.109984	0.02955	0.413673
ENSRNOG00000010240	8	Tent5a	TENT5A	0.548037	0.029601	0.41401
ENSRNOG00000037897	1	Rps19	RPS19	-0.134511	0.0296719	0.414239
ENSRNOG00000004918	3	Kcna4	KCNA4	-0.259125	0.0296988	0.414239
ENSRNOG00000019698	16	Ssbp4	SSBP4	-0.120334	0.0297355	0.414239
ENSRNOG00000001729	11	Xxylt1	XXYLT1	0.29742	0.0297668	0.414239
ENSRNOG00000007706	5	Prkaa2	PRKAA2	-0.641012	0.029835	0.414239
ENSRNOG00000019556	4	Cd9	CD9	0.21855	0.0298553	0.414239
ENSRNOG00000010153	4	Raf1	RAF1	-0.0984271	0.0299003	0.414239
ENSRNOG00000009642	14	Cct4	CCT4	0.0999193	0.0299087	0.414239
ENSRNOG00000017206	9	Igfbp5	IGFBP5	0.313793	0.0299196	0.414239
ENSRNOG00000027962	13	Smg7	SMG7	-0.0817993	0.0299224	0.414239
ENSRNOG00000014422	16	Gtf2e2	GTF2E2	0.178609	0.0299233	0.414239
ENSRNOG00000042213	12	Zscan25	ZSCAN25	-0.237742	0.029941	0.414239
ENSRNOG00000024594	2	Fhdc1	FHDC1	0.16476	0.0299994	0.414239
ENSRNOG00000055714	6	Ak7	AK7	1.13562	0.0300623	0.414239
ENSRNOG00000016612	18	Trim36	TRIM36	0.379282	0.0300862	0.414239
ENSRNOG00000008271	7	Fam91a1	FAM91A1	0.0923368	0.0300963	0.414239
ENSRNOG00000026296	1	Saxo2	SAXO2	1.37236	0.03011	0.414239
ENSRNOG00000008472	X	Rbm10	RBM10	-0.129889	0.0301137	0.414239
ENSRNOG00000010235	3	Pkig	PKIG	-0.189194	0.0301457	0.414239
ENSRNOG00000009722	10	Chd3	CHD3	-0.11219	0.0301816	0.414239
ENSRNOG00000019692	10	Metrn	METRN	-0.112936	0.0301833	0.414239
ENSRNOG00000011006	2	Stoml3	STOML3	1.13468	0.0303055	0.415043
ENSRNOG00000002280	X	Sh3bgrl	SH3BGRL	0.439268	0.0303498	0.415043
ENSRNOG00000016308	8	Il10ra	IL10RA	-0.269685	0.0303613	0.415043
ENSRNOG00000016842	2	Pifo	PIFO	0.956356	0.0303777	0.415043
ENSRNOG00000000168	3	Gatm	GATM	0.156324	0.0303926	0.415043
ENSRNOG00000036760	1	Tmc5	TMC5	0.200119	0.0304039	0.415043
ENSRNOG00000048699	12	Vps37d	VPS37D	0.185746	0.030466	0.415204
ENSRNOG00000019890	1	Folr2	FOLR2	0.493005	0.0304697	0.415204
ENSRNOG00000007948	14	Nf2	NF2	-0.128729	0.0305283	0.415634
ENSRNOG00000014742	10	Ankrd13b	ANKRD13B	-0.122639	0.0306823	0.41736
ENSRNOG00000011156	4	Clstn3	CLSTN3	0.168758	0.030797	0.418212
ENSRNOG00000030483	15	Rabggta	RABGGTA	-0.120435	0.0308521	0.418212
ENSRNOG00000032293	1	Polg	POLG	-0.121022	0.0308712	0.418212
ENSRNOG00000019434	19	Adat1	ADAT1	-0.19485	0.030879	0.418212
ENSRNOG00000021569	11	Tiam1	TIAM1	-0.247549	0.0309313	0.418212
ENSRNOG00000019615	16	Colq	COLQ	-1.0598	0.0309327	0.418212
ENSRNOG00000016326	19	Cx3cl1	CX3CL1	-0.164187	0.0309628	0.418212
ENSRNOG00000026791	19	Pgbd5	PGBD5	-0.198479	0.0309985	0.418212
ENSRNOG00000051564	15	Rap2a	RAP2A	0.216185	0.0310083	0.418212
ENSRNOG00000025864	20	LOC108348120	LEMD2	-0.185796	0.0310223	0.418212
ENSRNOG00000020308	1	Ech1	ECH1	0.133493	0.031061	0.418212
ENSRNOG00000050210	20	RT1-CE10		0.241843	0.0310714	0.418212
ENSRNOG00000009760	7	Palm	PALM	-0.164205	0.0311366	0.418237
ENSRNOG00000027405	1	Ccp110	CCP110	0.210749	0.0311451	0.418237
ENSRNOG00000052305	8	Cnot10	CNOT10	-0.10268	0.0311549	0.418237
ENSRNOG00000014190	1	Hint3	HINT3	0.227187	0.0312685	0.419396
ENSRNOG00000014000	2	Kif2a	KIF2A	0.184089	0.0313348	0.41992
ENSRNOG00000052273	1	LOC100363116	C15orf40	0.108696	0.0313752	0.420094
ENSRNOG00000055756	X	Bcap31	BCAP31	0.139959	0.0314498	0.420726
ENSRNOG00000029264	16	Kcnn1	KCNN1	-0.217984	0.0315162	0.420979
ENSRNOG00000047781	9	Slc25a23	SLC25A23	-0.167869	0.0315374	0.420979
ENSRNOG00000013564	17	Dok3	DOK3	-0.326158	0.0315719	0.420979
ENSRNOG00000015987	2	Rap1gds1	RAP1GDS1	0.149309	0.0315973	0.420979
ENSRNOG00000011357	10	Shbg	SHBG	-0.218031	0.031614	0.420979
ENSRNOG00000004305	13	Abl2	ABL2	-0.356161	0.031633	0.420979
ENSRNOG00000006859	4	Insig1	INSIG1	0.181741	0.0316636	0.421022
ENSRNOG00000030625	8	Tf	SRPRB	0.399406	0.0317194	0.421399
ENSRNOG00000020272	2	5330417C22Rik	KIAA1324	-0.218554	0.0318323	0.422534
ENSRNOG00000005807	13	Ptpn7	PTPN7	-0.370329	0.0318628	0.422548
ENSRNOG00000024924	11	Cep19	CEP19	0.137339	0.0318883	0.422548
ENSRNOG00000002660	X	Magee1	MAGEE1	0.275683	0.0320464	0.423932
ENSRNOG00000048242	5	Txlna	TXLNA	-0.177489	0.0320479	0.423932
ENSRNOG00000000277	20	Tet1	TET1	0.741244	0.0321083	0.424365
ENSRNOG00000012176	18	Rab27b	RAB27B	-0.478927	0.0321705	0.424696
ENSRNOG00000049853	X	Rtl9	RTL9	0.512193	0.0321972	0.424696
ENSRNOG00000019077	1	Lipa	LIPA	0.134414	0.0322188	0.424696
ENSRNOG00000004148	7	Cdk17	CDK17	-0.181291	0.0322571	0.424696
ENSRNOG00000011680	1	Il16	IL16	-0.328474	0.0322807	0.424696
ENSRNOG00000012229	1	Tbxt	TBXT	1.01635	0.0322991	0.424696
ENSRNOG00000019328	2	Phgdh	PHGDH	0.133262	0.0323778	0.425068
ENSRNOG00000050071	11	Cdc45	CDC45	0.495299	0.0324073	0.425068
ENSRNOG00000013618	16	Ankrd10	ANKRD10	-0.149286	0.0324516	0.425068
ENSRNOG00000032546	7	Dot1l	DOT1L	-0.156643	0.0324846	0.425068
ENSRNOG00000016846	5	Pik3cd	PIK3CD	-0.259779	0.0324928	0.425068
ENSRNOG00000010169	5	Atpaf1	ATPAF1	0.105201	0.0325043	0.425068
ENSRNOG00000029049	1	Zdhhc14	ZDHHC14	-0.103165	0.0325296	0.425068
ENSRNOG00000008320	5	Lypla1	LYPLA1	0.124034	0.0326009	0.425068
ENSRNOG00000028255	10	Usp36	AC022966.1	-0.152776	0.032617	0.425068
ENSRNOG00000017959	4	Cfap100	CFAP100	1.13041	0.0326472	0.425068
ENSRNOG00000050630	8	AABR07070043.1		-0.330506	0.0326638	0.425068
ENSRNOG00000055525	1	Kmt2b	KMT2B	-0.12997	0.0326889	0.425068
ENSRNOG00000009716	10	Casc3	CASC3	0.0906922	0.0326949	0.425068
ENSRNOG00000011987	9	Cd2ap	CD2AP	-0.336521	0.0327754	0.425068
ENSRNOG00000001415	12	Ap1s1	AP1S1	-0.134824	0.032833	0.425068
ENSRNOG00000034134	7	Cpm	CPM	0.210926	0.0328615	0.425068
ENSRNOG00000021719	10	Slfn5	SLFN5	-0.226888	0.0328691	0.425068
ENSRNOG00000052070	1	Aldh1a3	ALDH1A3	-0.520768	0.0328848	0.425068
ENSRNOG00000011645	2	Rrnad1	RRNAD1	-0.143692	0.0328948	0.425068
ENSRNOG00000053450	1	Myadm	MYADM	0.136628	0.032908	0.425068
ENSRNOG00000022455	5	Cptp	CPTP	0.169167	0.0329082	0.425068
ENSRNOG00000018110	17	Svil	SVIL	-0.198944	0.0329592	0.425289
ENSRNOG00000009756	7	Pacsin2	PACSIN2	-0.11716	0.0330054	0.425289
ENSRNOG00000021027	1	Dbp	DBP	-0.145385	0.0330201	0.425289
ENSRNOG00000045821	4	Slc41a3	SLC41A3	0.344144	0.0330837	0.425289
ENSRNOG00000048411	9	Uhrf1	UHRF1	-0.235893	0.0331214	0.425289
ENSRNOG00000024025	19	Edc4	EDC4	-0.0979989	0.0331509	0.425289
ENSRNOG00000002844	X	Usp27x	USP27X	0.195899	0.0331648	0.425289
ENSRNOG00000014852	1	Fbxo30	FBXO30	0.196354	0.0331975	0.425289
ENSRNOG00000019560	1	Pde2a	PDE2A	-0.203554	0.0332283	0.425289
ENSRNOG00000032437	19	Pard3	PARD3	-0.187149	0.0332533	0.425289
ENSRNOG00000011009	19	Cmtm4	CMTM4	0.486628	0.0332572	0.425289
ENSRNOG00000059539	11	Tagln3	TAGLN3	0.164783	0.0332963	0.425289
ENSRNOG00000003832	13	Vash2	VASH2	0.411919	0.033299	0.425289
ENSRNOG00000046283	11	Tmem41a		-0.195186	0.0333126	0.425289
ENSRNOG00000018426	1	Apoc1	APOC1	0.186403	0.0333715	0.425504
ENSRNOG00000006924	5	Tmem125	TMEM125	0.343596	0.0333848	0.425504
ENSRNOG00000029980	8	Zbtb16	ZBTB16	-0.379686	0.0334343	0.425607
ENSRNOG00000046803	5	Arhgef16	ARHGEF16	-0.610129	0.0334534	0.425607
ENSRNOG00000056362	1	Ttll13	TTLL13P, AC091167.2	0.694385	0.0335048	0.425607
ENSRNOG00000012946	2	Mov10	MOV10	-0.165533	0.0335078	0.425607
ENSRNOG00000027290	18	Pcdhga7	PCDHGA7	0.475195	0.0335313	0.425607
ENSRNOG00000021805	16	Rft1	RFT1, AC096887.1	-0.143266	0.0335676	0.425638
ENSRNOG00000012763	1	Cwf19l1	CWF19L1	-0.11291	0.0335892	0.425638
ENSRNOG00000019830	10	Hsd17b1	HSD17B1	-0.219963	0.0336422	0.425739
ENSRNOG00000021023	1	Mag	MAG	0.301094	0.0336525	0.425739
ENSRNOG00000014462	16	Fnta	FNTA	0.162646	0.0336856	0.425807
ENSRNOG00000036842	7	Smug1	SMUG1	-0.162672	0.0337562	0.426349
ENSRNOG00000052564	10	Gpx3	GPX3	0.768495	0.0338755	0.427052
ENSRNOG00000018630	4	LOC108351137	GAPDH	0.264145	0.0339054	0.427052
ENSRNOG00000007957	10	Tspoap1	TSPOAP1	-0.143226	0.03392	0.427052
ENSRNOG00000037449	12	Pole	POLE	0.354714	0.033923	0.427052
ENSRNOG00000048824	18	Rnf165	RNF165	-0.314146	0.0339792	0.427409
ENSRNOG00000019464	1	Ttc9c	TTC9C	0.116162	0.0340419	0.427848
ENSRNOG00000016384	8	Pik3cb	PIK3CB	0.0994129	0.0341438	0.428653
ENSRNOG00000047393	7	Krt18	KRT18	0.751742	0.0341618	0.428653
ENSRNOG00000013636	9	Ppil3		0.22779	0.0342127	0.428943
ENSRNOG00000000247	10	Mfsd11	MFSD11	-0.123495	0.0342602	0.429187
ENSRNOG00000008798	10	Pipox	PIPOX	0.426832	0.0343491	0.429951
ENSRNOG00000015796	6	Msh2	MSH2	-0.163994	0.0344261	0.430243
ENSRNOG00000033531	4	Cacna2d1	CACNA2D1	-0.351576	0.034448	0.430243
ENSRNOG00000021245	3	RGD1311739	C20orf27	-0.11843	0.0344798	0.430243
ENSRNOG00000012644	15	Nup58	NUP58	0.150105	0.03454	0.430243
ENSRNOG00000011513	X	Gla	GLA	0.239534	0.0345541	0.430243
ENSRNOG00000000312	20	Fig4	FIG4	-0.0950085	0.0345547	0.430243
ENSRNOG00000001443	12	Rhbdd2	RHBDD2	0.204975	0.0346496	0.430243
ENSRNOG00000052641	5	LOC103690060		-0.668494	0.0346502	0.430243
ENSRNOG00000026302	1	Lrrn4cl	LRRN4CL	0.437523	0.034658	0.430243
ENSRNOG00000004133	X	Slc7a3	SLC7A3	0.314093	0.0346622	0.430243
ENSRNOG00000008270	10	Cntrob	CNTROB	-0.267411	0.0346803	0.430243
ENSRNOG00000001236	12	Brat1	BRAT1	-0.124041	0.0348046	0.431437
ENSRNOG00000025848	4	Sspo		0.489865	0.034879	0.431728
ENSRNOG00000017473	10	Ttc25	TTC25	0.51945	0.0348843	0.431728
ENSRNOG00000026432	1	Syt7	SYT7	-0.256861	0.034981	0.431823
ENSRNOG00000002312	14	Atp10d	ATP10D	-0.287855	0.0349901	0.431823
ENSRNOG00000047531	10	Ccdc57	CCDC57	-0.21326	0.0350268	0.431823
ENSRNOG00000008987	7	Rnf139	RNF139	0.134445	0.0350686	0.431823
ENSRNOG00000002863	13	Cacna1e	CACNA1E	-0.291609	0.0351226	0.431823
ENSRNOG00000014637	7	Atxn10	ATXN10	0.137042	0.0351434	0.431823
ENSRNOG00000037080	1	Adamts17	ADAMTS17	-0.591551	0.0351494	0.431823
ENSRNOG00000018655	7	Adsl	ADSL	-0.157591	0.0351937	0.431823
ENSRNOG00000046502	9	Lonp1	LONP1	-0.0935162	0.0352436	0.431823
ENSRNOG00000001194	20	Rrp1b	RRP1B	-0.170072	0.0352539	0.431823
ENSRNOG00000042245	10	Dcaf7	DCAF7	0.138988	0.0352645	0.431823
ENSRNOG00000003746	X	Gjb1	GJB1	0.32821	0.0352964	0.431823
ENSRNOG00000054277	2	Capsl	CAPSL	1.10692	0.0353395	0.431823
ENSRNOG00000006209	7	Mbd6	MBD6	-0.120227	0.0353854	0.431823
ENSRNOG00000060381	5	Col15a1	COL15A1	0.341071	0.0354105	0.431823
ENSRNOG00000000936	12	Stx2	STX2	-0.134056	0.0354168	0.431823
ENSRNOG00000000231	7	Kctd17	KCTD17	-0.163409	0.0354205	0.431823
ENSRNOG00000055672	6	Gpx2	GPX2	-0.591553	0.0354588	0.431823
ENSRNOG00000007925	3	Pak6	PAK6	-0.14724	0.0354703	0.431823
ENSRNOG00000055562	X	Dkc1	DKC1	-0.164485	0.0354834	0.431823
ENSRNOG00000024338	6	LOC690276	C2orf50	0.715788	0.0355055	0.431823
ENSRNOG00000060087	10	Adra1b	ADRA1B	0.321984	0.03551	0.431823
ENSRNOG00000001851	4	Far2	FAR2	0.210248	0.0356969	0.432048
ENSRNOG00000032660	2	Adgrl2	ADGRL2	-0.162447	0.0356994	0.432048
ENSRNOG00000008604	3	Nsfl1c	NSFL1C	0.108242	0.0357094	0.432048
ENSRNOG00000010438	7	Cpt1b	CPT1B	-0.196991	0.0357423	0.432048
ENSRNOG00000005298	6	Zfp513	ZNF513	-0.106955	0.0357727	0.432048
ENSRNOG00000004921	3	Nusap1	AC087721.2, NUSAP1	0.364177	0.0357745	0.432048
ENSRNOG00000059202	13	AABR07021988.1	MIA3	0.0998015	0.0358155	0.432048
ENSRNOG00000038720	6	Cdkl1	CDKL1	0.21807	0.0358196	0.432048
ENSRNOG00000033026	8	Dclk3	DCLK3	-0.227889	0.0358294	0.432048
ENSRNOG00000016091	9	Tmem169	TMEM169	0.190179	0.0358458	0.432048
ENSRNOG00000013875	9	Fbxl17	FBXL17	0.206992	0.0358808	0.432048
ENSRNOG00000018982	8	Entpd3	ENTPD3	-0.191655	0.0359382	0.432048
ENSRNOG00000015491	1	Rcl1	RCL1	-0.124694	0.0359575	0.432048
ENSRNOG00000031855	4	Actr3b	ACTR3B	-0.182619	0.0359606	0.432048
ENSRNOG00000046330	10	AABR07029581.1	RNF130	0.200405	0.0359855	0.432048
ENSRNOG00000042607	12	Rhof	RHOF	0.179948	0.0360264	0.432048
ENSRNOG00000003800	10	Rgs9	RGS9	-0.354961	0.0360585	0.432048
ENSRNOG00000029184	11	AABR07033882.1	EPHA6	-0.243867	0.0360701	0.432048
ENSRNOG00000007254	6	Ttc9	TTC9	0.14585	0.0360921	0.432048
ENSRNOG00000009945	8	Pls1	PLS1	0.25521	0.0361282	0.432048
ENSRNOG00000025423	11	Map3k13	MAP3K13	-0.256924	0.0361453	0.432048
ENSRNOG00000002054	14	Glmn	GLMN	-0.1474	0.0361469	0.432048
ENSRNOG00000003343	10	Canx	CANX	0.129831	0.0362897	0.432409
ENSRNOG00000011653	4	Washc2c	WASHC2A, WASHC2C	-0.108196	0.0363273	0.432409
ENSRNOG00000010696	15	Neil2	NEIL2	0.798832	0.0363433	0.432409
ENSRNOG00000005437	7	Rida	RIDA	0.121463	0.036363	0.432409
ENSRNOG00000013770	1	Folh1	FOLH1	0.217898	0.0363892	0.432409
ENSRNOG00000005801	5	Stx17	STX17	-0.31027	0.0364217	0.432409
ENSRNOG00000054945	14	AABR07015081.2		-0.915849	0.0364478	0.432409
ENSRNOG00000012594	15	Sugt1	SUGT1	0.144402	0.0364926	0.432409
ENSRNOG00000000985	12	Cpsf4	CPSF4	-0.117647	0.0365678	0.432409
ENSRNOG00000042414	1	Nat14	NAT14	-0.135352	0.0366867	0.432409
ENSRNOG00000009820	15	Bnip3l	BNIP3L	0.0745849	0.0367014	0.432409
ENSRNOG00000016975	3	Pxmp4	PXMP4	-0.191271	0.0367142	0.432409
ENSRNOG00000020531	1	Fen1	FEN1	0.152261	0.0367635	0.432409
ENSRNOG00000003694	13	Prox1	PROX1	0.389949	0.0367661	0.432409
ENSRNOG00000003223	13	Degs1	DEGS1	0.158012	0.0367859	0.432409
ENSRNOG00000001652	11	Erg	ERG	-0.330163	0.036794	0.432409
ENSRNOG00000012513	X	Pdk3	PDK3	-0.195995	0.0368553	0.432409
ENSRNOG00000004276	10	Itga3	ITGA3	0.152557	0.0368564	0.432409
ENSRNOG00000024930	16	Smim19	SMIM19	0.145722	0.0368999	0.432409
ENSRNOG00000019028	19	Znrf1	ZNRF1	-0.134698	0.0369281	0.432409
ENSRNOG00000014002	2	St7l	ST7L	-0.142933	0.0369364	0.432409
ENSRNOG00000014251	1	Capn5	CAPN5	0.173355	0.0369549	0.432409
ENSRNOG00000061845	4	Cttnbp2	CTTNBP2	-0.229019	0.036993	0.432409
ENSRNOG00000029735	9	Pid1	PID1	0.152233	0.0370171	0.432409
ENSRNOG00000048288	5	Taf12	TAF12	-0.135026	0.0370299	0.432409
ENSRNOG00000045764	2	Cxxc4	CXXC4	0.192823	0.0370502	0.432409
ENSRNOG00000008869	4	Ppp1r9a	PPP1R9A	-0.303222	0.0370652	0.432409
ENSRNOG00000010083	10	Prpsap1	PRPSAP1	-0.110007	0.0370668	0.432409
ENSRNOG00000001592	11	Cct8	CCT8	0.121887	0.0370698	0.432409
ENSRNOG00000002238	11	Sema5b	SEMA5B	-0.301866	0.0370973	0.432409
ENSRNOG00000027550	1	Mzf1	MZF1	-0.201822	0.0371557	0.432409
ENSRNOG00000020161	7	Zbtb7a	ZBTB7A	-0.118806	0.0371569	0.432409
ENSRNOG00000020883	1	Dhdh	DHDH	-0.52102	0.0371644	0.432409
ENSRNOG00000053955	2	AABR07011746.1		-0.258668	0.0371906	0.432409
ENSRNOG00000000881	X	Mmgt1	MMGT1	0.113094	0.0372247	0.432409
ENSRNOG00000060550	10	Epn2	EPN2	-0.117946	0.0372444	0.432409
ENSRNOG00000019885	2	Magi3	MAGI3	0.149049	0.0373031	0.432409
ENSRNOG00000026874	4	Zfp956	ZNF587B, ZNF552	-0.148302	0.0373263	0.432409
ENSRNOG00000014982	15	Slc35f4	SLC35F4	0.3186	0.0373281	0.432409
ENSRNOG00000050473	8	Rps27l	RPS27L	-0.267202	0.0373528	0.432409
ENSRNOG00000012573	16	Dlgap2	DLGAP2	-0.29775	0.0373642	0.432409
ENSRNOG00000009245	3	Exosc2	EXOSC2	-0.140246	0.0374864	0.432409
ENSRNOG00000021156	1	Vegfb	VEGFB	0.164221	0.0375145	0.432409
ENSRNOG00000034200	14	Atp8a1	ATP8A1	-0.287208	0.037532	0.432409
ENSRNOG00000042419	14	Acyp2	ACYP2	0.102665	0.037556	0.432409
ENSRNOG00000017832	18	Snx2	SNX2	0.117583	0.0375897	0.432409
ENSRNOG00000015232	1	Pip5k1b	PIP5K1B	0.242947	0.0375914	0.432409
ENSRNOG00000016070	2	Trpc3	TRPC3	0.232346	0.0375951	0.432409
ENSRNOG00000054391	1	Snurf	AC124312.1, SNURF	0.11047	0.037649	0.432409
ENSRNOG00000017307	1	Prss23	PRSS23	-0.234586	0.0376611	0.432409
ENSRNOG00000017608	1	C2cd3	C2CD3	-0.117344	0.0376865	0.432409
ENSRNOG00000058609	2	Palmd	PALMD	0.210597	0.0376956	0.432409
ENSRNOG00000037435	6	Tmem196	TMEM196	0.145975	0.0376976	0.432409
ENSRNOG00000001429	12	Lrwd1	LRWD1	-0.14745	0.0377063	0.432409
ENSRNOG00000013946	9	Rnf149	RNF149	0.212624	0.0377243	0.432409
ENSRNOG00000051384	1	AABR07002337.1		-0.235011	0.0378471	0.433104
ENSRNOG00000018697	9	Abcb6	ABCB6	-0.136339	0.0378567	0.433104
ENSRNOG00000053468	7	Tuba1b	TUBA1B	0.150198	0.0378695	0.433104
ENSRNOG00000049951	1	Tmem151a	TMEM151A	0.109186	0.0379254	0.433308
ENSRNOG00000016777	15	AABR07018321.1	R3HCC1	0.130826	0.0379441	0.433308
ENSRNOG00000014288	9	Fn1	FN1	-0.202842	0.0380034	0.433308
ENSRNOG00000003131	10	Traf7	TRAF7	-0.0932824	0.0380111	0.433308
ENSRNOG00000019069	1	Nxf1	NXF1	-0.120143	0.0380519	0.433308
ENSRNOG00000016724	9	Epb41l3	EPB41L3	0.176296	0.0380564	0.433308
ENSRNOG00000001436	12	Ywhag	YWHAG	0.132835	0.0382039	0.43408
ENSRNOG00000033980	3	Wfdc11	WFDC11	-0.514863	0.0382139	0.43408
ENSRNOG00000028708	3	Ntsr1	NTSR1	0.466022	0.0382158	0.43408
ENSRNOG00000014761	19	Rasd2	RASD2	-0.230079	0.0382372	0.43408
ENSRNOG00000015059	6	Mcfd2	MCFD2	0.108133	0.0382831	0.43428
ENSRNOG00000056337	2	Crtc2	CRTC2	-0.140922	0.0383189	0.434365
ENSRNOG00000060348	11	Zdhhc23	ZDHHC23	-0.172011	0.0383536	0.434438
ENSRNOG00000018557	3	Cdh22	CDH22	-0.168761	0.0384386	0.43499
ENSRNOG00000010843	2	Nhlrc3	NHLRC3	-0.264982	0.0384588	0.43499
ENSRNOG00000022421	16	Crtc1	CRTC1	-0.15368	0.0385248	0.435416
ENSRNOG00000047817	15	Enox1	ENOX1	-0.176866	0.0386842	0.436293
ENSRNOG00000029841	13	Cdh19	CDH19	0.339421	0.0387009	0.436293
ENSRNOG00000008890	1	Slc18a2	SLC18A2	1.1534	0.0387177	0.436293
ENSRNOG00000049906	19	Foxf1	FOXF1	-0.481232	0.0388034	0.436293
ENSRNOG00000025516	7	Oc90	AC100868.1, OC90	-0.649795	0.0388052	0.436293
ENSRNOG00000021714	19	Fam92b	FAM92B	0.409137	0.0388335	0.436293
ENSRNOG00000048800	18	AABR07031756.2	NR3C1	0.647055	0.0388533	0.436293
ENSRNOG00000014613	2	Ddah1	DDAH1	0.30063	0.0388672	0.436293
ENSRNOG00000013089	15	Kif13b	KIF13B	-0.208469	0.038876	0.436293
ENSRNOG00000043388	1	Irf3	IRF3	-0.111767	0.0389026	0.436293
ENSRNOG00000036585	1	Cfap43	CFAP43	0.883479	0.038921	0.436293
ENSRNOG00000005174	6	Tmem121	TMEM121	0.190365	0.0389707	0.436293
ENSRNOG00000007359	3	Gca	GCA	0.213687	0.0389715	0.436293
ENSRNOG00000049334	19	Atp2c2	ATP2C2	0.866282	0.0390424	0.436334
ENSRNOG00000016374	1	Fgfr2	FGFR2	0.161271	0.0390727	0.436334
ENSRNOG00000000151	5	Ldlrap1	LDLRAP1	0.460285	0.0391169	0.436334
ENSRNOG00000014953	10	Fbxo39	FBXO39	-0.365706	0.0391219	0.436334
ENSRNOG00000012876	4	Slc6a13	SLC6A13	-0.419567	0.0391483	0.436334
ENSRNOG00000009439	8	Eef1a1		0.096869	0.0391734	0.436334
ENSRNOG00000012991	16	Adgra2	ADGRA2	-0.242772	0.0391738	0.436334
ENSRNOG00000054204	2	Gria2	GRIA2	-0.174455	0.0392576	0.436714
ENSRNOG00000049696	20	LOC103689994	RSPH4A	0.766657	0.0392885	0.436714
ENSRNOG00000008837	3	Ass1	ASS1	0.33074	0.039297	0.436714
ENSRNOG00000061916	X	AABR07041724.2		-0.373567	0.0393216	0.436714
ENSRNOG00000008728	6	Unc79	UNC79	-0.164268	0.0393964	0.436857
ENSRNOG00000036726	10	Cd300e	CD300E	0.207448	0.0393983	0.436857
ENSRNOG00000016940	1	Ppp2r2d	PPP2R2D	0.105038	0.0394234	0.436857
ENSRNOG00000053753	8	AABR07070307.1		-0.210995	0.0394482	0.436857
ENSRNOG00000017822	1	Oga	OGA	-0.10153	0.0395002	0.436977
ENSRNOG00000012927	8	Rrp9	RRP9	-0.120738	0.0395458	0.436977
ENSRNOG00000009571	4	Wipf3	WIPF3	-0.194097	0.0395677	0.436977
ENSRNOG00000020828	8	Pde4a	PDE4A	-0.18395	0.0395727	0.436977
ENSRNOG00000011849	9	Ndufs1	NDUFS1	0.132235	0.0396508	0.437451
ENSRNOG00000015370	8	Slc35g2	SLC35G2	0.382579	0.0396725	0.437451
ENSRNOG00000007040	13	Timm17a	TIMM17A	0.135463	0.0397344	0.437709
ENSRNOG00000040201	2	Atp6ap1l	ATP6AP1L	-0.195369	0.0397529	0.437709
ENSRNOG00000061424	10	Map3k3	MAP3K3	-0.109621	0.0397828	0.437724
ENSRNOG00000026978	5	Oscp1	OSCP1	0.173058	0.0398535	0.438189
ENSRNOG00000061128	2	Pelo	PELO	0.182838	0.0399499	0.438934
ENSRNOG00000015751	16	Cyp4f18	CYP4F3	-0.734338	0.0399951	0.439117
ENSRNOG00000017481	15	Sucla2	SUCLA2	0.118324	0.0400767	0.439431
ENSRNOG00000048190	1	Rgmb	RGMB	0.359236	0.0400808	0.439431
ENSRNOG00000004863	3	Mpped2	MPPED2	-0.13229	0.0401694	0.440089
ENSRNOG00000024335	3	Fastkd1	FASTKD1	-0.154153	0.0402655	0.440826
ENSRNOG00000017938	1	Btaf1	BTAF1	-0.173363	0.0403585	0.441531
ENSRNOG00000005413	3	Creb3l1	CREB3L1	-0.245661	0.0404264	0.441958
ENSRNOG00000016753	18	Slc14a1	SLC14A1	0.148938	0.0405847	0.442572
ENSRNOG00000004049	10	Baiap2	BAIAP2	-0.281097	0.040611	0.442572
ENSRNOG00000019741	16	Isyna1	ISYNA1	-0.147585	0.0406255	0.442572
ENSRNOG00000021098	1	Rasgrp2	RASGRP2	-0.243896	0.0406444	0.442572
ENSRNOG00000007057	5	Csmd2	CSMD2	-0.250437	0.0406825	0.442572
ENSRNOG00000014903	1	Zfyve27	ZFYVE27	-0.104491	0.0406889	0.442572
ENSRNOG00000037688	20	Ak9	AK9	0.807076	0.0406977	0.442572
ENSRNOG00000004165	6	Prkd1	PRKD1	-0.215353	0.0407222	0.442572
ENSRNOG00000011541	10	Cygb	CYGB	0.239424	0.0407691	0.442572
ENSRNOG00000010771	10	Pkd1	PKD1	-0.131918	0.0407932	0.442572
ENSRNOG00000000133	17	Txndc15	TXNDC15	0.104252	0.0408062	0.442572
ENSRNOG00000046452	13	Fcgr2b	FCGR2A, FCGR2B, FCGR2C	0.288617	0.040828	0.442572
ENSRNOG00000056325	2	Mocs2	MOCS2	0.0902059	0.0408636	0.442646
ENSRNOG00000011278	7	Stk3	STK3	0.206981	0.0409639	0.443292
ENSRNOG00000022723	9	RGD1562029	KIAA2012	0.757688	0.040981	0.443292
ENSRNOG00000020594	10	Rhbdf1	RHBDF1	-0.17789	0.0410098	0.443293
ENSRNOG00000013380	3	Rhov	RHOV	0.274726	0.0411287	0.444265
ENSRNOG00000024743	7	L3mbtl2	L3MBTL2	-0.087568	0.0412783	0.44546
ENSRNOG00000060623	X	Fam3a	FAM3A	-0.131026	0.0412973	0.44546
ENSRNOG00000033881	1	Insyn2	INSYN2A	0.287264	0.0414581	0.445905
ENSRNOG00000013409	2	Gclm	GCLM	0.219033	0.0415409	0.445905
ENSRNOG00000023226	2	S100a10	S100A10	0.265139	0.0415896	0.445905
ENSRNOG00000002755	10	Pafah1b1	PAFAH1B1	0.129185	0.0415917	0.445905
ENSRNOG00000005947	4	Pde6h	PDE6H	1.13464	0.041633	0.445905
ENSRNOG00000013794	8	Rbp1	RBP1	-0.166949	0.0416468	0.445905
ENSRNOG00000056781	13	Cfap221	CFAP221	1.04843	0.0416549	0.445905
ENSRNOG00000013743	4	Sec61a1	SEC61A1	-0.0852537	0.04167	0.445905
ENSRNOG00000002873	10	Fam183a	FAM183A	1.19153	0.0416777	0.445905
ENSRNOG00000027622	7	Slc35e3	SLC35E3	0.156574	0.041682	0.445905
ENSRNOG00000005713	8	Ccdc82	CCDC82	0.18091	0.0417003	0.445905
ENSRNOG00000020138	9	Slc4a3	SLC4A3	-0.0988538	0.0417121	0.445905
ENSRNOG00000025071	8	Qrich1	QRICH1	-0.107931	0.0417157	0.445905
ENSRNOG00000048782	4	Wnt7a	WNT7A	-0.137166	0.0417675	0.446088
ENSRNOG00000028844	19	Slc9a5	SLC9A5	-0.16637	0.0417908	0.446088
ENSRNOG00000020412	1	Sf3b2	SF3B2	0.0989139	0.0418916	0.446718
ENSRNOG00000015297	9	RGD1561662	C6orf132	-0.623023	0.0419201	0.446718
ENSRNOG00000009409	5	Fbxo2	FBXO2	0.1831	0.0420609	0.446718
ENSRNOG00000013140	2	Pdzd2	PDZD2	-0.200378	0.0420859	0.446718
ENSRNOG00000006068	7	Tmem117	TMEM117	0.31546	0.0420976	0.446718
ENSRNOG00000011287	1	Minpp1	MINPP1	0.124161	0.0421572	0.446718
ENSRNOG00000002775	13	Npl	NPL	-0.207571	0.0421752	0.446718
ENSRNOG00000017882	17	Camk1d	CAMK1D	-0.190388	0.0421785	0.446718
ENSRNOG00000029441	16	Klhl2	KLHL2	-0.213673	0.0422265	0.446718
ENSRNOG00000057881	7	Sppl2b	SPPL2B	-0.106933	0.0422316	0.446718
ENSRNOG00000027259	10	AABR07029661.1	FAXDC2	0.395076	0.0422504	0.446718
ENSRNOG00000052116	2	Atp11b	ATP11B	-0.143417	0.0422535	0.446718
ENSRNOG00000058101	9	AABR07067387.1		0.719971	0.0422931	0.446718
ENSRNOG00000018193	2	Poc5	POC5	0.136601	0.0423114	0.446718
ENSRNOG00000046950	4	LOC100912481	EWSR1	-0.121671	0.0423713	0.446718
ENSRNOG00000021316	10	Tmem98	TMEM98	0.260314	0.0423763	0.446718
ENSRNOG00000048356	16	RGD1308750	PUM3	-0.193016	0.0423788	0.446718
ENSRNOG00000055192	16	AABR07024641.1		0.447374	0.0423843	0.446718
ENSRNOG00000013323	1	Rnf217	RNF217	-0.254385	0.0424031	0.446718
ENSRNOG00000009227	3	Aplnr	APLNR	0.438045	0.0424361	0.446718
ENSRNOG00000004026	7	Atp2b1	ATP2B1	-0.257251	0.0424908	0.446718
ENSRNOG00000011170	7	RGD1359634	C22orf23	0.312849	0.0425026	0.446718
ENSRNOG00000028856	8	Pknox2	PKNOX2	-0.190285	0.0425183	0.446718
ENSRNOG00000024852	3	Tmx4	TMX4	0.246267	0.0426242	0.446995
ENSRNOG00000050104	1	LOC108348122	CLIP3	0.113847	0.042643	0.446995
ENSRNOG00000019930	10	Rhot2	RHOT2	-0.101439	0.0426458	0.446995
ENSRNOG00000019222	16	Tfdp1	TFDP1	-0.114039	0.042661	0.446995
ENSRNOG00000020452	1	Nsmce4a	NSMCE4A	0.130142	0.0427045	0.447146
ENSRNOG00000013257	9	Hecw2	HECW2	-0.250665	0.0427699	0.447526
ENSRNOG00000046536	14	AABR07016141.1		0.176958	0.0428746	0.448
ENSRNOG00000033608	8	Cd276	CD276	0.160552	0.0428962	0.448
ENSRNOG00000001474	12	Tmem270	TMEM270	0.407767	0.0429043	0.448
ENSRNOG00000001345	12	Mapkapk5		-0.102371	0.0429318	0.448
ENSRNOG00000010616	3	Ndor1	NDOR1	-0.158917	0.0429801	0.448201
ENSRNOG00000004839	7	B4galnt1	B4GALNT1	-0.119658	0.0430358	0.448476
ENSRNOG00000059110	9	AABR07068341.1		-0.283755	0.043163	0.449498
ENSRNOG00000053115	19	Zfp82	ZFP82	0.704605	0.0432472	0.449973
ENSRNOG00000009173	8	Smad6	SMAD6	0.417702	0.0432672	0.449973
ENSRNOG00000004411	7	Tspan8	TSPAN8	-0.264637	0.0433098	0.450034
ENSRNOG00000006255	10	Nipal4	NIPAL4	0.291045	0.0433316	0.450034
ENSRNOG00000009802	15	Fam124a	FAM124A	-0.178686	0.0434115	0.45024
ENSRNOG00000018674	1	Ntrk3	NTRK3	-0.121628	0.0434151	0.45024
ENSRNOG00000020235	1	Hnrnpl	HNRNPL	-0.0830384	0.0434393	0.45024
ENSRNOG00000024863	8	Fam76b	FAM76B	-0.137713	0.0435144	0.450714
ENSRNOG00000010719	5	Exosc10	EXOSC10	-0.105383	0.043563	0.450914
ENSRNOG00000003226	10	Mprip	MPRIP	-0.0833747	0.0436537	0.451151
ENSRNOG00000056768	12	AABR07035428.2	AP5Z1	-0.113186	0.0436701	0.451151
ENSRNOG00000052140	4	Ogg1	OGG1	-0.240498	0.0436861	0.451151
ENSRNOG00000012934	16	Arhgef7	ARHGEF7	-0.14978	0.0437033	0.451151
ENSRNOG00000046607	5	Cited4	CITED4	-0.297559	0.0437608	0.451441
ENSRNOG00000049931	19	LOC288913	C19orf53	-0.131082	0.0439228	0.452518
ENSRNOG00000022373	2	Dennd4b	DENND4B	-0.104195	0.0439685	0.452518
ENSRNOG00000012323	16	Cherp	CHERP	-0.108751	0.0439803	0.452518
ENSRNOG00000016254	9	Sema4c	SEMA4C	0.172188	0.0439829	0.452518
ENSRNOG00000002800	X	Gdpd2	GDPD2	0.392442	0.0440486	0.45289
ENSRNOG00000008283	3	B4galt5	B4GALT5	0.148444	0.0440871	0.452983
ENSRNOG00000027839	15	Ptk2b	PTK2B	-0.253378	0.044132	0.453142
ENSRNOG00000001294	12	Ift81	IFT81	0.254047	0.0442082	0.453396
ENSRNOG00000023899	19	Gng14		-0.515442	0.0442262	0.453396
ENSRNOG00000010263	2	Cldn11	CLDN11	0.258118	0.0442453	0.453396
ENSRNOG00000056214	13	AABR07022098.1		0.444976	0.0442915	0.453458
ENSRNOG00000011451	1	Lrp3	LRP3	0.116086	0.0443103	0.453458
ENSRNOG00000057934	6	Tmx1	TMX1	0.234367	0.0444002	0.454052
ENSRNOG00000022432	16	Tmem59l	TMEM59L	0.145134	0.0444274	0.454052
ENSRNOG00000001272	20	Mcm3ap	MCM3AP	-0.0998266	0.0444742	0.454141
ENSRNOG00000007707	4	Zfp467	ZNF467	-0.166755	0.0445106	0.454141
ENSRNOG00000014966	1	LOC690000	C19orf12	0.11705	0.0445252	0.454141
ENSRNOG00000018140	18	Smad2	SMAD2	0.138829	0.0445863	0.454141
ENSRNOG00000016447	9	RGD1310553	C2orf49	0.147512	0.0445933	0.454141
ENSRNOG00000034221	13	Cfap126	CFAP126	1.08619	0.0446424	0.454141
ENSRNOG00000030449	8	Gsta4		0.125615	0.0446429	0.454141
ENSRNOG00000012356	10	Slc36a1	SLC36A1	0.262781	0.0447276	0.454292
ENSRNOG00000004806	6	Strn	STRN	-0.215729	0.0447899	0.454292
ENSRNOG00000045553	17	Proser2	PROSER2	0.349627	0.0448042	0.454292
ENSRNOG00000003116	10	Dph1	DPH1	-0.144265	0.0448052	0.454292
ENSRNOG00000004109	7	Zfpm2	ZFPM2	0.399286	0.0448797	0.454292
ENSRNOG00000007982	5	Slc9a1	SLC9A1	-0.106045	0.0449254	0.454292
ENSRNOG00000047914	4	Gng11	GNG11	-0.290126	0.0449349	0.454292
ENSRNOG00000002579	14	Parm1	PARM1	0.200237	0.0449382	0.454292
ENSRNOG00000005042	10	Ranbp17	RANBP17	-0.217095	0.044949	0.454292
ENSRNOG00000019052	9	Ankzf1	ANKZF1	-0.128135	0.0449534	0.454292
ENSRNOG00000060508	17	AABR07028523.1		-0.66701	0.0450695	0.454781
ENSRNOG00000010941	2	Tifa	TIFA	-0.237565	0.0450802	0.454781
ENSRNOG00000017568	18	Rit2	RIT2	0.200506	0.0450906	0.454781
ENSRNOG00000050347	10	Ptges3l	PTGES3L	-0.261839	0.0451415	0.454801
ENSRNOG00000004438	7	Cntn1	CNTN1	0.260029	0.0451763	0.454801
ENSRNOG00000050381	9	Dus3l	DUS3L, AC011499.1	-0.112771	0.0451812	0.454801
ENSRNOG00000026616	4	Ndufb2	NDUFB2	-0.10343	0.0452226	0.454818
ENSRNOG00000027204	1	Map6	MAP6	0.160967	0.0452421	0.454818
ENSRNOG00000057290	4	Tmem168	TMEM168	-0.279778	0.0453815	0.455921
ENSRNOG00000029911	8	Cilp	CILP	0.600119	0.0454216	0.456026
ENSRNOG00000000815	20	Smpdl3a	SMPDL3A	0.15403	0.0454977	0.456195
ENSRNOG00000026679	8	Scn4b	SCN4B	-0.346828	0.0455259	0.456195
ENSRNOG00000015075	15	Stc1	STC1	-0.243738	0.0455536	0.456195
ENSRNOG00000032401	7	H3f3c	H3-3A	-0.0731626	0.0456326	0.456195
ENSRNOG00000010423	7	Misp	MISP	-0.439785	0.0456502	0.456195
ENSRNOG00000010752	1	Tmem41b	TMEM41B	0.128446	0.0456626	0.456195
ENSRNOG00000003310	13	Tmem63a	TMEM63A	0.27685	0.0456658	0.456195
ENSRNOG00000059715	14	Cc2d2a	CC2D2A	-0.160367	0.0457037	0.456195
ENSRNOG00000027017	13	Rnasel	RNASEL	0.178219	0.0457347	0.456195
ENSRNOG00000020889	1	Nucb1	NUCB1	0.119441	0.0457681	0.456195
ENSRNOG00000020694	8	Icam5	ICAM5	-0.19346	0.0457976	0.456195
ENSRNOG00000012729	2	Mfsd8	MFSD8	-0.165125	0.0458731	0.456195
ENSRNOG00000003719	10	Atpaf2	ATPAF2	-0.150128	0.0458894	0.456195
ENSRNOG00000031915	7	Hdac10	HDAC10	-0.164627	0.0459014	0.456195
ENSRNOG00000004698	13	Cd244	CD244	0.662995	0.0459056	0.456195
ENSRNOG00000019122	3	Sec16a	SEC16A	-0.0875611	0.0459212	0.456195
ENSRNOG00000058914	7	Rbx1	RBX1	0.0993582	0.0460327	0.456195
ENSRNOG00000000566	20	Pcbd1	PCBD1	0.459641	0.0460357	0.456195
ENSRNOG00000053269	7	Tmem106c	TMEM106C	0.131577	0.0460832	0.456195
ENSRNOG00000005334	3	Acvr2a	ACVR2A	-0.204964	0.0461609	0.456195
ENSRNOG00000005515	10	Rhbdl3	RHBDL3	-0.108618	0.0462048	0.456195
ENSRNOG00000004078	10	Eno3	ENO3	-0.167212	0.0462158	0.456195
ENSRNOG00000003988	6	Dnajc27	DNAJC27	0.144246	0.0462269	0.456195
ENSRNOG00000019522	10	Ciao3	CIAO3	-0.114496	0.0462343	0.456195
ENSRNOG00000009661	15	Tgds	TGDS	-0.116145	0.0462517	0.456195
ENSRNOG00000011771	9	LOC103693189	PTP4A1	0.132967	0.0462627	0.456195
ENSRNOG00000032414	2	Tmem161b	TMEM161B	-0.183403	0.0462633	0.456195
ENSRNOG00000019272	17	Gkap1	GKAP1	0.130206	0.0462695	0.456195
ENSRNOG00000015708	19	E2f4	E2F4	-0.118287	0.0463928	0.457118
ENSRNOG00000052130	X	AABR07041724.1		-0.623762	0.0464985	0.457866
ENSRNOG00000003779	13	Dedd	DEDD	-0.114829	0.0465498	0.457866
ENSRNOG00000011053	2	Cyp2u1	CYP2U1	0.216394	0.0465828	0.457866
ENSRNOG00000003469	19	MAST1	MAST1	0.153226	0.0465879	0.457866
ENSRNOG00000026705	4	Dgki	DGKI	-0.202585	0.0466534	0.458013
ENSRNOG00000052758	6	Fam49a	FAM49A	-0.196285	0.0466625	0.458013
ENSRNOG00000012681	10	Lgals9	LGALS16, LGALS13, LGALS14	-0.174807	0.0467	0.45809
ENSRNOG00000007583	3	Pygb	PYGB	0.20972	0.0468236	0.458568
ENSRNOG00000019082	1	LOC103690016	SBK1	-0.697384	0.0468342	0.458568
ENSRNOG00000007719	5	Ccnc	CCNC	0.0989995	0.0468383	0.458568
ENSRNOG00000007329	6	Frmd6	FRMD6	-0.215444	0.0469219	0.459094
ENSRNOG00000052393	1	Bscl2	BSCL2	0.132856	0.0470863	0.45983
ENSRNOG00000027193	3	AABR07051376.1	PPP1R26	0.236261	0.0470908	0.45983
ENSRNOG00000005540	6	Nin	NIN	-0.324847	0.0470922	0.45983
ENSRNOG00000049785	9	Ranbp3	RANBP3	-0.108604	0.0471168	0.45983
ENSRNOG00000001397	12	Rbm19	RBM19	-0.140167	0.0472219	0.460028
ENSRNOG00000052307	7	Spats2	SPATS2	-0.138984	0.0472269	0.460028
ENSRNOG00000010895	8	Tmem30a	TMEM30A	0.17219	0.0472269	0.460028
ENSRNOG00000011361	8	Slc37a4	SLC37A4	-0.124351	0.0473875	0.461084
ENSRNOG00000002093	14	Tgfbr3	TGFBR3	-0.168749	0.0474182	0.461084
ENSRNOG00000021689	1	Rps6kb2	RPS6KB2	-0.164178	0.047444	0.461084
ENSRNOG00000020014	1	Myh14	MYH14	0.15206	0.0474553	0.461084
ENSRNOG00000009971	4	Plekha8	PLEKHA8	-0.141416	0.0475067	0.461225
ENSRNOG00000011316	15	Fam167a	FAM167A	0.481865	0.0475606	0.461225
ENSRNOG00000022429	18	Minar2	MINAR2	0.200368	0.0475788	0.461225
ENSRNOG00000000512	20	Slc26a8	SLC26A8	-0.201852	0.0476366	0.461225
ENSRNOG00000013533	15	Acin1	ACIN1	-0.104189	0.0476436	0.461225
ENSRNOG00000031197	18	F8	F8	-0.230294	0.0476677	0.461225
ENSRNOG00000056955	12	Bicdl1	BICDL1	-0.111409	0.0476799	0.461225
ENSRNOG00000061176	20	Nudt3	NUDT3	-0.0692544	0.047818	0.462073
ENSRNOG00000019729	10	Jmjd8	JMJD8	-0.0962122	0.0478488	0.462073
ENSRNOG00000023807	9	Ccnyl1	CCNYL1	-0.148962	0.0478577	0.462073
ENSRNOG00000010861	1	Atad1		0.0786451	0.0479145	0.462227
ENSRNOG00000002393	13	Eprs	EPRS1	0.084991	0.0479337	0.462227
ENSRNOG00000008428	8	Drd2	DRD2	-0.240021	0.0479912	0.462491
ENSRNOG00000002903	10	Specc1	SPECC1	0.177722	0.0480407	0.462651
ENSRNOG00000019869	1	Lrfn1	LRFN1	0.17579	0.0480843	0.462651
ENSRNOG00000019383	7	Tef	TEF	-0.110776	0.0480981	0.462651
ENSRNOG00000042501	3	Tmem250	TMEM250	-0.105386	0.0481605	0.462669
ENSRNOG00000008534	3	Dusp15	DUSP15	0.188563	0.0482135	0.462669
ENSRNOG00000033169	10	Cpeb4	CPEB4	-0.272918	0.0482507	0.462669
ENSRNOG00000003543	X	Gpr143	GPR143	0.52521	0.0482531	0.462669
ENSRNOG00000018153	8	Rbm5	RBM5	-0.0968389	0.0482605	0.462669
ENSRNOG00000009718	10	Pex12	PEX12	0.169316	0.0482806	0.462669
ENSRNOG00000010196	8	Glb1	GLB1	0.144543	0.0483787	0.463062
ENSRNOG00000060528	10	Cacna1g	CACNA1G	0.141049	0.0483819	0.463062
ENSRNOG00000008305	8	Sc5d	SC5D	0.143971	0.0484378	0.463229
ENSRNOG00000046883	9	Mydgf	MYDGF	0.112599	0.0485144	0.463229
ENSRNOG00000004912	3	Itgav	ITGAV	-0.285675	0.0485351	0.463229
ENSRNOG00000004019	7	Phlda1	PHLDA1	-0.208547	0.0485832	0.463229
ENSRNOG00000008713	7	Slc41a2	SLC41A2	0.228625	0.048611	0.463229
ENSRNOG00000016534	17	Fam171a1	FAM171A1	-0.137385	0.0486269	0.463229
ENSRNOG00000017990	2	Ubap2l	UBAP2L	0.0863055	0.0486361	0.463229
ENSRNOG00000019435	1	Psd	PSD	-0.197051	0.0486404	0.463229
ENSRNOG00000055984	3	Adrm1	ADRM1	0.104513	0.0486761	0.463282
ENSRNOG00000008577	10	Fbf1	FBF1	-0.116314	0.0487681	0.46354
ENSRNOG00000009049	X	Usp11	USP11	0.103446	0.0487801	0.46354
ENSRNOG00000034237	14	LOC103694404		-1.17154	0.0487937	0.46354
ENSRNOG00000003951	6	Psmc1	PSMC1	0.112056	0.0489098	0.463812
ENSRNOG00000032798	1	Slco3a1	SLCO3A1	0.184097	0.0489278	0.463812
ENSRNOG00000008340	8	RGD1309779	C15orf61	0.258726	0.0489309	0.463812
ENSRNOG00000014429	3	Arfgap2	ARFGAP2	-0.0770955	0.0489431	0.463812
ENSRNOG00000025235	12	Tmem130	TMEM130	0.230621	0.049037	0.464416
ENSRNOG00000018310	1	Eno4	ENO4	0.258931	0.0491119	0.464839
ENSRNOG00000015332	18	Thoc1	THOC1	-0.154287	0.0491997	0.465384
ENSRNOG00000013301	19	Bean1	BEAN1	0.557908	0.0492406	0.465476
ENSRNOG00000011912	16	Tmem38a	TMEM38A	-0.101257	0.04927	0.465476
ENSRNOG00000009882	2	Ppp3ca	PPP3CA	-0.216656	0.0493714	0.465896
ENSRNOG00000053285	10	Mllt6	MLLT6	-0.169763	0.0493751	0.465896
ENSRNOG00000004483	7	Ptprr	PTPRR	0.13781	0.049511	0.466385
ENSRNOG00000016791	1	Chka	CHKA	-0.0879443	0.0495122	0.466385
ENSRNOG00000001269	12	Ppp1cc	PPP1CC	-0.111698	0.0495179	0.466385
ENSRNOG00000010898	4	Prok2	PROK2	-0.611676	0.0495737	0.466624
ENSRNOG00000016429	1	Grm5	GRM5	-0.260774	0.0496818	0.466662
ENSRNOG00000043006	8	Epm2aip1	EPM2AIP1	0.206034	0.0497039	0.466662
ENSRNOG00000004789	13	Utp25	UTP25	-0.17747	0.0497197	0.466662
ENSRNOG00000049221	9	Kdm4b	KDM4B	-0.123431	0.0497236	0.466662
ENSRNOG00000006570	6	Plekhg3	PLEKHG3	0.15756	0.0497295	0.466662
ENSRNOG00000025889	3	Gnas		0.39137	0.0498077	0.466879
ENSRNOG00000013668	4	Capg	CAPG	0.334015	0.0498134	0.466879
ENSRNOG00000059145	16	AABR07026137.2		0.566411	0.0499134	0.467068
ENSRNOG00000026962	7	Osbpl8	OSBPL8	-0.251773	0.0499138	0.467068
ENSRNOG00000020373	2	Dap3	DAP3	-0.088368	0.0499247	0.467068

## Sheet: Female VTA
Table S2. Genes differentially expressed in female sensitized rats
Gene_ID	Chr	Gene_symbol	Human Symbol	log2FoldChange	p_value	p_adj
ENSRNOG00000043486	1	Tnfrsf26	TNFRSF10B, TNFRSF10D, TNFRSF10C	-1.02236	6.96138e-07	0.00524811
ENSRNOG00000005290	10	Ywhae	YWHAE	0.128377	1.0042e-06	0.00524811
ENSRNOG00000019215	1	LOC100911730	CD151	-0.632219	1.02044e-06	0.00524811
ENSRNOG00000002844	X	Usp27x	USP27X	0.320415	1.15184e-05	0.0444293
ENSRNOG00000003038	13	Sft2d2	SFT2D2	-0.385167	6.03077e-05	0.186097
ENSRNOG00000047002	2	Fstl5	FSTL5	0.532132	8.4635e-05	0.217639
ENSRNOG00000027026	4	Jazf1	JAZF1	0.438864	0.000106174	0.234022
ENSRNOG00000016137	5	Rad23b	RAD23B	0.138357	0.000152135	0.252275
ENSRNOG00000000599	20	Lama4	LAMA4	-0.438873	0.000155515	0.252275
ENSRNOG00000047657	20	C4a	C4B, C4A	-0.826836	0.000165548	0.252275
ENSRNOG00000022609	9	Mrps10	MRPS10	0.290409	0.000179857	0.252275
ENSRNOG00000059507	3	Lamc3	LAMC3	-0.556774	0.000236632	0.273921
ENSRNOG00000025235	12	Tmem130	TMEM130	0.265103	0.000258187	0.273921
ENSRNOG00000007128	3	Nop56	NOP56	0.195324	0.000284881	0.273921
ENSRNOG00000005705	6	Qpct	QPCT	0.377033	0.000298293	0.273921
ENSRNOG00000032729	X	Bex2	BEX2, BEX1	0.210496	0.000304346	0.273921
ENSRNOG00000030232	8	Hacd3	HACD3	0.114672	0.000329069	0.273921
ENSRNOG00000046390	2	Tceal3	TCEAL5, TCEAL6, TCEAL3	0.328136	0.000345298	0.273921
ENSRNOG00000017146	18	Nfatc1	NFATC1	-0.324127	0.000354364	0.273921
ENSRNOG00000028801	4	Gsap	GSAP	-0.702988	0.000379086	0.273921
ENSRNOG00000010575	2	Dapp1	DAPP1	-0.409035	0.00038243	0.273921
ENSRNOG00000002764	10	Mettl16	METTL16	0.174774	0.00041164	0.273921
ENSRNOG00000000456	20	Psmb8	PSMB8	-0.523236	0.000422033	0.273921
ENSRNOG00000017647	3	Zc3h8	ZC3H8	0.264534	0.000463638	0.273921
ENSRNOG00000026109	1	Prmt1	PRMT1	0.270827	0.000474668	0.273921
ENSRNOG00000019047	3	Ola1	OLA1	0.19844	0.000477104	0.273921
ENSRNOG00000032487	X	Sts	STS	-0.202271	0.000486175	0.273921
ENSRNOG00000047491	X	AABR07037520.1	TRO	0.312772	0.000497101	0.273921
ENSRNOG00000054479	8	Zw10	ZW10	0.280398	0.000537312	0.281522
ENSRNOG00000014357	5	Gja4	GJA4	-0.662719	0.000580418	0.281522
ENSRNOG00000020433	1	Actn4	ACTN4	-0.22155	0.000656718	0.281522
ENSRNOG00000003616	13	Grem2	GREM2	0.270435	0.000680198	0.281522
ENSRNOG00000016878	2	Plppr5	PLPPR5	0.307062	0.000692224	0.281522
ENSRNOG00000049020	X	Tceal6	TCEAL5, TCEAL6, TCEAL3	0.256762	0.00072156	0.281522
ENSRNOG00000007051	5	Rraga	RRAGA	0.149897	0.000749125	0.281522
ENSRNOG00000011360	2	Dkk2	DKK2	-0.800337	0.000765831	0.281522
ENSRNOG00000003517	10	Tbx2	TBX2	-0.695174	0.000766704	0.281522
ENSRNOG00000047374	3	Gnas	GNAS	0.129845	0.000782467	0.281522
ENSRNOG00000033844	1	LOC100912195	BEX2, BEX1	0.245971	0.000785958	0.281522
ENSRNOG00000026548	10	Dhrs7c	DHRS7C	-1.61377	0.000798482	0.281522
ENSRNOG00000024899	14	Cxcl13	CXCL13	-1.29446	0.000810329	0.281522
ENSRNOG00000002217	14	LOC100910270	PLAC8	-1.30355	0.000815215	0.281522
ENSRNOG00000019737	2	Sema4a	SEMA4A	0.190901	0.000820155	0.281522
ENSRNOG00000000622	10	Hint1	HINT1	0.11542	0.000838926	0.281522
ENSRNOG00000003100	13	Dusp12	DUSP12	0.307626	0.000845351	0.281522
ENSRNOG00000007584	3	Ehd4	EHD4	-0.336916	0.000897434	0.281522
ENSRNOG00000042886	7	Rps28	RPS28	-0.165289	0.000900131	0.281522
ENSRNOG00000007541	5	Fhl3	FHL3	-0.514606	0.000917894	0.281522
ENSRNOG00000004205	6	Pkdcc	PKDCC	-0.436919	0.000935726	0.281522
ENSRNOG00000008409	7	Myo1f	MYO1F	-0.377014	0.000940105	0.281522
ENSRNOG00000020202	1	Asrgl1	ASRGL1	0.154705	0.000970049	0.281522
ENSRNOG00000010597	9	Slc5a7	SLC5A7	1.28199	0.000975318	0.281522
ENSRNOG00000020935	1	Capn1	CAPN1	-0.219235	0.000984539	0.281522
ENSRNOG00000023334	11	Parp14	PARP14	-0.420827	0.0010019	0.281522
ENSRNOG00000017914	1	Cavin3	CAVIN3	-0.630655	0.00100355	0.281522
ENSRNOG00000009173	8	Smad6	SMAD6	-0.627877	0.00103301	0.282673
ENSRNOG00000010730	6	Efcab10	EFCAB10	0.788134	0.00104487	0.282673
ENSRNOG00000005890	4	Serbp1	SERBP1	0.162484	0.00106858	0.282673
ENSRNOG00000020173	5	Tie1	TIE1	-0.355527	0.00108093	0.282673
ENSRNOG00000009227	3	Aplnr	APLNR	-0.437288	0.00113646	0.292242
ENSRNOG00000049282	12	Oas2	OAS2	-1.29568	0.0011802	0.293495
ENSRNOG00000020249	8	P4htm	P4HTM	0.211319	0.0011924	0.293495
ENSRNOG00000002052	11	Ccdc80	CCDC80	-0.618174	0.0011984	0.293495
ENSRNOG00000002218	14	Stbd1	STBD1	-0.485413	0.00124571	0.293759
ENSRNOG00000012284	9	Khdrbs2	KHDRBS2	0.373745	0.00125094	0.293759
ENSRNOG00000015581	4	Dnah6	DNAH6	1.74282	0.0012566	0.293759
ENSRNOG00000002664	10	Emp2	EMP2	-0.456543	0.00134039	0.303337
ENSRNOG00000003812	X	Nlgn3	NLGN3	0.201799	0.00134811	0.303337
ENSRNOG00000027944	1	Pnma8a	PNMA8A	0.355287	0.0013815	0.303337
ENSRNOG00000002735	13	Dhx9	DHX9	0.186809	0.00142596	0.303337
ENSRNOG00000019465	2	Gnai3	GNAI3	-0.184777	0.00144985	0.303337
ENSRNOG00000016630	5	Tln1	TLN1	-0.277139	0.00147963	0.303337
ENSRNOG00000028198	12	Sh2b3	SH2B3	-0.195116	0.00148217	0.303337
ENSRNOG00000016387	2	Rpl34		-0.133886	0.00152765	0.303337
ENSRNOG00000022800	9	Sp140		-0.657338	0.0015278	0.303337
ENSRNOG00000020730	10	Nbr1	NBR1	0.105413	0.00159238	0.303337
ENSRNOG00000032339	8	Rasl12	RASL12	-0.417208	0.00161573	0.303337
ENSRNOG00000000443	20	LOC103689965	C4B, C4A	-0.596736	0.00163964	0.303337
ENSRNOG00000018780	18	Sh3rf2	SH3RF2	-1.3256	0.00165253	0.303337
ENSRNOG00000015295	9	Ctdsp1	CTDSP1	-0.244056	0.001684	0.303337
ENSRNOG00000007307	7	Syde1	SYDE1	-0.325005	0.00168615	0.303337
ENSRNOG00000049203	4	LOC103690024	PEX5	0.336783	0.00170604	0.303337
ENSRNOG00000002387	X	Tceal1	TCEAL1	0.208235	0.00172653	0.303337
ENSRNOG00000012791	15	Ajuba	AJUBA	-0.445322	0.00173751	0.303337
ENSRNOG00000012185	6	Zfyve21	ZFYVE21	-0.208179	0.0017425	0.303337
ENSRNOG00000009239	3	Entpd8	ENTPD8	-1.11776	0.00174546	0.303337
ENSRNOG00000001785	11	Etv5	ETV5	-0.208907	0.00184852	0.303337
ENSRNOG00000013948	4	Zc3hav1	ZC3HAV1	-0.279188	0.00186228	0.303337
ENSRNOG00000012477	3	Eef1a2	EEF1A2	0.255541	0.00187613	0.303337
ENSRNOG00000002811	13	Brinp3	BRINP3	0.307825	0.00188172	0.303337
ENSRNOG00000002626	10	Car10	CA10	0.545316	0.00188834	0.303337
ENSRNOG00000062155	1	AC134224.2		-0.575259	0.00190673	0.303337
ENSRNOG00000014552	4	LOC100909657	ZNF239	0.340941	0.00202151	0.303337
ENSRNOG00000011032	2	Lhfpl2	LHFPL2	-0.251367	0.00204116	0.303337
ENSRNOG00000007477	3	Edn3	EDN3	-0.428245	0.00206737	0.303337
ENSRNOG00000037658	X	Gprasp2	GPRASP2	0.250506	0.00209207	0.303337
ENSRNOG00000047782	7	RGD1309808		-0.912651	0.00211943	0.303337
ENSRNOG00000027658	X	Gpr101	GPR101	0.913319	0.00213298	0.303337
ENSRNOG00000029810	1	LOC100911766	TSPAN4	-0.291785	0.00213501	0.303337
ENSRNOG00000009049	X	Usp11	USP11	0.186208	0.00214497	0.303337
ENSRNOG00000007483	10	Ccnf	CCNF	-0.722339	0.00216788	0.303337
ENSRNOG00000031579	10	LOC100363469		-0.559187	0.00218313	0.303337
ENSRNOG00000038427	14	AABR07015812.1	C4orf50	0.625463	0.00220565	0.303337
ENSRNOG00000003461	19	Zfp330	ZNF330	0.136036	0.00222692	0.303337
ENSRNOG00000014846	8	Anp32a	ANP32A, ANP32D	0.411329	0.00223465	0.303337
ENSRNOG00000047768	8	Lamb2	LAMB2	-0.557918	0.00223553	0.303337
ENSRNOG00000021919	6	Rhoj	RHOJ	-0.485621	0.00224876	0.303337
ENSRNOG00000031346	12	Ift22	IFT22	0.183292	0.00224946	0.303337
ENSRNOG00000028822	X	Bex3	BEX3	0.142835	0.00225361	0.303337
ENSRNOG00000004247	10	Nhp2	NHP2	-0.568888	0.00225472	0.303337
ENSRNOG00000015310	1	Lrrc32	LRRC32	-0.834267	0.00225698	0.303337
ENSRNOG00000008301	13	Tagln2	TAGLN2	-0.498726	0.00226804	0.303337
ENSRNOG00000007454	10	Aloxe3	ALOXE3	0.329323	0.00228127	0.303337
ENSRNOG00000000451	20	RT1-Ba		-0.846651	0.00228175	0.303337
ENSRNOG00000007766	X	Pqbp1	PQBP1	0.185767	0.00231826	0.303337
ENSRNOG00000018337	1	Caly	CALY	0.260214	0.00233346	0.303337
ENSRNOG00000008215	10	Trim47	TRIM47	-0.374243	0.00234404	0.303337
ENSRNOG00000050735	20	Cd99	CD99	-0.176436	0.00239069	0.303337
ENSRNOG00000060229	10	Arf1	ARF1	0.123036	0.00240175	0.303337
ENSRNOG00000060518	14	AABR07015057.1		-1.39483	0.00242536	0.303337
ENSRNOG00000019822	7	Gadd45b	GADD45B	-0.237787	0.00248196	0.303337
ENSRNOG00000060146	1	Six5	SIX5	-0.407003	0.002484	0.303337
ENSRNOG00000010966	19	Itgb1	ITGB1	-0.323762	0.00249178	0.303337
ENSRNOG00000016587	17	Ninj1	NINJ1	-0.213858	0.00249549	0.303337
ENSRNOG00000012730	1	Lrrk1	LRRK1	-0.482128	0.00252959	0.303337
ENSRNOG00000005465	10	Kcnmb1	KCNMB1	-1.03313	0.00254233	0.303337
ENSRNOG00000008449	7	Neurod4	NEUROD4	0.573296	0.00254237	0.303337
ENSRNOG00000015117	2	Lrrc39	LRRC39	-1.25322	0.00254307	0.303337
ENSRNOG00000022239	10	Trarg1	TRARG1	-0.711473	0.0025544	0.303337
ENSRNOG00000045670	10	Tnfsf12	TNFSF12	-0.296609	0.00255582	0.303337
ENSRNOG00000004273	1	Ifitm1	IFITM2, IFITM3, IFITM1	-0.988903	0.00262197	0.308812
ENSRNOG00000030628	10	Eif4a1	EIF4A1	0.0982909	0.00264891	0.309611
ENSRNOG00000023628	10	Tmem106a	TMEM106A	-0.776874	0.00269367	0.309611
ENSRNOG00000003992	10	Pik3r6	PIK3R6	-0.450217	0.00269561	0.309611
ENSRNOG00000020009	1	Npas4	NPAS4	0.875535	0.00270902	0.309611
ENSRNOG00000003189	X	Cited1	CITED1	0.498146	0.00276444	0.310682
ENSRNOG00000031515	4	Klra2		-0.47821	0.00280801	0.310682
ENSRNOG00000048817	X	Gspt2	GSPT2	0.302754	0.00285034	0.310682
ENSRNOG00000000873	X	Brs3	BRS3	1.19151	0.00286564	0.310682
ENSRNOG00000000419	20	Cfb	AL645922.1, CFB	-0.677646	0.00288388	0.310682
ENSRNOG00000042620	1	Marveld1		-0.508934	0.00288991	0.310682
ENSRNOG00000053946	1	AC120807.1		1.07348	0.00289252	0.310682
ENSRNOG00000008427	5	Necap2	NECAP2	-0.149008	0.00289642	0.310682
ENSRNOG00000005479	3	Slc1a2	SLC1A2	0.274154	0.00294871	0.310682
ENSRNOG00000007326	6	Prepl	PREPL	0.24802	0.0029514	0.310682
ENSRNOG00000010210	2	Slc7a11	SLC7A11	-0.563832	0.0029517	0.310682
ENSRNOG00000019689	4	Vwf	VWF	-0.574834	0.00296015	0.310682
ENSRNOG00000010911	8	Tmem108	TMEM108	0.376097	0.0030221	0.310682
ENSRNOG00000013254	16	Dctn6	DCTN6	0.15728	0.00303865	0.310682
ENSRNOG00000031090	20	RT1-CE7		-0.42757	0.00303983	0.310682
ENSRNOG00000047175	20	Cryaa	CRYAA2, CRYAA	-1.25037	0.00304057	0.310682
ENSRNOG00000060879	7	LOC100910996		-0.394127	0.00306605	0.311224
ENSRNOG00000012960	3	Uap1l1	UAP1L1	-0.284988	0.00308992	0.311598
ENSRNOG00000010543	8	Srpra	SRPRA	-0.173397	0.00325847	0.320375
ENSRNOG00000028460	12	Lrrc8e	LRRC8E	-1.05003	0.00327238	0.320375
ENSRNOG00000046617	1	LOC103690149	AHI1	0.348342	0.00328734	0.320375
ENSRNOG00000006986	6	RGD1304624		-0.27218	0.00331707	0.320375
ENSRNOG00000008168	4	Wnt5b	WNT5B	-0.784761	0.00333877	0.320375
ENSRNOG00000023463	11	Parp9	PARP9	-0.351754	0.00334702	0.320375
ENSRNOG00000005917	7	Pawr	PAWR	-0.626945	0.00336306	0.320375
ENSRNOG00000054917	1	Mrgpre	MRGPRE	0.499878	0.00336323	0.320375
ENSRNOG00000027376	4	Il17rc	IL17RC	-0.426203	0.00336384	0.320375
ENSRNOG00000028781	1	Abcc6	ABCC6	-0.413682	0.00344058	0.325673
ENSRNOG00000014243	2	Pear1	PEAR1	-0.524486	0.00349883	0.326376
ENSRNOG00000019311	1	Nfkb2	NFKB2	-0.365813	0.00351296	0.326376
ENSRNOG00000011373	15	Reep4	REEP4	-0.255824	0.00352173	0.326376
ENSRNOG00000010233	4	Cald1	CALD1	-0.610676	0.0035338	0.326376
ENSRNOG00000059720	X	Syp	SYP	0.158818	0.00356441	0.326376
ENSRNOG00000026770	3	Tspy26		0.279364	0.00365734	0.326376
ENSRNOG00000022636	2	Alpk1	ALPK1	-0.355204	0.00367085	0.326376
ENSRNOG00000054945	14	AABR07015081.2		-1.77135	0.00367864	0.326376
ENSRNOG00000019310	1	Eid2	EID2	0.281454	0.00369156	0.326376
ENSRNOG00000009993	8	Dcps	DCPS	0.215128	0.00370081	0.326376
ENSRNOG00000009821	2	Slitrk3	SLITRK3	0.479408	0.00370482	0.326376
ENSRNOG00000001148	12	Rplp0		-0.140697	0.0037294	0.326376
ENSRNOG00000030021	10	Ccl6	CCL15-CCL14, CCL15, CCL23	-0.86717	0.00378937	0.326376
ENSRNOG00000020942	1	Plekha4	PLEKHA4	-0.680078	0.00380635	0.326376
ENSRNOG00000007688	X	Sms	SMS	0.148854	0.00380801	0.326376
ENSRNOG00000007415	3	Ptgs1	PTGS1	-0.312716	0.00385023	0.326376
ENSRNOG00000030877	X	Htr2c		0.341452	0.00385771	0.326376
ENSRNOG00000004411	7	Tspan8	TSPAN8	-0.518389	0.00387996	0.326376
ENSRNOG00000013195	4	Ruvbl1	RUVBL1	0.256489	0.00389964	0.326376
ENSRNOG00000053448	10	AC123346.1	AOC3	0.510094	0.00392392	0.326376
ENSRNOG00000023296	1	AABR07002945.1	WTIP	-0.604303	0.00392473	0.326376
ENSRNOG00000016023	1	Kank1	KANK1	-0.294297	0.00394175	0.326376
ENSRNOG00000007023	6	Galm	GALM	-0.293267	0.00394926	0.326376
ENSRNOG00000007827	3	Cox4i2	COX4I2	-0.409641	0.00397594	0.326376
ENSRNOG00000038319	17	Akr1c19		-0.452674	0.00403747	0.326376
ENSRNOG00000006108	10	Gngt2	GNGT2	-0.721124	0.0040414	0.326376
ENSRNOG00000057092	10	Slfn4	SLFN12, SLFN12L	-0.805633	0.00409048	0.326376
ENSRNOG00000011168	15	Micu2	MICU2	0.149794	0.00410758	0.326376
ENSRNOG00000061582	2	Scamp1	SCAMP1	0.155905	0.00411777	0.326376
ENSRNOG00000008746	3	Dtd1	DTD1	0.132587	0.00416067	0.326376
ENSRNOG00000026124	5	Id3	ID3	-0.39032	0.00419507	0.326376
ENSRNOG00000029366	1	Prrt2	PRRT2	0.364336	0.0042212	0.326376
ENSRNOG00000010584	8	Tmem123	TMEM123	-0.231032	0.00423208	0.326376
ENSRNOG00000013061	16	Tusc3	TUSC3	0.236276	0.00423219	0.326376
ENSRNOG00000028430	10	LOC257650		0.183547	0.00424964	0.326376
ENSRNOG00000011161	1	Slc2a12	SLC2A12	-0.553187	0.00425429	0.326376
ENSRNOG00000017484	2	Gja5	GJA5	-0.901357	0.00427334	0.326376
ENSRNOG00000006403	8	Nectin1	NECTIN1	0.280887	0.0042879	0.326376
ENSRNOG00000050410	20	Snrpd3	SNRPD3	0.18107	0.00429576	0.326376
ENSRNOG00000020726	1	Sipa1	SIPA1	-0.306524	0.0043335	0.326376
ENSRNOG00000007739	10	Rars	RARS1	0.162218	0.00435023	0.326376
ENSRNOG00000018488	3	Cd40	CD40	-0.806741	0.00435122	0.326376
ENSRNOG00000046184	12	RGD1561143		-0.647674	0.0043576	0.326376
ENSRNOG00000016243	2	Casq2	CASQ2	-0.669067	0.00442181	0.327492
ENSRNOG00000012331	9	Casp8	CASP8	-0.585558	0.00443006	0.327492
ENSRNOG00000003622	X	Cybb	CYBB	-0.711101	0.00444298	0.327492
ENSRNOG00000013969	1	Ahi1	AHI1	0.389258	0.00445741	0.327492
ENSRNOG00000007575	5	Plppr1	PLPPR1	0.349781	0.00450776	0.329622
ENSRNOG00000019578	1	Rps16	RPS16	-0.122165	0.00463638	0.337428
ENSRNOG00000012563	2	Arhgap29	ARHGAP29	-0.485826	0.00467808	0.337602
ENSRNOG00000050258	9	Ccnd3	CCND3	-0.214853	0.00468253	0.337602
ENSRNOG00000016248	3	Sox18	SOX18	-0.351933	0.00470551	0.33768
ENSRNOG00000000528	20	Fgd2	FGD2	-0.440118	0.0047381	0.337832
ENSRNOG00000006003	4	Ctnna2	CTNNA2	0.207913	0.00476244	0.337832
ENSRNOG00000015896	8	Rbpms2	RBPMS2	-0.543417	0.00481366	0.337832
ENSRNOG00000038999	20	RT1-A1		-0.309382	0.00481681	0.337832
ENSRNOG00000008790	3	Gdap1l1	GDAP1L1	0.229208	0.00483923	0.337832
ENSRNOG00000030712	20	RT1-A2		-0.293966	0.00484189	0.337832
ENSRNOG00000014214	1	Rpl27a		-0.0987592	0.00487865	0.337832
ENSRNOG00000008246	6	Emilin1	EMILIN1	-0.637506	0.00488278	0.337832
ENSRNOG00000033017	12	LOC100910669		-1.74661	0.00498064	0.343064
ENSRNOG00000017672	17	Akr1c14		-0.545836	0.00505167	0.34492
ENSRNOG00000020679	8	Icam1	ICAM1	-0.627127	0.00516148	0.34492
ENSRNOG00000016768	3	Oprl1	OPRL1	0.271975	0.00522207	0.34492
ENSRNOG00000033747	9	Sp110	SP110	-0.432396	0.00522723	0.34492
ENSRNOG00000013508	9	Rpl31		-0.144616	0.00525395	0.34492
ENSRNOG00000021719	10	Slfn5	SLFN5	-0.464845	0.00525522	0.34492
ENSRNOG00000019778	10	Cavin1	CAVIN1	-0.595827	0.00528605	0.34492
ENSRNOG00000013220	7	Arhgap45	AC004151.1	-0.396189	0.00529671	0.34492
ENSRNOG00000060568	6	Ptpn21	PTPN21	-0.282087	0.00533888	0.34492
ENSRNOG00000017579	17	Mylip	MYLIP	-0.217515	0.00535053	0.34492
ENSRNOG00000020751	10	Rdm1	RDM1	-0.348996	0.00536235	0.34492
ENSRNOG00000013764	7	Fam118a	FAM118A	0.219634	0.0053999	0.34492
ENSRNOG00000019924	7	Thop1	THOP1	0.191553	0.00541825	0.34492
ENSRNOG00000023385	9	Rpl37a		-0.12893	0.00545502	0.34492
ENSRNOG00000016294	4	Cd4	CD4	-0.469158	0.00546354	0.34492
ENSRNOG00000015354	9	Aox1	AOX1	0.532966	0.0055437	0.34492
ENSRNOG00000037853	2	Rarres1	RARRES1	-0.468818	0.00555307	0.34492
ENSRNOG00000010643	8	Kank2	KANK2	-0.576817	0.00555754	0.34492
ENSRNOG00000012314	6	Slirp		0.171949	0.00560417	0.34492
ENSRNOG00000018461	18	Pdgfrb	PDGFRB	-0.382199	0.00566586	0.34492
ENSRNOG00000001584	11	Map3k7cl	MAP3K7CL	-0.763843	0.00567235	0.34492
ENSRNOG00000021773	7	Bop1	BOP1	0.21074	0.00575657	0.34492
ENSRNOG00000007057	5	Csmd2	CSMD2	0.432786	0.00577495	0.34492
ENSRNOG00000000655	13	Ptprc	PTPRC	-0.363773	0.00577719	0.34492
ENSRNOG00000020562	1	Slc22a18	SLC22A18	-0.676572	0.00577761	0.34492
ENSRNOG00000010409	5	Nol6	NOL6	0.173234	0.005779	0.34492
ENSRNOG00000008676	4	Emp1	EMP1	-0.700559	0.00578602	0.34492
ENSRNOG00000022432	16	Tmem59l	TMEM59L	0.205036	0.00579155	0.34492
ENSRNOG00000052981	7	AABR07058464.1		-0.769175	0.00579403	0.34492
ENSRNOG00000000795	20	RT1-N3		-0.398487	0.00582624	0.34492
ENSRNOG00000019365	18	Ablim3	ABLIM3	0.267072	0.00583287	0.34492
ENSRNOG00000028630	12	Ksr2	KSR2	0.660408	0.00585968	0.34492
ENSRNOG00000000991	12	Arpc1b	ARPC1B	-0.412226	0.00588377	0.34492
ENSRNOG00000008048	8	Plscr1	PLSCR1	-0.610459	0.00595527	0.34492
ENSRNOG00000016117	1	Myof	MYOF	-0.439785	0.00596879	0.34492
ENSRNOG00000004072	10	Myo1c	MYO1C	-0.353469	0.005993	0.34492
ENSRNOG00000054352	X	Atp6ap1	ATP6AP1	0.0700961	0.00600433	0.34492
ENSRNOG00000009735	3	Fibcd1	FIBCD1	1.64822	0.00601163	0.34492
ENSRNOG00000010496	8	Med17	AP001273.2, MED17	0.227972	0.00602532	0.34492
ENSRNOG00000021750	3	Id1	ID1	-0.347946	0.00603915	0.34492
ENSRNOG00000012681	10	Lgals9	LGALS16, LGALS13, LGALS14	-0.260586	0.00607148	0.34492
ENSRNOG00000017084	19	Hsd11b2	HSD11B2	0.976381	0.00608321	0.34492
ENSRNOG00000000104	17	Thoc3	THOC3	0.189204	0.00612194	0.34492
ENSRNOG00000017699	1	Mill1	MICB, MICA	-0.993009	0.00619459	0.34492
ENSRNOG00000005180	14	Vstm2a	VSTM2A	0.400724	0.00619615	0.34492
ENSRNOG00000025689	6	Abhd1	ABHD1	0.181882	0.00619903	0.34492
ENSRNOG00000016491	5	Fam110d	FAM110D	-0.450153	0.0062377	0.34492
ENSRNOG00000000816	20	Ppp1r18	PPP1R18	-0.388344	0.00629183	0.34492
ENSRNOG00000014154	2	Ilf2	ILF2	0.108638	0.00632354	0.34492
ENSRNOG00000024952	18	Atp8b1	ATP8B1	-0.875469	0.0063412	0.34492
ENSRNOG00000014160	1	Tcp1	TCP1	0.15656	0.00636081	0.34492
ENSRNOG00000018822	16	Slc5a5	SLC5A5	-0.769494	0.00636957	0.34492
ENSRNOG00000010232	9	Enpp5	ENPP5	0.130914	0.00641293	0.34492
ENSRNOG00000047300	6	Bdkrb2	BDKRB2	-0.397742	0.00641496	0.34492
ENSRNOG00000021100	2	Tnfaip8l2	TNFAIP8L2	-0.304675	0.00646555	0.34492
ENSRNOG00000023664	5	Lepr	LEPR	-0.720527	0.00650557	0.34492
ENSRNOG00000026787	3	Disp2	DISP2	0.162554	0.00656437	0.34492
ENSRNOG00000009512	15	Esd	ESD	0.15254	0.00659033	0.34492
ENSRNOG00000030726	10	Asgr2	ASGR2	-0.512927	0.00659868	0.34492
ENSRNOG00000014819	10	Hap1	HAP1	0.355601	0.00660466	0.34492
ENSRNOG00000005264	6	Sav1	SAV1	-0.17146	0.00660538	0.34492
ENSRNOG00000014443	2	Pde5a	PDE5A	-0.65524	0.00660666	0.34492
ENSRNOG00000014574	1	Entpd1	ENTPD1	-0.472113	0.00662016	0.34492
ENSRNOG00000033215	20	RT1-Db1		-0.929844	0.00663933	0.34492
ENSRNOG00000048852	1	Olr200	OR56B4	-0.707803	0.00664318	0.34492
ENSRNOG00000042771	7	Apol3	APOL1, APOL4, APOL3, APOL2	-0.481827	0.00667194	0.34492
ENSRNOG00000011293	16	Hpf1	HPF1	0.139677	0.00667602	0.34492
ENSRNOG00000012582	16	Eif4ebp1	EIF4EBP1	-0.405514	0.00668431	0.34492
ENSRNOG00000019147	3	Stom	STOM	-0.399069	0.00668878	0.34492
ENSRNOG00000002382	10	Mfap4	MFAP4	-0.619373	0.00670051	0.34492
ENSRNOG00000025892	3	Pkn3	PKN3	0.122709	0.00671084	0.34492
ENSRNOG00000018371	18	Tubb6	TUBB6	-0.638839	0.00672117	0.34492
ENSRNOG00000056836	4	Cav1	CAV1	-0.297088	0.00674164	0.34492
ENSRNOG00000004794	6	Rtn1	RTN1	0.139415	0.00674604	0.34492
ENSRNOG00000001837	11	Sst	SST	0.556274	0.00674903	0.34492
ENSRNOG00000043128	X	Armcx4	ARMCX4	0.193745	0.00675699	0.34492
ENSRNOG00000006800	5	Tmem246	PGAP4	0.146742	0.00676206	0.34492
ENSRNOG00000033579	7	Glt8d2	GLT8D2	-0.71366	0.00681642	0.34492
ENSRNOG00000005935	5	A3galt2	A3GALT2	-0.5686	0.00682084	0.34492
ENSRNOG00000004889	13	Vangl2	VANGL2	0.392913	0.00682202	0.34492
ENSRNOG00000004249	X	Tlr7	TLR7	-0.375837	0.00682864	0.34492
ENSRNOG00000038258	20	Upb1	UPB1	1.67467	0.00684073	0.34492
ENSRNOG00000033863	3	Ajm1	AJM1	0.429257	0.0068958	0.345372
ENSRNOG00000027030	1	Adm	ADM	-0.520317	0.00691615	0.345372
ENSRNOG00000038980	3	Lypd6	LYPD6	0.561683	0.00693126	0.345372
ENSRNOG00000025023	7	Stat6	STAT6	-0.377327	0.00698357	0.345372
ENSRNOG00000012991	16	Adgra2	ADGRA2	-0.417915	0.00699253	0.345372
ENSRNOG00000051487	14	Kremen1	KREMEN1	-0.249009	0.00702643	0.345372
ENSRNOG00000002919	10	Gfap	GFAP	-0.402514	0.00704049	0.345372
ENSRNOG00000000614	20	Bicc1	BICC1	-0.514146	0.00707787	0.345372
ENSRNOG00000012512	2	Nexn	NEXN	-0.782455	0.00712549	0.345372
ENSRNOG00000026466	20	Lrrtm3	LRRTM3	0.227665	0.00712896	0.345372
ENSRNOG00000002061	14	Ptpn13	PTPN13	-0.479389	0.00715596	0.345372
ENSRNOG00000001229	20	Col18a1	COL18A1	-0.617061	0.00720708	0.345372
ENSRNOG00000020813	1	Ltbp3	LTBP3	-0.153368	0.00721371	0.345372
ENSRNOG00000042668	7	Msrb3	MSRB3	-0.490948	0.0072171	0.345372
ENSRNOG00000029360	20	Serinc1	SERINC1	0.223838	0.00724312	0.345372
ENSRNOG00000018593	9	Txndc9	TXNDC9	0.138293	0.00725405	0.345372
ENSRNOG00000004517	7	Igf1	IGF1	-0.53485	0.00730173	0.345372
ENSRNOG00000038025	17	Rpp38	RPP38	0.286058	0.00732777	0.345372
ENSRNOG00000039744	20	RT1-CE4		-0.180617	0.00738622	0.345372
ENSRNOG00000006494	10	Tubg2	TUBG2	0.208707	0.00740364	0.345372
ENSRNOG00000012748	4	Vamp8	VAMP8	-0.385625	0.00741663	0.345372
ENSRNOG00000005620	10	Lcp2	LCP2	-0.281687	0.00742552	0.345372
ENSRNOG00000013510	4	Tmem60	TMEM60	0.155282	0.00744837	0.345372
ENSRNOG00000028622	20	Pnpla1	PNPLA1	0.54588	0.00745407	0.345372
ENSRNOG00000019771	1	Tbx6	TBX6	-0.786161	0.00745465	0.345372
ENSRNOG00000018128	9	Unc50	UNC50	0.199706	0.00745863	0.345372
ENSRNOG00000008332	4	Smo	SMO	-0.21817	0.00745985	0.345372
ENSRNOG00000054391	1	Snurf	AC124312.1, SNURF	0.128652	0.00747646	0.345372
ENSRNOG00000058317	X	Pnck	PNCK	0.451645	0.00752351	0.346496
ENSRNOG00000029141	5	Trabd2b	TRABD2B	-0.756297	0.00755435	0.346496
ENSRNOG00000055714	6	Ak7	AK7	1.36847	0.00760967	0.346496
ENSRNOG00000001271	2	Card6	CARD6	-0.471474	0.00761317	0.346496
ENSRNOG00000010079	2	Car3	CA3	0.692529	0.00762978	0.346496
ENSRNOG00000014288	9	Fn1	FN1	-0.473549	0.00763554	0.346496
ENSRNOG00000007921	7	Hnrnpm	HNRNPM	0.145765	0.00768598	0.347762
ENSRNOG00000015085	1	Dmpk	DMPK	-0.247473	0.0077526	0.349751
ENSRNOG00000036692	10	Gcgr	GCGR	-1.05376	0.00786926	0.350058
ENSRNOG00000010004	8	Ripply2	RIPPLY2	0.793515	0.00786993	0.350058
ENSRNOG00000014867	2	Synpo2	SYNPO2	-0.795607	0.00788698	0.350058
ENSRNOG00000046891	20	Hk1	HK1	0.148313	0.00790626	0.350058
ENSRNOG00000038960	18	RGD1309362		-0.515661	0.00790879	0.350058
ENSRNOG00000012939	7	Abca7	ABCA7	-0.160733	0.007927	0.350058
ENSRNOG00000026647	10	Cxcl16	CXCL16	-0.686242	0.00795578	0.350058
ENSRNOG00000010805	2	Fabp4	FABP4	-0.53603	0.00797078	0.350058
ENSRNOG00000016863	1	Pnma8b	PNMA8B	0.254813	0.00797607	0.350058
ENSRNOG00000015982	1	Wnt11	WNT11	-0.594278	0.00798628	0.350058
ENSRNOG00000007763	5	Plod1	PLOD1	-0.211648	0.008064	0.351081
ENSRNOG00000017800	17	Foxc1	FOXC1	-0.735293	0.00807715	0.351081
ENSRNOG00000011037	19	Irx6	IRX6	0.656063	0.0080779	0.351081
ENSRNOG00000021201	2	Txnip	TXNIP	-0.402886	0.00812275	0.351431
ENSRNOG00000052795	20	Itpr3	ITPR3	-0.487107	0.00816459	0.351431
ENSRNOG00000028872	2	Rai14	RAI14	-0.477181	0.0081701	0.351431
ENSRNOG00000026861	1	AABR07002071.1	ZSCAN18	0.270058	0.00817886	0.351431
ENSRNOG00000037886	15	Hs6st3		0.731097	0.00819984	0.351431
ENSRNOG00000017703	1	Unc93b1	UNC93B1	-0.302099	0.00825671	0.352714
ENSRNOG00000013269	2	Tnfsf10	TNFSF10	-0.443214	0.00830728	0.352714
ENSRNOG00000047080	17	Gng4	GNG4	0.219633	0.00832119	0.352714
ENSRNOG00000007203	15	Psmc6	PSMC6	0.137856	0.0083212	0.352714
ENSRNOG00000006751	15	Psmd6	PSMD6	0.188886	0.00848766	0.358025
ENSRNOG00000031506	5	Ftl1		-0.140344	0.00849291	0.358025
ENSRNOG00000002171	11	Phldb2	PHLDB2	-0.722527	0.0085622	0.359962
ENSRNOG00000054080	8	Cgnl1	CGNL1	-0.287819	0.00861718	0.36059
ENSRNOG00000049402	5	Nbl1	NBL1	-0.243335	0.00864723	0.36059
ENSRNOG00000020657	2	Shc1	SHC1	-0.290067	0.00866339	0.36059
ENSRNOG00000052022	X	Pnma3	PNMA3	0.304572	0.00867061	0.36059
ENSRNOG00000002793	10	Sstr2	SSTR2	0.502467	0.0087788	0.360851
ENSRNOG00000013813	1	Ubtd1	UBTD1	-0.21028	0.00878936	0.360851
ENSRNOG00000000563	20	Adamts14	ADAMTS14	-0.869235	0.00883349	0.360851
ENSRNOG00000012956	3	Tgm2	TGM2	-0.805506	0.00883483	0.360851
ENSRNOG00000058784	20	AABR07044362.4		0.160176	0.00885159	0.360851
ENSRNOG00000011598	15	Slc15a1	SLC15A1	0.405146	0.00887195	0.360851
ENSRNOG00000059538	4	Clec2g		-0.500084	0.00889376	0.360851
ENSRNOG00000018184	8	Tpm1	TPM1	-0.374852	0.00890516	0.360851
ENSRNOG00000016204	7	Lrrc24	LRRC24	0.150156	0.00893405	0.360851
ENSRNOG00000010402	8	Hspb2	HSPB2-C11orf52, HSPB2	-0.677567	0.00900613	0.360851
ENSRNOG00000015439	9	Man2a1	MAN2A1	-0.257783	0.00904129	0.360851
ENSRNOG00000004928	6	Sntg2	SNTG2	0.684105	0.00904254	0.360851
ENSRNOG00000020110	1	B4gat1	B4GAT1	0.154691	0.0090427	0.360851
ENSRNOG00000000827	20	Ier3	IER3	-0.567125	0.00905534	0.360851
ENSRNOG00000016932	17	Simc1	SIMC1	0.193062	0.00907987	0.360851
ENSRNOG00000042353	19	Mlkl	MLKL	-0.537886	0.00910445	0.360851
ENSRNOG00000020620	1	Ppp1r32	PPP1R32	1.01631	0.00910804	0.360851
ENSRNOG00000010890	15	Bmp1	BMP1	-0.153605	0.0091753	0.360851
ENSRNOG00000008337	3	Gjd2	GJD2	0.347315	0.00920057	0.360851
ENSRNOG00000061100	4	Tmem150a	TMEM150A	-0.285881	0.00921056	0.360851
ENSRNOG00000005538	10	Psmd11	PSMD11	0.110865	0.00922693	0.360851
ENSRNOG00000020719	1	Hrc	HRC	-0.704456	0.00924449	0.360851
ENSRNOG00000010652	8	Dock6	DOCK6	-0.407244	0.00926381	0.360851
ENSRNOG00000000723	20	RT1-CE5		-0.286511	0.00927724	0.360851
ENSRNOG00000012026	4	Psmc2	PSMC2	0.180755	0.00929565	0.360851
ENSRNOG00000033434	8	Casp12	CASP12	-0.793111	0.00937154	0.360851
ENSRNOG00000053691	3	Lama5	LAMA5	-0.549591	0.00938054	0.360851
ENSRNOG00000015957	17	F13a1	F13A1	-0.727913	0.00938924	0.360851
ENSRNOG00000033338	4	Gimap6	GIMAP6	-0.31814	0.00939157	0.360851
ENSRNOG00000015939	15	Ccdc25	CCDC25	0.181314	0.00940034	0.360851
ENSRNOG00000061199	3	Tcfl5	TCFL5	0.762134	0.00941813	0.360851
ENSRNOG00000002778	10	Aatf	AATF	0.251182	0.00942935	0.360851
ENSRNOG00000004555	14	Sec14l3	SEC14L4	0.551663	0.00944868	0.360851
ENSRNOG00000005478	4	Fkbp9	FKBP9	-0.530276	0.00953922	0.361973
ENSRNOG00000008949	15	Synpo2l	SYNPO2L	-0.77677	0.00957169	0.361973
ENSRNOG00000005924	3	Dstn	DSTN	-0.166581	0.00959329	0.361973
ENSRNOG00000016220	3	Rpl12		-0.144964	0.00959693	0.361973
ENSRNOG00000003794	10	Nmral1	NMRAL1	0.223034	0.00960744	0.361973
ENSRNOG00000010941	2	Tifa	TIFA	-0.256175	0.00963006	0.361973
ENSRNOG00000006740	14	Castor1	CASTOR1	-0.501445	0.00964243	0.361973
ENSRNOG00000033090	6	Ltbp1	LTBP1	-0.634442	0.00966574	0.361973
ENSRNOG00000015283	5	Nt5c1a	NT5C1A	0.584057	0.0097834	0.365492
ENSRNOG00000000634	20	Cabcoco1	CABCOCO1	0.240723	0.00991438	0.367751
ENSRNOG00000008412	4	Gprc5a	GPRC5A	-0.962702	0.00991972	0.367751
ENSRNOG00000010158	1	Magel2	MAGEL2	0.425289	0.00993906	0.367751
ENSRNOG00000033581	20	AABR07044388.2		-0.428339	0.00993922	0.367751
ENSRNOG00000004346	7	Notch3	NOTCH3	-0.488706	0.0099636	0.367771
ENSRNOG00000059900	16	Bst2	BST2	-0.423858	0.00999908	0.3682
ENSRNOG00000043416	1	Bcl3	BCL3	-1.06415	0.010026	0.368311
ENSRNOG00000004196	6	LOC108350501		-0.147633	0.0100558	0.368531
ENSRNOG00000021492	5	Rbbp4	RBBP4	0.133727	0.0101211	0.369285
ENSRNOG00000012659	4	Vamp5	VAMP5	-0.565517	0.0101243	0.369285
ENSRNOG00000003269	10	Atp6v0e1	ATP6V0E1	-0.237227	0.0101501	0.369296
ENSRNOG00000017060	17	Ryr2	RYR2	0.49355	0.0101762	0.369296
ENSRNOG00000009694	15	Bmp4	BMP4	-0.214611	0.0101964	0.369296
ENSRNOG00000032708	20	RT1-Bb	HLA-DQB1	-0.777385	0.0102429	0.370113
ENSRNOG00000019244	5	Mxra8	MXRA8	-0.464109	0.0102905	0.370851
ENSRNOG00000030705	7	Cpsf1	CPSF1	0.122044	0.0103813	0.370851
ENSRNOG00000016930	1	Ube2s	UBE2S	0.141304	0.0103851	0.370851
ENSRNOG00000055222	8	AC094212.1	TPI1	-0.613396	0.0104026	0.370851
ENSRNOG00000010280	2	Pde8b	PDE8B, AC022414.1	0.246971	0.0104185	0.370851
ENSRNOG00000006548	10	Mrc2	MRC2	-0.554499	0.0104575	0.370851
ENSRNOG00000001645	11	Filip1l	FILIP1L	-0.836556	0.010464	0.370851
ENSRNOG00000007970	7	Plxnc1	PLXNC1	0.3024	0.0104731	0.370851
ENSRNOG00000015975	10	LOC497940		-0.471048	0.0106013	0.370851
ENSRNOG00000030715	13	Cfh		-0.443259	0.0106132	0.370851
ENSRNOG00000017765	17	Net1	NET1	-0.537922	0.0106323	0.370851
ENSRNOG00000014034	3	Olfml2a	OLFML2A	-0.553539	0.0106325	0.370851
ENSRNOG00000015736	5	Dhrs3	DHRS3	-0.304764	0.010636	0.370851
ENSRNOG00000018599	1	Gga2	GGA2	0.126943	0.0106645	0.370851
ENSRNOG00000024127	11	Atp13a5	ATP13A5	-0.218363	0.0106645	0.370851
ENSRNOG00000009348	4	Nos3	NOS3	-0.355866	0.0106685	0.370851
ENSRNOG00000033026	8	Dclk3	DCLK3	0.509068	0.0106928	0.370851
ENSRNOG00000037060	7	Odf3b	ODF3B	0.709289	0.0107158	0.370851
ENSRNOG00000014426	18	Lox	LOX	-0.869265	0.01072	0.370851
ENSRNOG00000003313	X	Glra2	GLRA2	0.351638	0.010751	0.371091
ENSRNOG00000033217	8	Esam	ESAM	-0.330411	0.0108412	0.372659
ENSRNOG00000019165	4	Mrpl51	MRPL51	0.134224	0.0108448	0.372659
ENSRNOG00000013179	5	Tinagl1	TINAGL1	-0.523251	0.0109053	0.373905
ENSRNOG00000026902	1	Lyve1	LYVE1	-0.664588	0.0109432	0.374373
ENSRNOG00000062158	1	AC134224.3		-0.69204	0.0110018	0.374789
ENSRNOG00000011382	18	Wdr33	WDR33	0.11881	0.0110039	0.374789
ENSRNOG00000010691	19	Cmtm3	CMTM3	-0.414939	0.0110388	0.37515
ENSRNOG00000027914	10	Plscr3	PLSCR3	-0.166471	0.0110664	0.375259
ENSRNOG00000059344	12	Tpcn1	TPCN1	-0.193561	0.0111322	0.376306
ENSRNOG00000016770	1	Calm1	CALM3	0.180858	0.0111528	0.376306
ENSRNOG00000015894	1	Dock8	DOCK8	-0.354073	0.0111704	0.376306
ENSRNOG00000016752	19	Crispld2	CRISPLD2	-0.827513	0.0111953	0.376324
ENSRNOG00000015303	10	Fbll1	FBLL1	0.190556	0.0112247	0.37649
ENSRNOG00000023874	3	Tmem62	TMEM62	0.149018	0.0113125	0.378614
ENSRNOG00000032328	17	Diras2	DIRAS2	0.431552	0.0113561	0.378792
ENSRNOG00000017346	3	Myt1	MYT1	0.246402	0.0113669	0.378792
ENSRNOG00000020652	1	Tgfb1	TGFB1	-0.284381	0.0114179	0.379669
ENSRNOG00000000490	20	Rps10		-0.12555	0.0114525	0.379859
ENSRNOG00000004813	7	Rtcb	RTCB	0.137423	0.0114728	0.379859
ENSRNOG00000004179	7	Nts	NTS	0.540613	0.0116484	0.384029
ENSRNOG00000016645	16	Sfmbt1	SFMBT1	0.170743	0.0117427	0.384029
ENSRNOG00000037668	20	LOC102554658		1.75103	0.0117661	0.384029
ENSRNOG00000021412	10	Slfn13	SLFN11	-0.431419	0.0118206	0.384029
ENSRNOG00000005257	19	Prkaca	PRKACA	0.107112	0.0118339	0.384029
ENSRNOG00000009515	8	Pgm3	PGM3	0.243795	0.011837	0.384029
ENSRNOG00000003650	10	Nt5c	NT5C	0.49328	0.0118427	0.384029
ENSRNOG00000005960	8	RGD1311744	VWA5A	0.338363	0.0119095	0.384029
ENSRNOG00000008456	14	Thoc5	THOC5	0.113768	0.0119146	0.384029
ENSRNOG00000002139	14	RGD1311575	CRACD	0.210803	0.0119224	0.384029
ENSRNOG00000009191	3	Ccm2l	CCM2L	-0.30445	0.011941	0.384029
ENSRNOG00000015845	3	Fam129b	NIBAN2	-0.271843	0.0119474	0.384029
ENSRNOG00000009166	6	Ddx24	DDX24	0.16097	0.0119569	0.384029
ENSRNOG00000018735	18	Cd74	CD74	-0.720112	0.0119594	0.384029
ENSRNOG00000028087	9	Sdhaf4	SDHAF4	0.235995	0.0120007	0.384029
ENSRNOG00000045790	4	LOC100910130	FAM50A	0.38643	0.0120221	0.384029
ENSRNOG00000019179	3	Ggta1		-0.338731	0.0120423	0.384029
ENSRNOG00000023899	19	Gng14		-0.76353	0.0120468	0.384029
ENSRNOG00000000923	12	Cct6a	CCT6A	0.0789884	0.0120869	0.384449
ENSRNOG00000008401	7	Card10	CARD10	-0.452819	0.0121221	0.384449
ENSRNOG00000052499	8	Rab27a	RAB27A	-0.190511	0.0121347	0.384449
ENSRNOG00000001884	11	Ranbp1	RANBP1	0.13643	0.0121761	0.384666
ENSRNOG00000048812	8	Gpx1	GPX1	-0.292089	0.0121914	0.384666
ENSRNOG00000008170	3	Jph2	JPH2	-0.89097	0.0122558	0.38556
ENSRNOG00000017964	1	Slc22a25	SLC22A9	-0.980561	0.0122804	0.38556
ENSRNOG00000018951	X	Col4a5	COL4A5	-0.511712	0.012319	0.38556
ENSRNOG00000026951	8	Susd5	SUSD5	-0.411773	0.0123311	0.38556
ENSRNOG00000002358	10	Scpep1	SCPEP1	-0.25912	0.0123454	0.38556
ENSRNOG00000031138	10	Irgm	IRGM	-0.455865	0.0123915	0.38556
ENSRNOG00000037540	10	Tmem256	TMEM256-PLSCR3, TMEM256	-0.170026	0.0123947	0.38556
ENSRNOG00000021693	16	Fam149a	FAM149A	-0.140682	0.0124798	0.386356
ENSRNOG00000061782	X	Tspyl2	TSPYL2	0.174978	0.012494	0.386356
ENSRNOG00000049385	2	Adamtsl4	ADAMTSL4	-0.664924	0.0124954	0.386356
ENSRNOG00000050539	6	Fbln5	FBLN5	-0.55199	0.0126238	0.388637
ENSRNOG00000049985	X	Gprasp1	GPRASP1	0.199605	0.0126462	0.388637
ENSRNOG00000006079	3	Psd4	PSD4	-0.382074	0.0127058	0.388637
ENSRNOG00000007679	7	Cyth4	CYTH4	-0.277608	0.0127115	0.388637
ENSRNOG00000055527	18	Arap3	ARAP3	-0.269291	0.0127738	0.388637
ENSRNOG00000014018	4	St8sia1	ST8SIA1	0.302842	0.0128031	0.388637
ENSRNOG00000009896	10	Tmem199	TMEM199	0.145391	0.0128064	0.388637
ENSRNOG00000011648	4	Aqp1	AC004691.2, AQP1	-1.28011	0.0128174	0.388637
ENSRNOG00000008130	4	Rergl	RERGL	-1.02865	0.0128391	0.388637
ENSRNOG00000000341	15	Nid2	NID2	-0.399567	0.0128672	0.388637
ENSRNOG00000051258	2	Taf9		0.261605	0.0128855	0.388637
ENSRNOG00000006505	4	Borcs5	BORCS5	0.162401	0.0128965	0.388637
ENSRNOG00000008673	12	Arpc3	ARPC3	0.162751	0.0129031	0.388637
ENSRNOG00000004610	7	Lum	LUM	-0.717283	0.0129368	0.388637
ENSRNOG00000027357	5	Sox17	SOX17	-0.343265	0.012947	0.388637
ENSRNOG00000018669	16	Jak3	JAK3	-0.260245	0.0131076	0.39112
ENSRNOG00000017226	10	Slc2a4	SLC2A4	-0.604666	0.0131108	0.39112
ENSRNOG00000025406	2	Iqgap2	IQGAP2	0.785584	0.0131744	0.39112
ENSRNOG00000008857	7	Adamts10	ADAMTS10	-0.376108	0.0132002	0.39112
ENSRNOG00000026572	1	Zfp473	ZNF473	0.505753	0.0132103	0.39112
ENSRNOG00000011014	4	Copg2	COPG2	0.167659	0.0132264	0.39112
ENSRNOG00000021062	1	Fxyd5		-0.535356	0.0132333	0.39112
ENSRNOG00000020716	1	Axl	AXL	-0.283531	0.0132495	0.39112
ENSRNOG00000019451	14	Smtn	SMTN	-0.625961	0.0132942	0.39112
ENSRNOG00000050287	5	LOC108348080	EBNA1BP2	0.244125	0.0133063	0.39112
ENSRNOG00000013623	15	Amer2	AMER2	0.301337	0.013323	0.39112
ENSRNOG00000020906	1	Pola2	POLA2, AP000944.5	-0.436647	0.0133339	0.39112
ENSRNOG00000057761	2	Ttf2		-0.389263	0.013385	0.391873
ENSRNOG00000001874	11	Slc7a4	SLC7A4	0.23256	0.0134398	0.392159
ENSRNOG00000052899	5	AABR07049886.2		1.30356	0.0134472	0.392159
ENSRNOG00000013877	1	Ttc23	TTC23	-0.388727	0.013471	0.392159
ENSRNOG00000028713	7	Acvrl1	ACVRL1	-0.336433	0.0135045	0.392271
ENSRNOG00000011778	3	Blvra	BLVRA	0.238142	0.0135432	0.392271
ENSRNOG00000017208	8	Cspg4	CSPG4	-0.26747	0.0135921	0.392271
ENSRNOG00000019388	3	Egfl7	EGFL7	-0.292262	0.0136022	0.392271
ENSRNOG00000030210	1	Fndc1	FNDC1	-0.676493	0.0136083	0.392271
ENSRNOG00000011901	19	Rrad	RRAD	-0.383073	0.0136867	0.392271
ENSRNOG00000023143	10	Nlrp1a	NLRP1	-0.319571	0.0137666	0.392271
ENSRNOG00000005067	6	Zfp36l2	ZFP36L2	-0.188777	0.0137678	0.392271
ENSRNOG00000051548	13	Lmod1	LMOD1	-0.438678	0.0137709	0.392271
ENSRNOG00000006228	4	Pdia4	PDIA4	0.118575	0.01381	0.392271
ENSRNOG00000021176	2	Mtmr11	MTMR11	-0.309321	0.0138321	0.392271
ENSRNOG00000002275	14	Fip1l1		0.160713	0.0138408	0.392271
ENSRNOG00000000506	20	Tead3	TEAD3	-0.508706	0.0138773	0.392271
ENSRNOG00000022697	6	Clec14a	CLEC14A	-0.466864	0.0138967	0.392271
ENSRNOG00000007567	3	Rem1	REM1	-0.407358	0.0139163	0.392271
ENSRNOG00000008177	X	Pim2	PIM2	0.156941	0.0139369	0.392271
ENSRNOG00000026610	5	Akirin1	AKIRIN1	0.113439	0.0139386	0.392271
ENSRNOG00000020673	2	Pbxip1	PBXIP1	-0.210223	0.0139864	0.392271
ENSRNOG00000051408	X	Magt1	MAGT1	-0.183083	0.0139942	0.392271
ENSRNOG00000016414	15	Slc22a17	SLC22A17	0.14604	0.01408	0.392271
ENSRNOG00000008088	3	Btbd3	BTBD3	0.230128	0.014143	0.392271
ENSRNOG00000007663	5	Rps6	RPS6	-0.140311	0.0141527	0.392271
ENSRNOG00000034031	3	Vstm2l	VSTM2L	0.295052	0.0142115	0.392271
ENSRNOG00000019555	1	Arap1	ARAP1	-0.173815	0.0142115	0.392271
ENSRNOG00000055295	9	Pecr	PECR	0.150759	0.0142801	0.392271
ENSRNOG00000042905	20	RT1-T24-4		-0.345619	0.0143526	0.392271
ENSRNOG00000009533	2	Erich3	ERICH3	0.525336	0.0143811	0.392271
ENSRNOG00000008616	3	Ubr3	UBR3	0.167976	0.014383	0.392271
ENSRNOG00000021243	3	Siglec1	SIGLEC1	-0.515801	0.014386	0.392271
ENSRNOG00000012568	3	Madd	MADD	0.154758	0.0144395	0.392271
ENSRNOG00000007971	10	Wbp2	WBP2	0.237338	0.0144537	0.392271
ENSRNOG00000014436	3	Ppip5k1	PPIP5K1	0.113448	0.0144838	0.392271
ENSRNOG00000014664	5	Virma	VIRMA	0.151164	0.0144949	0.392271
ENSRNOG00000003029	19	Calr	CALR	0.100869	0.0145049	0.392271
ENSRNOG00000004149	7	Mgat4c	MGAT4C	0.408265	0.0145297	0.392271
ENSRNOG00000037563	10	Cd68	CD68	-0.501619	0.014541	0.392271
ENSRNOG00000006873	10	Dnase1	DNASE1	0.600939	0.0145662	0.392271
ENSRNOG00000054890	X	Flna	FLNA	-0.74675	0.0146045	0.392271
ENSRNOG00000060538	2	Cdc42se1	CDC42SE1	-0.16468	0.0146564	0.392271
ENSRNOG00000042912	10	Mycbpap	MYCBPAP	-0.291227	0.0147144	0.392271
ENSRNOG00000013280	15	Olfm4	OLFM4	0.747634	0.0147163	0.392271
ENSRNOG00000007654	7	Lrig3	LRIG3	-0.256075	0.0147209	0.392271
ENSRNOG00000001469	12	Eln	ELN	-0.885931	0.0147341	0.392271
ENSRNOG00000001006	12	Nptx2	NPTX2	1.31241	0.0147394	0.392271
ENSRNOG00000002093	14	Tgfbr3	TGFBR3	-0.403265	0.0147446	0.392271
ENSRNOG00000009225	10	Copz2	COPZ2	-0.467742	0.0147526	0.392271
ENSRNOG00000016281	16	Col4a1	COL4A1	-0.318255	0.0147666	0.392271
ENSRNOG00000017558	17	Tubb2a	TUBB2A	0.170746	0.0147704	0.392271
ENSRNOG00000032018	5	Tmem200b	TMEM200B	-0.70721	0.0147828	0.392271
ENSRNOG00000007177	8	Kdelc2	POGLUT3	-0.140363	0.0147965	0.392271
ENSRNOG00000037998	6	Snw1	SNW1	0.179154	0.0148347	0.392271
ENSRNOG00000010951	8	Cmtm6	CMTM6	-0.253844	0.0148364	0.392271
ENSRNOG00000003178	X	Mageh1	MAGEH1	0.149251	0.0148811	0.392271
ENSRNOG00000021855	4	Kcp	KCP	0.565149	0.0148979	0.392271
ENSRNOG00000003837	10	Mif4gd	MIF4GD	-0.19854	0.0149414	0.392271
ENSRNOG00000020204	18	Srp19	SRP19	0.145987	0.0149418	0.392271
ENSRNOG00000003283	13	Rcsd1	RCSD1	-0.491704	0.0149682	0.392271
ENSRNOG00000014197	5	Tmem51	TMEM51	-0.320441	0.014973	0.392271
ENSRNOG00000003813	6	Kcnk10	KCNK10	0.40528	0.0149963	0.392271
ENSRNOG00000010588	7	Tns2	TNS2	-0.281917	0.0150003	0.392271
ENSRNOG00000025408	16	Dux4	DUX4	-0.21125	0.0150982	0.392793
ENSRNOG00000060753	7	Esyt1	ESYT1	-0.176328	0.0151062	0.392793
ENSRNOG00000015679	19	Dok4	DOK4	0.26242	0.0151215	0.392793
ENSRNOG00000002544	13	Kifap3	KIFAP3	0.151882	0.0151225	0.392793
ENSRNOG00000051836	X	Zfp92	ZFP92	0.814545	0.0151476	0.392793
ENSRNOG00000016831	1	Serpinh1	SERPINH1	-0.382848	0.0151887	0.392941
ENSRNOG00000009209	15	Slitrk1	SLITRK1	0.223968	0.0152583	0.392941
ENSRNOG00000029197	12	Diablo	DIABLO, AC048338.2	-0.106584	0.0152709	0.392941
ENSRNOG00000015599	3	Mall	MALL	-0.639887	0.0153273	0.392941
ENSRNOG00000011474	16	Ppp1r3b	PPP1R3B	-0.602652	0.0153392	0.392941
ENSRNOG00000021540	10	RGD1563441	RNF227	0.269573	0.0153479	0.392941
ENSRNOG00000005749	7	Foxred2	FOXRED2	0.174744	0.0153883	0.392941
ENSRNOG00000009276	2	Schip1	SCHIP1, IQCJ-SCHIP1	0.137808	0.0153897	0.392941
ENSRNOG00000061304	X	Atp2b3	ATP2B3	0.241624	0.0154141	0.392941
ENSRNOG00000012843	6	Aspg	ASPG	-0.767633	0.0154294	0.392941
ENSRNOG00000016687	1	Ssc5d	SSC5D	-0.43465	0.0154898	0.392941
ENSRNOG00000018517	1	Trim21	TRIM21	-0.372786	0.0155018	0.392941
ENSRNOG00000013397	2	Foxo1	FOXO1	0.311787	0.0155022	0.392941
ENSRNOG00000021244	3	Hspa12b	HSPA12B	-0.25039	0.0155269	0.392941
ENSRNOG00000058308	10	Asic2	ASIC2	0.318405	0.0155575	0.392941
ENSRNOG00000011027	8	Uba5	UBA5	0.0989246	0.0155848	0.392941
ENSRNOG00000023216	5	Ccdc17	CCDC17	-0.302895	0.0155862	0.392941
ENSRNOG00000005418	10	Trap1	TRAP1	0.143335	0.0156764	0.394571
ENSRNOG00000000552	20	Col13a1	COL13A1	-0.547787	0.0157947	0.396899
ENSRNOG00000023546	12	Hspb1	HSPB1	-0.498648	0.0159178	0.398965
ENSRNOG00000019445	10	Msln	MSLN	-1.4845	0.0159337	0.398965
ENSRNOG00000032844	20	RT1-Da	HLA-DRA	-0.808772	0.015988	0.398965
ENSRNOG00000012881	4	Fgl2	FGL2	-0.556214	0.0160008	0.398965
ENSRNOG00000061373	4	Loxl3	LOXL3	-0.34903	0.0160062	0.398965
ENSRNOG00000019536	18	Smim3	SMIM3	-0.216295	0.0160689	0.399291
ENSRNOG00000003114	11	B4galt4	B4GALT4	-0.172553	0.0161006	0.399291
ENSRNOG00000037085	8	Xirp1	XIRP1	-0.784051	0.0161165	0.399291
ENSRNOG00000042455	5	Tlr12		-1.11637	0.0161629	0.399291
ENSRNOG00000062127	1	AC134224.1		-0.4081	0.0161649	0.399291
ENSRNOG00000005388	7	Rassf3	RASSF3	-0.334106	0.016178	0.399291
ENSRNOG00000015812	2	Tm4sf1	TM4SF1	-0.356586	0.0162004	0.399291
ENSRNOG00000023828	7	LOC680875		-0.36968	0.0163593	0.402048
ENSRNOG00000007032	7	Amigo2	AMIGO2	0.328101	0.0163644	0.402048
ENSRNOG00000011384	2	Aimp1	AIMP1	0.163134	0.0164653	0.402606
ENSRNOG00000005359	3	Csrnp3	CSRNP3	0.434375	0.0164824	0.402606
ENSRNOG00000057141	12	RGD1561730		-0.405139	0.0165146	0.402606
ENSRNOG00000007509	7	Slc1a6	SLC1A6	0.357971	0.0166241	0.402606
ENSRNOG00000019426	1	Ramac	RAMACL, RAMAC	0.141566	0.0166266	0.402606
ENSRNOG00000009471	15	Epsti1	EPSTI1	-0.353721	0.0166381	0.402606
ENSRNOG00000016280	1	Btrc	BTRC	0.153579	0.0166861	0.402606
ENSRNOG00000003144	10	Gprc5c	GPRC5C	-0.478737	0.0166965	0.402606
ENSRNOG00000020379	19	Cog8	AC026464.6, COG8, AC026464.3	0.136475	0.0167051	0.402606
ENSRNOG00000008101	6	Tmem251	TMEM251	-0.241574	0.0167398	0.402606
ENSRNOG00000052167	2	Marveld2	MARVELD2	-0.472027	0.0167466	0.402606
ENSRNOG00000020084	18	Pcdhb5	PCDHB4	0.286794	0.0168271	0.402606
ENSRNOG00000002244	14	Pdgfra	PDGFRA	-0.232671	0.0168345	0.402606
ENSRNOG00000009094	7	Nudt4	NUDT4, NUDT4B	-0.13727	0.0168734	0.402606
ENSRNOG00000023935	3	Nrsn2	NRSN2	0.164632	0.0169271	0.402606
ENSRNOG00000014637	7	Atxn10	ATXN10	0.148563	0.0169408	0.402606
ENSRNOG00000060463	6	AABR07062799.2	PRKCE	0.799233	0.0169481	0.402606
ENSRNOG00000027697	13	Nmnat2	NMNAT2	0.321713	0.016962	0.402606
ENSRNOG00000008279	5	Mrps15	MRPS15	0.133265	0.0170091	0.402606
ENSRNOG00000009649	15	Slitrk5	SLITRK5	0.306625	0.0170337	0.402606
ENSRNOG00000003878	13	Thsd7b	THSD7B	0.426574	0.01704	0.402606
ENSRNOG00000009867	6	Tgfb3	TGFB3	-0.373826	0.0170421	0.402606
ENSRNOG00000018297	2	Ocln	OCLN	-0.217192	0.0170583	0.402606
ENSRNOG00000031709	4	Ppfibp1	PPFIBP1	-0.335309	0.0170875	0.402606
ENSRNOG00000011623	2	Rab3c	RAB3C	0.444894	0.017101	0.402606
ENSRNOG00000014975	5	Zfp483	ZNF483	0.378896	0.017128	0.402606
ENSRNOG00000002881	13	Ddr2	DDR2	-0.629582	0.0171638	0.402606
ENSRNOG00000032569	7	Lingo3	LINGO3	0.546629	0.0171668	0.402606
ENSRNOG00000002414	13	Tfcp2l1	TFCP2L1	-0.26267	0.0171749	0.402606
ENSRNOG00000016021	18	Lims2	LIMS2	-0.429307	0.0171881	0.402606
ENSRNOG00000002724	10	Prpsap2	PRPSAP2	0.117209	0.0172218	0.402606
ENSRNOG00000051440	13	Ppp1r12b	PPP1R12B	-0.239054	0.0172355	0.402606
ENSRNOG00000014097	19	Psmd7	PSMD7	0.107344	0.0172847	0.402606
ENSRNOG00000039649	11	Lnp1	LNP1	0.737868	0.0173065	0.402606
ENSRNOG00000000728	20	Clic2	CLIC2	-0.381176	0.0173196	0.402606
ENSRNOG00000008203	15	Synpr	SYNPR	0.604924	0.0173667	0.402606
ENSRNOG00000056098	1	Tfpt	TFPT	0.126915	0.0175211	0.402606
ENSRNOG00000046683	1	Lilrb3	LILRA4, LILRB4, LILRA6, LILRB3, LILRA5, LILRB5	-0.558203	0.0175351	0.402606
ENSRNOG00000018692	18	Mc4r	MC4R	0.672896	0.0175789	0.402606
ENSRNOG00000011107	2	Pcsk1	PCSK1	1.17015	0.017586	0.402606
ENSRNOG00000042139	4	Clec4a1	CLEC4A	-0.572259	0.0176023	0.402606
ENSRNOG00000002950	19	Lyl1	LYL1	-0.339479	0.017613	0.402606
ENSRNOG00000053045	12	Wscd2	WSCD2	0.516486	0.0176147	0.402606
ENSRNOG00000029682	20	Clic1	CLIC1	-0.331317	0.0176317	0.402606
ENSRNOG00000037374	7	Ly6al		0.973217	0.0176318	0.402606
ENSRNOG00000021938	4	Lrrtm4	LRRTM4	0.265966	0.0176325	0.402606
ENSRNOG00000001592	11	Cct8	CCT8	0.156815	0.0176847	0.402606
ENSRNOG00000029399	1	Bcam	BCAM	-0.39438	0.0176998	0.402606
ENSRNOG00000009892	8	Adamts15	ADAMTS15	-0.660145	0.0177214	0.402606
ENSRNOG00000010977	7	Igfbp6	IGFBP6	-0.465465	0.017732	0.402606
ENSRNOG00000010415	6	Atxn7l1		0.137122	0.0178539	0.402606
ENSRNOG00000048129	5	LOC682102	C1orf94	0.924316	0.0178701	0.402606
ENSRNOG00000002050	14	Igfbp7	IGFBP7	-0.40284	0.0178799	0.402606
ENSRNOG00000017163	17	Pfkp	PFKP	0.163822	0.0179158	0.402606
ENSRNOG00000058123	12	AABR07035780.2		0.635934	0.0179365	0.402606
ENSRNOG00000020833	8	Cspg5	CSPG5	0.179544	0.017948	0.402606
ENSRNOG00000008587	5	Tek	TEK	-0.256211	0.0179899	0.402606
ENSRNOG00000015346	9	Obsl1	OBSL1	-0.347304	0.0180108	0.402606
ENSRNOG00000012490	17	Amph	AMPH	0.619323	0.0180257	0.402606
ENSRNOG00000005309	7	Scn8a	SCN8A	0.382549	0.0180445	0.402606
ENSRNOG00000000156	5	LOC100911486	MEGF6	-0.615444	0.0180615	0.402606
ENSRNOG00000025895	9	Cavin2	CAVIN2	-0.304821	0.0180654	0.402606
ENSRNOG00000011527	6	Bag5	BAG5	0.571773	0.0180927	0.402606
ENSRNOG00000008941	8	Ets1	ETS1	-0.274479	0.0180946	0.402606
ENSRNOG00000001142	12	Prkab1	PRKAB1	-0.146068	0.0181414	0.402606
ENSRNOG00000051286	9	LOC100911516	CHCHD2	-0.23263	0.0181519	0.402606
ENSRNOG00000053550	2	Itga1	ITGA1	-0.906165	0.018187	0.402606
ENSRNOG00000051977	16	Mmrn2	MMRN2	-0.404886	0.0181926	0.402606
ENSRNOG00000000663	12	Tfip11	TFIP11	0.109866	0.0182119	0.402606
ENSRNOG00000014653	15	Arl11	ARL11	-0.389472	0.0182171	0.402606
ENSRNOG00000010474	4	Hmces	COPG1	0.149161	0.0182398	0.402606
ENSRNOG00000049853	X	Rtl9	RTL9	0.46317	0.0182778	0.402869
ENSRNOG00000015956	1	Usp29	USP29	0.231085	0.0183204	0.403134
ENSRNOG00000004608	10	Pam16	PAM16	0.122965	0.0183421	0.403134
ENSRNOG00000009313	14	Lrpap1	LRPAP1	0.099046	0.0183952	0.403712
ENSRNOG00000023830	19	Dnase2	DNASE2	-0.171025	0.0184207	0.403712
ENSRNOG00000011134	1	Lama2	LAMA2	-0.343996	0.018571	0.405739
ENSRNOG00000006655	2	Plrg1	PLRG1	0.148592	0.0185926	0.405739
ENSRNOG00000021916	1	Slc16a12	SLC16A12	-0.495578	0.0186161	0.405739
ENSRNOG00000010666	3	Ccn5	CCN5	-0.954483	0.0186431	0.405739
ENSRNOG00000054017	17	LOC100912564	H4C8	-0.331882	0.0186447	0.405739
ENSRNOG00000038574	7	Rassf9	RASSF9	-0.264489	0.0186799	0.405932
ENSRNOG00000002258	14	Tmem150c	TMEM150C	0.208433	0.0187471	0.406686
ENSRNOG00000042426	16	Cyp4v3	CYP4V2	-0.282657	0.0187673	0.406686
ENSRNOG00000048708	1	Exosc1	EXOSC1	0.239466	0.0188427	0.407364
ENSRNOG00000015895	18	B4galt6	B4GALT6	0.230211	0.0188514	0.407364
ENSRNOG00000050849	5	Leprot	LEPROT	-0.159694	0.0189151	0.407648
ENSRNOG00000005568	6	AABR07064804.1	PCNX4	0.165005	0.0189173	0.407648
ENSRNOG00000007329	6	Frmd6	FRMD6	-0.334998	0.0190463	0.408872
ENSRNOG00000055300	4	Ncapd2	NCAPD2	-0.174113	0.0190599	0.408872
ENSRNOG00000047914	4	Gng11	GNG11	-0.507525	0.0190915	0.408872
ENSRNOG00000012499	7	Rarg	RARG	-0.322528	0.0190939	0.408872
ENSRNOG00000005825	7	Lyz2		-0.460659	0.0191067	0.408872
ENSRNOG00000026857	1	Kif7	KIF7	-0.321518	0.019171	0.408976
ENSRNOG00000020078	16	Vstm4	VSTM4	-0.442406	0.0192359	0.408976
ENSRNOG00000017767	1	Mrvi1	MRVI1	-0.715334	0.0193031	0.408976
ENSRNOG00000016108	19	Phlpp2	PHLPP2	0.285521	0.0193055	0.408976
ENSRNOG00000027098	1	Sez6l2	SEZ6L2	0.199563	0.019331	0.408976
ENSRNOG00000001114	12	Wipi2	WIPI2	0.257949	0.0193613	0.408976
ENSRNOG00000051619	6	Asb2	ASB2	-0.485474	0.0193725	0.408976
ENSRNOG00000019651	19	Slc12a4	SLC12A4	-0.19901	0.0194297	0.408976
ENSRNOG00000011647	2	S100a6	S100A6	-0.86209	0.0194433	0.408976
ENSRNOG00000003065	10	Glyr1	GLYR1	0.0701878	0.019475	0.408976
ENSRNOG00000056651	1	LOC103690068	AC011479.2, C19orf33	-0.780799	0.0194765	0.408976
ENSRNOG00000032690	15	AABR07017046.1	UBE2E2	0.123673	0.0195604	0.408976
ENSRNOG00000020349	1	Rab3il1	RAB3IL1	-0.303196	0.01957	0.408976
ENSRNOG00000009870	10	Tmem88	TMEM88	-0.41896	0.0195775	0.408976
ENSRNOG00000013014	19	Cyba	CYBA	-0.4077	0.0195846	0.408976
ENSRNOG00000057903	11	AC108574.1		-0.493975	0.019612	0.408976
ENSRNOG00000052506	1	Ak3	AK3	-0.107036	0.0196239	0.408976
ENSRNOG00000013663	1	Tmem86a	TMEM86A	-0.215812	0.0196798	0.408976
ENSRNOG00000030871	15	Calm2	CALM2	0.16847	0.0196804	0.408976
ENSRNOG00000018551	1	Olr63	OR51E1	-1.3972	0.0196807	0.408976
ENSRNOG00000048891	14	Prr14l	PRR14L	0.132664	0.0197175	0.408976
ENSRNOG00000022860	3	Swi5	SWI5	0.110148	0.0197282	0.408976
ENSRNOG00000001849	11	Mapk1	MAPK1	0.158339	0.0198191	0.408976
ENSRNOG00000006778	7	Mmp19	MMP19	-0.49207	0.0198238	0.408976
ENSRNOG00000012216	17	Tgfbi	TGFBI	-0.482512	0.0198338	0.408976
ENSRNOG00000018827	1	Htr7	HTR7	0.217888	0.0198647	0.408976
ENSRNOG00000013874	8	Rplp1	RPLP1	-0.143736	0.0198884	0.408976
ENSRNOG00000012495	4	Podxl	PODXL	-0.190682	0.0198895	0.408976
ENSRNOG00000023485	16	Ushbp1	USHBP1	-0.294247	0.0199364	0.408976
ENSRNOG00000012227	4	Stambp	STAMBP	0.126683	0.0199466	0.408976
ENSRNOG00000013564	17	Dok3	DOK3	-0.419045	0.0199497	0.408976
ENSRNOG00000017912	10	Atp2a3	ATP2A3	-0.573411	0.0199597	0.408976
ENSRNOG00000037247	1	Rras	RRAS	-0.335461	0.0200073	0.40923
ENSRNOG00000059500	1	Cdkn1c	CDKN1C	-0.611655	0.0200252	0.40923
ENSRNOG00000051943	10	LOC102547817		0.284916	0.0201124	0.409961
ENSRNOG00000015033	14	Mxd4	MXD4	-0.14043	0.0201141	0.409961
ENSRNOG00000014504	9	Il1r1	IL1R1	-0.649084	0.0201777	0.410714
ENSRNOG00000004589	6	Galnt16	GALNT16	0.314159	0.0202431	0.411504
ENSRNOG00000043388	1	Irf3	IRF3	-0.148815	0.0202899	0.411855
ENSRNOG00000047053	8	Thyn1	THYN1	0.157499	0.0203138	0.411855
ENSRNOG00000007542	3	Scg5	SCG5	0.151666	0.0203925	0.411872
ENSRNOG00000017976	1	Slco2b1	SLCO2B1	-0.182334	0.0204362	0.411872
ENSRNOG00000022286	X	AABR07039316.1		0.218713	0.0204501	0.411872
ENSRNOG00000011821	2	S100a4	S100A4	-0.581581	0.0204615	0.411872
ENSRNOG00000049686	11	Mrpl40	MRPL40	0.134195	0.0204631	0.411872
ENSRNOG00000057556	4	Pdzrn3	PDZRN3	-0.430589	0.0204748	0.411872
ENSRNOG00000050431	17	Aspnl1	ASPN	-1.05257	0.0205568	0.412707
ENSRNOG00000024159	13	Fcer1g	FCER1G	-0.242035	0.0205698	0.412707
ENSRNOG00000012269	4	Lpcat3	LPCAT3	-0.150955	0.0206635	0.413936
ENSRNOG00000014660	2	Usp53	USP53	-0.226469	0.0206938	0.413936
ENSRNOG00000006871	X	Slc25a14	SLC25A14	0.177852	0.0207115	0.413936
ENSRNOG00000011683	1	Fes	FES	-0.288412	0.0207914	0.414994
ENSRNOG00000027818	10	Znhit3	ZNHIT3	0.209404	0.0208231	0.41509
ENSRNOG00000028598	20	Edar	EDAR	-0.834655	0.0208717	0.415329
ENSRNOG00000001223	20	Pttg1ip	PTTG1IP	-0.169441	0.0209205	0.415329
ENSRNOG00000021510	1	Tbc1d10c	TBC1D10C	-0.728929	0.0209565	0.415329
ENSRNOG00000023122	7	AABR07058476.1	APOL1, APOL4, APOL3, APOL2	-0.863339	0.020967	0.415329
ENSRNOG00000016221	8	Scn2b	SCN2B	0.269519	0.020996	0.415329
ENSRNOG00000000777	20	RT1-S3		-0.263666	0.0209966	0.415329
ENSRNOG00000042246	5	Tmem215	TMEM215	0.895789	0.0210329	0.415514
ENSRNOG00000008081	3	Ddx27	DDX27	0.148252	0.0210746	0.415566
ENSRNOG00000024929	7	Nudcd1	NUDCD1	0.181823	0.0210894	0.415566
ENSRNOG00000002667	13	Lamc2	LAMC2	-0.757716	0.0211624	0.416473
ENSRNOG00000013807	7	Dmc1	DMC1	0.480573	0.0212539	0.417741
ENSRNOG00000011153	4	Il17ra	IL17RA	-0.159072	0.0212956	0.417773
ENSRNOG00000019357	10	Tax1bp3	TAX1BP3	-0.298528	0.0213097	0.417773
ENSRNOG00000016758	15	Loxl2	LOXL2	-0.768527	0.0213588	0.418168
ENSRNOG00000018305	18	St8sia3	ST8SIA3	0.334433	0.0214688	0.418168
ENSRNOG00000031494	5	Armh1	ARMH1	0.849478	0.0215035	0.418168
ENSRNOG00000014909	5	Sh2d5	SH2D5	0.274805	0.0215645	0.418168
ENSRNOG00000019142	1	Fas	FAS	-0.529706	0.0216131	0.418168
ENSRNOG00000012172	3	Spi1	SPI1	-0.356663	0.0216191	0.418168
ENSRNOG00000017087	5	Man1c1	MAN1C1	-0.1802	0.0216658	0.418168
ENSRNOG00000015916	7	Ttc38	TTC38	-0.151153	0.0216768	0.418168
ENSRNOG00000014666	9	Tfeb	TFEB	-0.170914	0.0217099	0.418168
ENSRNOG00000014987	9	Mdfi	MDFI	-0.808285	0.0217809	0.418168
ENSRNOG00000046345	4	Rpn1	RPN1	0.0931352	0.0217862	0.418168
ENSRNOG00000007587	7	Tcp11l2	TCP11L2	-0.131672	0.021791	0.418168
ENSRNOG00000005874	7	Tle2	TLE2	-0.279234	0.0218126	0.418168
ENSRNOG00000008939	4	Nxph1	NXPH1	0.232983	0.0218208	0.418168
ENSRNOG00000049171	9	Pspn	PSPN	-0.489473	0.0218382	0.418168
ENSRNOG00000038045	17	AC128960.1	RPL34	-0.118671	0.0218537	0.418168
ENSRNOG00000017911	4	Tcaf1	TCAF1	0.190247	0.0218914	0.418168
ENSRNOG00000028733	12	Prkar1b	PRKAR1B	0.22019	0.0219449	0.418168
ENSRNOG00000037566	12	RGD1560398		0.170799	0.0219591	0.418168
ENSRNOG00000051432	1	AABR07005572.1		-0.475479	0.0219683	0.418168
ENSRNOG00000061182	X	Gabre	GABRE	0.423979	0.0219824	0.418168
ENSRNOG00000022153	1	Tmem134	TMEM134	-0.133091	0.0219981	0.418168
ENSRNOG00000021013	1	Stx3	STX3	-0.187263	0.0220029	0.418168
ENSRNOG00000018778	8	Cadm1	CADM1	0.231623	0.0220083	0.418168
ENSRNOG00000018176	1	Rab6a	RAB6A	0.163171	0.0220105	0.418168
ENSRNOG00000008209	7	St3gal1	ST3GAL1	-0.257988	0.0220345	0.418168
ENSRNOG00000014753	4	Tcf7l1	TCF7L1	-0.333122	0.0220617	0.418169
ENSRNOG00000008182	14	Htra3	HTRA3	-0.526318	0.0221399	0.418284
ENSRNOG00000018644	18	Slc6a7	SLC6A7	0.208048	0.0221947	0.418284
ENSRNOG00000019136	8	Scamp2	SCAMP2	-0.158915	0.022212	0.418284
ENSRNOG00000000432	20	Fkbpl	FKBPL	0.219166	0.02222	0.418284
ENSRNOG00000020296	1	LOC103693430	ATP5MD	0.230892	0.0222481	0.418284
ENSRNOG00000023428	10	Pik3r5	PIK3R5	-0.391626	0.0222709	0.418284
ENSRNOG00000056772	X	Col4a6	COL4A6	-0.54267	0.0223549	0.418284
ENSRNOG00000020557	1	Ryr1	RYR1	0.537132	0.0223616	0.418284
ENSRNOG00000016678	3	Angptl2	ANGPTL2	-0.729242	0.0223858	0.418284
ENSRNOG00000004766	10	Glis2	GLIS2	-0.233112	0.0223859	0.418284
ENSRNOG00000025209	4	Plxnd1	PLXND1	-0.393625	0.022417	0.418284
ENSRNOG00000028651	12	RGD1566386		0.221186	0.0224357	0.418284
ENSRNOG00000021004	1	Rasip1	RASIP1	-0.177227	0.022443	0.418284
ENSRNOG00000017188	9	Cyp27a1	CYP27A1	-0.35111	0.0224473	0.418284
ENSRNOG00000045885	8	LOC100365810		0.529609	0.022536	0.41903
ENSRNOG00000022565	16	Lrrc25	LRRC25	-0.568465	0.0225528	0.41903
ENSRNOG00000004084	6	Fam84a	LRATD1	0.232072	0.0225688	0.41903
ENSRNOG00000019653	7	Csrnp2	CSRNP2	0.197204	0.0226047	0.419192
ENSRNOG00000022730	20	Zfp57	ZFP57	0.248821	0.0226781	0.419999
ENSRNOG00000058790	1	Fam120b	FAM120B	0.114983	0.0227172	0.419999
ENSRNOG00000025071	8	Qrich1	QRICH1	0.1655	0.0227363	0.419999
ENSRNOG00000010170	3	Tubb4b	TUBB4B	0.211772	0.0228119	0.419999
ENSRNOG00000004837	8	Limd1	LIMD1	-0.213507	0.0228175	0.419999
ENSRNOG00000047960	X	Rab9b	RAB9B	0.239147	0.0228415	0.419999
ENSRNOG00000018414	18	Csf1r	CSF1R	-0.194797	0.0228852	0.419999
ENSRNOG00000038047	17	Mt1		-0.381516	0.0228888	0.419999
ENSRNOG00000060723	8	AABR07071244.1	COPB2	0.17495	0.0229071	0.419999
ENSRNOG00000024435	12	AABR07035946.1	GALNT17	0.45505	0.0229685	0.419999
ENSRNOG00000016829	1	Isoc2b	ISOC2	-0.190719	0.0229687	0.419999
ENSRNOG00000014576	8	Dock3	DOCK3	0.240813	0.0230096	0.419999
ENSRNOG00000007443	3	Jag1	JAG1	-0.426393	0.0230206	0.419999
ENSRNOG00000020583	1	Fcgrt	FCGRT	-0.35447	0.0230314	0.419999
ENSRNOG00000056446	7	Endou	ENDOU	-0.332939	0.0230611	0.419999
ENSRNOG00000011774	5	Fblim1	FBLIM1	-0.867343	0.0230837	0.419999
ENSRNOG00000060054	10	Doc2b	DOC2B	0.592876	0.0231545	0.420091
ENSRNOG00000021433	5	Arhgef39	ARHGEF39	-0.703314	0.0231922	0.420091
ENSRNOG00000018865	2	Adamts12	ADAMTS12	-0.510306	0.0231929	0.420091
ENSRNOG00000018818	18	Txnl1	TXNL1	0.153702	0.0231977	0.420091
ENSRNOG00000012258	1	Rras2	RRAS2	-0.123409	0.0232813	0.42045
ENSRNOG00000000587	20	Rpf2	RPF2	0.209671	0.0233298	0.42045
ENSRNOG00000042149	4	Atp6v1fnb	ATP6V1FNB	0.556367	0.0233346	0.42045
ENSRNOG00000008487	8	Amotl2	AMOTL2	-0.138963	0.0233801	0.42045
ENSRNOG00000060193	10	Prr29	PRR29	0.968219	0.0234101	0.42045
ENSRNOG00000057880	10	Myh11	MYH11	-0.956585	0.0234204	0.42045
ENSRNOG00000006995	7	Ano6	ANO6	-0.260854	0.0234615	0.42045
ENSRNOG00000012658	16	Pdlim3	PDLIM3	-0.460936	0.0234897	0.42045
ENSRNOG00000048723	7	Pros1	PROS1	-0.314105	0.0235167	0.42045
ENSRNOG00000009642	14	Cct4	CCT4	0.11432	0.0235505	0.42045
ENSRNOG00000004303	7	Timp3	TIMP3	-0.43944	0.0235516	0.42045
ENSRNOG00000007552	X	Arhgap36	ARHGAP36	0.601373	0.0236502	0.42045
ENSRNOG00000031475	5	Col16a1	COL16A1	-0.183172	0.0236905	0.42045
ENSRNOG00000014973	10	Tekt1	TEKT1	0.298525	0.0236918	0.42045
ENSRNOG00000016119	9	Fzd7	FZD7	-0.509291	0.0237173	0.42045
ENSRNOG00000021153	1	Fkbp2	FKBP2, AP001453.5	0.127089	0.0237391	0.42045
ENSRNOG00000016477	2	Vangl1	VANGL1	-0.216442	0.0237826	0.42045
ENSRNOG00000054860	4	Clec12a	CLEC12A	-0.586492	0.0238009	0.42045
ENSRNOG00000039666	X	Srpx	SRPX	-0.553215	0.0238235	0.42045
ENSRNOG00000019163	2	Syt6	SYT6	0.320272	0.0238716	0.42045
ENSRNOG00000030719	16	Csmd1	CSMD1	0.287829	0.0238736	0.42045
ENSRNOG00000045997	3	Chst14	CHST14	-0.461379	0.0238738	0.42045
ENSRNOG00000048733	1	Nup62	NUP62	0.100176	0.0238765	0.42045
ENSRNOG00000007037	5	Cfap57		0.875823	0.0239103	0.42045
ENSRNOG00000013647	14	Polm	POLM	-0.242771	0.0239353	0.42045
ENSRNOG00000039461	18	Pcdhga3	PCDHGA3	0.653313	0.0239521	0.42045
ENSRNOG00000005790	7	RGD1306474	LYZ	1.03474	0.0239713	0.42045
ENSRNOG00000021166	2	Ecm1	ECM1	-0.529672	0.0240128	0.42045
ENSRNOG00000028674	3	Fbxw5	FBXW5	-0.0828279	0.0240643	0.42045
ENSRNOG00000016731	5	Tpm2	TPM2	-0.729928	0.0241402	0.42045
ENSRNOG00000025612	12	Sez6l	SEZ6L	0.257245	0.0241918	0.42045
ENSRNOG00000018029	1	Doc2g		-0.179326	0.0242303	0.42045
ENSRNOG00000033787	7	Adamtsl5	ADAMTSL5	-0.346349	0.0242343	0.42045
ENSRNOG00000017427	2	LOC100909840	PFN2	0.216013	0.0242452	0.42045
ENSRNOG00000010357	13	Lhx9	LHX9	1.27129	0.0242467	0.42045
ENSRNOG00000000774	20	Gabbr1	GABBR1	0.106963	0.0242506	0.42045
ENSRNOG00000020400	16	Mef2b	MEF2B	-0.979067	0.0242711	0.42045
ENSRNOG00000028814	12	Oasl2		-0.289052	0.0242732	0.42045
ENSRNOG00000001931	11	Fgf12	FGF12	0.227	0.0242803	0.42045
ENSRNOG00000036833	7	Zfp385a	ZNF385A	-0.190992	0.0244014	0.421648
ENSRNOG00000009570	7	Pdxp	PDXP	0.168433	0.0244042	0.421648
ENSRNOG00000002215	11	Mylk	MYLK	-0.652058	0.0244646	0.42222
ENSRNOG00000017201	1	Cd2bp2	CD2BP2	0.10028	0.0245293	0.422863
ENSRNOG00000010784	8	Scg3	SCG3	0.142242	0.024615	0.423229
ENSRNOG00000058276	19	AABR07043200.1		-0.326126	0.0246761	0.423229
ENSRNOG00000029087	X	Nap1l3	NAP1L3	0.142924	0.0246768	0.423229
ENSRNOG00000020246	3	Myl9	MYL9	-0.835948	0.024678	0.423229
ENSRNOG00000009310	2	Nmd3	NMD3	0.175983	0.0246877	0.423229
ENSRNOG00000017786	19	Acta1	ACTA1	0.376001	0.0247691	0.423911
ENSRNOG00000014674	2	Exosc9	EXOSC9	0.183539	0.0248191	0.423911
ENSRNOG00000020845	1	Tyrobp	TYROBP	-0.217438	0.0248319	0.423911
ENSRNOG00000005505	4	Wbp11l1		0.401398	0.0248374	0.423911
ENSRNOG00000023400	11	Dtx3l	DTX3L	-0.308501	0.0249271	0.424122
ENSRNOG00000021887	8	Cyb561d2	CYB561D2	0.172418	0.0249373	0.424122
ENSRNOG00000009691	13	Lrrn2	LRRN2	0.307429	0.0249509	0.424122
ENSRNOG00000028097	2	Slc7a14	SLC7A14	0.534589	0.0249862	0.424122
ENSRNOG00000013324	19	Cdh5	CDH5	-0.406679	0.0249872	0.424122
ENSRNOG00000007896	7	Klhl38	KLHL38	-0.496927	0.02502	0.424213
ENSRNOG00000028423	14	Otop1	OTOP1	-0.931407	0.0250515	0.424281
ENSRNOG00000010827	2	Ptbp2	PTBP2	0.178439	0.025152	0.425516
ENSRNOG00000019161	1	Cpeb1	AC245033.1, CPEB1	0.143327	0.0252713	0.427066
ENSRNOG00000020020	1	Wbp1l	WBP1L	-0.148044	0.0253281	0.427558
ENSRNOG00000011645	2	Rrnad1	RRNAD1	0.13694	0.0253763	0.427903
ENSRNOG00000010917	8	Bmp5	BMP5	-0.749	0.0254944	0.429425
ENSRNOG00000023566	9	Vwa3b		1.0025	0.0256511	0.43095
ENSRNOG00000019400	8	Dag1	DAG1	-0.0924185	0.0256548	0.43095
ENSRNOG00000014453	2	Anxa5	ANXA5	-0.351354	0.0256687	0.43095
ENSRNOG00000045811	11	Cldn5	CLDN5	-0.208085	0.0257352	0.431596
ENSRNOG00000057173	1	Lipn	LIPN	0.592255	0.0259071	0.434006
ENSRNOG00000003694	13	Prox1	PROX1	0.37818	0.0259515	0.434279
ENSRNOG00000060153	12	Spry3	SPRY3	0.240615	0.0260154	0.434756
ENSRNOG00000015911	1	Lrp5	LRP5	-0.199297	0.0260363	0.434756
ENSRNOG00000010947	15	Mmp14	MMP14	-0.533522	0.0260795	0.435006
ENSRNOG00000018436	8	Apoa5	APOA5	-0.379643	0.0261403	0.43555
ENSRNOG00000034221	13	Cfap126	CFAP126	1.38284	0.0261819	0.435556
ENSRNOG00000039249	12	AABR07035539.1		-0.132035	0.0261972	0.435556
ENSRNOG00000018895	7	Mchr1	MCHR1	0.378003	0.0263091	0.436235
ENSRNOG00000025377	2	AABR07007758.1	ANKDD1B	-0.792801	0.0263162	0.436235
ENSRNOG00000005269	10	Srl	SRL	-0.8845	0.0263454	0.436235
ENSRNOG00000055524	9	Trip10	TRIP10	-0.190834	0.0263511	0.436235
ENSRNOG00000003553	14	Efemp1	EFEMP1	-0.565834	0.0264934	0.437985
ENSRNOG00000028930	2	Dab2	DAB2	-0.509379	0.0265136	0.437985
ENSRNOG00000013536	5	Cdc42	CDC42	0.121771	0.0266378	0.438785
ENSRNOG00000002660	X	Magee1	MAGEE1	0.178107	0.0266835	0.438785
ENSRNOG00000008369	4	Gimap4	GIMAP4	-1.15109	0.0266971	0.438785
ENSRNOG00000008178	10	Nxn	NXN	-0.221924	0.026701	0.438785
ENSRNOG00000050828	1	Vkorc1	VKORC1	-0.16105	0.0267108	0.438785
ENSRNOG00000025860	19	Drc7	DRC7	1.25401	0.0267326	0.438785
ENSRNOG00000059961	7	Rapgef3	RAPGEF3	-0.167434	0.0268029	0.439072
ENSRNOG00000012450	19	Dynlrb2	DYNLRB2	1.05227	0.0268338	0.439072
ENSRNOG00000018630	4	LOC108351137	GAPDH	0.346223	0.0268416	0.439072
ENSRNOG00000025634	15	Zfhx2	ZFHX2	0.346526	0.0268639	0.439072
ENSRNOG00000017889	1	Serac1	SERAC1	0.22374	0.0268994	0.439074
ENSRNOG00000018662	2	Amacr	AMACR	0.16447	0.0270061	0.439074
ENSRNOG00000021110	2	Mllt11	MLLT11	0.0991852	0.0270324	0.439074
ENSRNOG00000019812	1	Nr1h2	NR1H2	-0.0985525	0.0270688	0.439074
ENSRNOG00000011858	16	Unc5d	UNC5D	0.734364	0.027081	0.439074
ENSRNOG00000019162	15	Emc9	EMC9	0.175441	0.0270852	0.439074
ENSRNOG00000031408	4	AC097129.1		0.765423	0.0270923	0.439074
ENSRNOG00000059750	2	AC141102.1	C1orf54	-0.360605	0.0271051	0.439074
ENSRNOG00000061102	X	Taf9b	TAF9B	0.142785	0.0271202	0.439074
ENSRNOG00000017063	3	Fcna		-0.517823	0.027176	0.439119
ENSRNOG00000013380	3	Rhov	RHOV	0.174231	0.0272137	0.439119
ENSRNOG00000007755	5	Pm20d2	PM20D2	0.479762	0.0272392	0.439119
ENSRNOG00000022741	8	Ilf3	ILF3	0.122844	0.027262	0.439119
ENSRNOG00000019482	19	Gnao1		0.135783	0.0272652	0.439119
ENSRNOG00000009236	4	Necap1	NECAP1	0.112378	0.0274151	0.439552
ENSRNOG00000003545	13	Uchl5	UCHL5	0.196279	0.0274214	0.439552
ENSRNOG00000009263	6	Ifi27		-0.245226	0.0274984	0.439552
ENSRNOG00000009035	4	Malsu1	MALSU1	0.177243	0.0275037	0.439552
ENSRNOG00000017421	18	Alpk2	ALPK2	-0.576879	0.0275098	0.439552
ENSRNOG00000004998	14	Jakmip1	JAKMIP1	0.191052	0.0275467	0.439552
ENSRNOG00000023841	15	Cd99l2	CD99L2	0.209722	0.0275676	0.439552
ENSRNOG00000025317	6	Gpatch11	GPATCH11	0.112396	0.0275729	0.439552
ENSRNOG00000004448	7	Acss3	ACSS3	-0.344827	0.0276109	0.439552
ENSRNOG00000043150	3	Arfgap1	ARFGAP1	0.138617	0.0276301	0.439552
ENSRNOG00000003522	13	Mr1	MR1	0.459385	0.0276568	0.439552
ENSRNOG00000003990	10	Grb2	GRB2	0.0911747	0.0276595	0.439552
ENSRNOG00000002721	11	Ndufb4	NDUFB4	0.114448	0.0276864	0.439552
ENSRNOG00000027503	8	Rps25	RPS25	-0.124905	0.0277223	0.439552
ENSRNOG00000019648	9	AABR07068316.1		-0.780106	0.0277354	0.439552
ENSRNOG00000004269	6	Myt1l	MYT1L	0.329943	0.027748	0.439552
ENSRNOG00000020197	1	Cd248	CD248	-0.410793	0.0277836	0.439612
ENSRNOG00000027552	4	Tapbpl	TAPBPL	-0.227921	0.0278389	0.439612
ENSRNOG00000009080	6	Atp6v1d	ATP6V1D	0.113218	0.0278514	0.439612
ENSRNOG00000017882	17	Camk1d	CAMK1D	0.542869	0.027873	0.439612
ENSRNOG00000002461	17	Nid1	NID1	-0.4589	0.0279047	0.439612
ENSRNOG00000018304	18	Lars	LARS1	0.0904669	0.0279227	0.439612
ENSRNOG00000013053	1	Trpm6	TRPM6	-0.601282	0.0279724	0.439747
ENSRNOG00000029028	7	Mknk2	MKNK2	-0.170271	0.0279883	0.439747
ENSRNOG00000038184	11	Camk2n2	CAMK2N2	0.250722	0.0280296	0.439948
ENSRNOG00000021175	1	Otub1	OTUB1	0.106273	0.0281513	0.440261
ENSRNOG00000004441	13	Fcmr	FCMR	-0.537047	0.0281597	0.440261
ENSRNOG00000028805	3	Cfap77	CFAP77	1.42334	0.0281887	0.440261
ENSRNOG00000005667	13	Astn1		0.15734	0.0281914	0.440261
ENSRNOG00000021053	1	Lsr	LSR	-0.283172	0.0282132	0.440261
ENSRNOG00000017151	8	Rnf214	RNF214	0.18163	0.0282208	0.440261
ENSRNOG00000001053	12	Tmed2	TMED2	-0.070736	0.0282702	0.440587
ENSRNOG00000053468	7	Tuba1b	TUBA1B	0.170565	0.0284624	0.443134
ENSRNOG00000000955	12	Lnx2	LNX2	-0.19152	0.0284976	0.443236
ENSRNOG00000022331	10	Ccdc78	CCDC78	0.586385	0.0285605	0.443382
ENSRNOG00000026458	11	Tbccd1	TBCCD1	-0.134241	0.0285645	0.443382
ENSRNOG00000012604	8	Swsap1	SWSAP1	0.181002	0.028671	0.443435
ENSRNOG00000001287	12	Gper1	GPER1	-0.481421	0.0286803	0.443435
ENSRNOG00000060449	3	Rps21	RPS21	-0.199783	0.0286918	0.443435
ENSRNOG00000002188	14	Hpse	HPSE	-0.49562	0.0286953	0.443435
ENSRNOG00000020544	15	Sdr39u1	SDR39U1	0.1422	0.0287286	0.443435
ENSRNOG00000031312	4	Tnfrsf1a	TNFRSF1A	-0.250734	0.02875	0.443435
ENSRNOG00000015602	18	Cdh2	CDH2	0.162689	0.0287834	0.443435
ENSRNOG00000007726	8	Mcam	MCAM	-0.289749	0.0288613	0.443435
ENSRNOG00000027332	6	Gemin6	GEMIN6	0.206364	0.0288788	0.443435
ENSRNOG00000014064	8	Ctsh	CTSH	-0.216518	0.0288994	0.443435
ENSRNOG00000008157	4	Syn2	SYN2	0.266182	0.028944	0.443435
ENSRNOG00000026965	4	Tmem140	TMEM140	-0.36001	0.028965	0.443435
ENSRNOG00000026085	11	Rabl3	RABL3	0.322898	0.02897	0.443435
ENSRNOG00000015904	19	Wfdc1	WFDC1	-0.234886	0.0289703	0.443435
ENSRNOG00000015618	16	Wnt5a	WNT5A	-0.36544	0.0290283	0.443883
ENSRNOG00000018591	3	Rabepk	RABEPK	0.142155	0.0291166	0.444792
ENSRNOG00000012664	5	Polr1e	POLR1E	0.212766	0.0292189	0.445305
ENSRNOG00000007062	6	Rin3	AL159141.1	-0.350435	0.029219	0.445305
ENSRNOG00000024322	X	Shroom2	SHROOM2	0.149884	0.0292456	0.445305
ENSRNOG00000014893	2	Wdr63	WDR63	1.33244	0.0292867	0.445305
ENSRNOG00000051564	15	Rap2a	RAP2A	0.175101	0.0292945	0.445305
ENSRNOG00000054251	4	Clec7a	CLEC7A	-1.24811	0.0293354	0.445488
ENSRNOG00000028335	2	Fat4	FAT4	0.687138	0.0294163	0.445613
ENSRNOG00000015036	1	Ccn2	CCN2	-0.486753	0.0294203	0.445613
ENSRNOG00000011718	4	C1rl	C1RL	-0.435541	0.0294358	0.445613
ENSRNOG00000008987	7	Rnf139	RNF139	0.14372	0.0294623	0.445613
ENSRNOG00000010362	8	Anxa2	ANXA2	-0.689341	0.0294881	0.445613
ENSRNOG00000000436	20	Egfl8	EGFL8	-0.26452	0.0295406	0.44597
ENSRNOG00000008245	3	AABR07054614.1	PTGIS	-0.671949	0.0296505	0.446776
ENSRNOG00000017445	17	Tubb2b	TUBB2B	0.185242	0.029661	0.446776
ENSRNOG00000019099	3	AABR07054578.1	ZNF334	0.24981	0.0296808	0.446776
ENSRNOG00000001311	20	Rab36	RAB36	0.207893	0.0298015	0.448156
ENSRNOG00000057803	6	LOC100909439	ASB2	-1.13689	0.0298756	0.448832
ENSRNOG00000007455	10	Tmem132e	TMEM132E	0.201528	0.0300224	0.44975
ENSRNOG00000008445	6	Dact1	DACT1	-0.477419	0.0300511	0.44975
ENSRNOG00000027498	10	Engase	ENGASE	-0.186711	0.0300536	0.44975
ENSRNOG00000048834	9	Plin3	PLIN3	-0.516814	0.0300615	0.44975
ENSRNOG00000019643	18	Pcyox1l	PCYOX1L	0.112474	0.0301075	0.44975
ENSRNOG00000056087	3	Erich2	ERICH2	0.385264	0.0301397	0.44975
ENSRNOG00000014851	9	Col4a4		-0.284395	0.0301518	0.44975
ENSRNOG00000045816	10	Gria1	GRIA1	0.634596	0.0301718	0.44975
ENSRNOG00000060005	3	Surf4	SURF4	-0.109849	0.0302096	0.44975
ENSRNOG00000016502	8	Dscaml1	DSCAML1	0.333823	0.0302283	0.44975
ENSRNOG00000004781	14	Crmp1	CRMP1	0.217106	0.0302702	0.44975
ENSRNOG00000005223	3	Hnmt	HNMT	0.218325	0.0302865	0.44975
ENSRNOG00000055014	7	AABR07057614.1		-0.743391	0.0303297	0.449959
ENSRNOG00000031081	7	Stat2	STAT2	-0.105937	0.030405	0.450643
ENSRNOG00000012219	5	Snrnp40	SNRNP40	0.170148	0.0304797	0.451071
ENSRNOG00000002828	10	Tob1	TOB1	-0.139548	0.0304924	0.451071
ENSRNOG00000010882	17	Sptlc1	SPTLC1	-0.0942187	0.0305733	0.45129
ENSRNOG00000002072	11	Eva1c	EVA1C	-0.286671	0.0305787	0.45129
ENSRNOG00000023708	4	Tmem176a	TMEM176A	-0.237397	0.0306169	0.45129
ENSRNOG00000010176	8	Map2k1	MAP2K1	0.195739	0.0306287	0.45129
ENSRNOG00000061346	12	B3glct	B3GLCT	-0.237656	0.0306534	0.45129
ENSRNOG00000059166	16	Ldb3	LDB3	-0.352638	0.0307552	0.4514
ENSRNOG00000018236	2	Cym		-0.805792	0.0307788	0.4514
ENSRNOG00000008855	15	Gjb2	GJB2	-0.699576	0.0307874	0.4514
ENSRNOG00000034161	2	Cox6b1	COX6B1	0.175263	0.0307927	0.4514
ENSRNOG00000003815	10	Slc25a11	SLC25A11	0.10393	0.0308072	0.4514
ENSRNOG00000014785	14	Ykt6	YKT6	0.117279	0.0308891	0.451987
ENSRNOG00000012502	9	Stk17b	STK17B	-0.254091	0.0309237	0.451987
ENSRNOG00000058932	8	Zfp202	ZNF202	0.138021	0.0309351	0.451987
ENSRNOG00000020068	8	Ndufaf3	NDUFAF3	0.109952	0.0311125	0.454148
ENSRNOG00000030729	20	C4b	C4B, C4A	-0.854172	0.031211	0.45425
ENSRNOG00000027125	17	Mboat1	MBOAT1	-0.386719	0.0312205	0.45425
ENSRNOG00000017781	10	Dnajc7	DNAJC7	0.0978833	0.0312881	0.45425
ENSRNOG00000018650	16	Ap3m2	AP3M2	0.219424	0.0313007	0.45425
ENSRNOG00000048996	2	Prmt6	PRMT6	0.7446	0.0313114	0.45425
ENSRNOG00000013381	1	Tsg101	TSG101	0.109115	0.0313147	0.45425
ENSRNOG00000062141	16	Slc18a3	SLC18A3	1.36816	0.0313255	0.45425
ENSRNOG00000008374	14	Nipsnap1	NIPSNAP1	0.115695	0.031381	0.454314
ENSRNOG00000057153	11	Pla1a	PLA1A	-0.296555	0.0314063	0.454314
ENSRNOG00000024452	19	Carmil2	CARMIL2	0.208212	0.0314561	0.454314
ENSRNOG00000014153	2	Lhfpl6	LHFPL6	-0.214188	0.0314633	0.454314
ENSRNOG00000023778	17	Gcnt2	GCNT2	-0.311719	0.0315053	0.454314
ENSRNOG00000060262	X	Prps1	PRPS1	0.119189	0.0315066	0.454314
ENSRNOG00000009773	8	Elovl4	ELOVL4	0.169276	0.0315788	0.45493
ENSRNOG00000013794	8	Rbp1	RBP1	-0.602139	0.0316313	0.4552
ENSRNOG00000010529	1	Thbs2	THBS2	-0.602589	0.0316839	0.4552
ENSRNOG00000050855	4	LOC100911994	VPS50	0.349726	0.0316861	0.4552
ENSRNOG00000004657	6	Sec23a	SEC23A	0.16684	0.031768	0.455952
ENSRNOG00000058434	14	Cfap99	CFAP99	0.942167	0.0318801	0.456027
ENSRNOG00000002292	14	Hnrnpd	HNRNPD	0.103313	0.0319277	0.456027
ENSRNOG00000013994	1	Enpp1	ENPP1	-0.267281	0.0319288	0.456027
ENSRNOG00000046480	1	AABR07005779.3	ZNF747, AC002310.4, ZNF764	0.370931	0.0319418	0.456027
ENSRNOG00000001389	12	Irs3		-0.479249	0.0319711	0.456027
ENSRNOG00000002278	14	Tec	TEC	-0.365604	0.0319795	0.456027
ENSRNOG00000051304	1	AABR07004272.1		-0.813502	0.032018	0.456027
ENSRNOG00000001111	12	Brca2	BRCA2	-0.253246	0.032038	0.456027
ENSRNOG00000061230	X	L1cam	L1CAM	0.101273	0.0320393	0.456027
ENSRNOG00000021220	3	Cpxm1	CPXM1	-0.438047	0.0322019	0.457529
ENSRNOG00000000244	10	Coil	COIL	0.223208	0.032204	0.457529
ENSRNOG00000037478	12	Noc4l	NOC4L	0.171036	0.0322398	0.457616
ENSRNOG00000024186	9	Eef1b2	EEF1B2	0.084802	0.0322818	0.45779
ENSRNOG00000020272	2	5330417C22Rik	KIAA1324	0.381012	0.0323122	0.457801
ENSRNOG00000027935	2	Lrrc34	LRRC34	0.753863	0.032351	0.45793
ENSRNOG00000048363	2	Dnah5	DNAH5	0.498467	0.0324505	0.458917
ENSRNOG00000005506	4	Arhgef5	ARHGEF5	-0.340179	0.0325612	0.459462
ENSRNOG00000013035	2	Rab33b	RAB33B	0.113249	0.0326091	0.459462
ENSRNOG00000021704	5	Atp8b5p		-0.478789	0.0326118	0.459462
ENSRNOG00000007629	5	Sf3a3	SF3A3	0.132172	0.0326678	0.459462
ENSRNOG00000016255	4	Podxl2	PODXL2	0.16767	0.0326862	0.459462
ENSRNOG00000009967	6	Otof	OTOF	0.654105	0.0326875	0.459462
ENSRNOG00000017893	10	Baiap3	BAIAP3	0.36218	0.0326995	0.459462
ENSRNOG00000047578	5	Ccdc28b	CCDC28B	0.159175	0.032749	0.459462
ENSRNOG00000016910	3	Ralgps1	RALGPS1	0.13826	0.0327862	0.459462
ENSRNOG00000002079	14	Mapk10	MAPK10	0.174487	0.0327868	0.459462
ENSRNOG00000036816	2	Wls	WLS	-0.183079	0.0328698	0.460055
ENSRNOG00000013481	19	Cdh11	CDH11	-0.113076	0.0329715	0.460055
ENSRNOG00000006652	6	Ddx1	DDX1	0.1407	0.032973	0.460055
ENSRNOG00000018321	1	Sytl3	SYTL3	-0.929784	0.0329887	0.460055
ENSRNOG00000014025	8	Rasgrf1	RASGRF1	0.233536	0.0329938	0.460055
ENSRNOG00000015236	10	Mybbp1a	MYBBP1A	0.0866489	0.0331268	0.460055
ENSRNOG00000011672	1	Tph1	TPH1	0.438071	0.0331438	0.460055
ENSRNOG00000000081	14	Antxr2	ANTXR2	-0.583354	0.033155	0.460055
ENSRNOG00000049410	17	Chrm3	CHRM3	0.427018	0.0331793	0.460055
ENSRNOG00000018420	9	Slc22a7	SLC22A7	0.64259	0.0331795	0.460055
ENSRNOG00000050190	3	Eng	ENG	-0.237684	0.0332465	0.460055
ENSRNOG00000031993	7	Prim1	PRIM1, AC117378.1	0.145656	0.0332631	0.460055
ENSRNOG00000017020	9	Inpp5d	INPP5D	-0.235734	0.0332669	0.460055
ENSRNOG00000000665	12	Pitpnb	PITPNB	0.149177	0.0332712	0.460055
ENSRNOG00000008463	4	Rundc3b	RUNDC3B	0.173123	0.0333345	0.460055
ENSRNOG00000053588	20	AABR07044631.1		-0.544977	0.0334148	0.460055
ENSRNOG00000015068	5	Il11ra1	IL11RA, AL162231.3	-0.202064	0.0334517	0.460055
ENSRNOG00000008086	6	Dpf3	DPF3	0.497678	0.0334565	0.460055
ENSRNOG00000010146	1	Ndn	NDN	0.165287	0.0334811	0.460055
ENSRNOG00000007426	5	Tmem64	TMEM64	-0.369189	0.0334972	0.460055
ENSRNOG00000033119	3	Plcb4	PLCB4	-0.18574	0.0335173	0.460055
ENSRNOG00000055915	5	Ago1	AGO1	0.323218	0.0335213	0.460055
ENSRNOG00000007400	7	Srebf2	SREBF2	0.0893979	0.0335287	0.460055
ENSRNOG00000002470	10	Ifi47		-0.555731	0.0335447	0.460055
ENSRNOG00000019810	9	Des	DES	-0.993212	0.0337958	0.460696
ENSRNOG00000033940	2	Adgrl4	ADGRL4	-0.234411	0.0338027	0.460696
ENSRNOG00000001865	11	Serpind1	SERPIND1	-1.10994	0.0338093	0.460696
ENSRNOG00000024460	1	Tarsl2	TARS3	0.279991	0.0338126	0.460696
ENSRNOG00000008432	10	Slc22a5	SLC22A5	-0.157129	0.0338183	0.460696
ENSRNOG00000034254	12	Actb	ACTB	0.125031	0.0338364	0.460696
ENSRNOG00000003071	13	Vamp4	VAMP4	0.118208	0.0338759	0.460696
ENSRNOG00000026336	16	Tmem255b	TMEM255B	-0.241901	0.0338816	0.460696
ENSRNOG00000004726	13	Mapkapk2	MAPKAPK2	-0.148108	0.033918	0.460696
ENSRNOG00000003952	13	AABR07020879.1	MAP3K19	0.944031	0.0339364	0.460696
ENSRNOG00000012260	8	Ddx25	DDX25	0.141936	0.033952	0.460696
ENSRNOG00000026914	16	Dnah1	DNAH1	0.826987	0.0339676	0.460696
ENSRNOG00000056216	1	Casp7	CASP7	-0.341878	0.0340978	0.460696
ENSRNOG00000030475	X	Pwwp3b	PWWP3B	0.294213	0.0341027	0.460696
ENSRNOG00000010607	3	Rnf208	RNF208	0.219195	0.0341183	0.460696
ENSRNOG00000020361	8	Ip6k2	IP6K2	0.134465	0.0341287	0.460696
ENSRNOG00000046405	10	Hic1	HIC1	-0.54841	0.0341671	0.460696
ENSRNOG00000018381	17	AABR07027567.1	CDKAL1	0.232814	0.0341695	0.460696
ENSRNOG00000019073	16	Ikbkb	IKBKB	-0.114145	0.0341791	0.460696
ENSRNOG00000021081	2	Vps72	VPS72	0.131276	0.0341887	0.460696
ENSRNOG00000005958	3	Rrbp1	RRBP1	-0.12966	0.034227	0.460811
ENSRNOG00000008901	5	Coro2a	CORO2A	0.273825	0.0343203	0.461281
ENSRNOG00000012611	1	Lpxn	LPXN	-0.181989	0.0343217	0.461281
ENSRNOG00000013141	4	LOC100911625	ENO2	0.123399	0.0343836	0.461414
ENSRNOG00000001713	11	LOC100360218	IL13RA1	-0.343377	0.0343914	0.461414
ENSRNOG00000027990	6	Crip1	CRIP1, AL928654.3	-0.705258	0.0344412	0.461436
ENSRNOG00000021438	7	Tuba1c	TUBA1C	-0.714116	0.0345987	0.461436
ENSRNOG00000025787	11	Spag6l	SPAG6	1.15686	0.0346236	0.461436
ENSRNOG00000019129	1	Fcgbp		0.481714	0.0346425	0.461436
ENSRNOG00000015052	16	Star	STAR	0.56497	0.0346504	0.461436
ENSRNOG00000001559	3	Mtx2	MTX2	0.153662	0.0347039	0.461436
ENSRNOG00000049661	1	Inafm1	INAFM1	-0.179361	0.0347071	0.461436
ENSRNOG00000016877	1	Shisa7	SHISA7	0.564405	0.0347086	0.461436
ENSRNOG00000017052	4	Pianp	PIANP	0.134293	0.0348295	0.461436
ENSRNOG00000013577	7	Kdelr3	KDELR3	-0.488678	0.0348863	0.461436
ENSRNOG00000049918	9	Lrg1	LRG1	-0.69243	0.0349605	0.461436
ENSRNOG00000022635	1	Dlg2	DLG2	0.321819	0.0350121	0.461436
ENSRNOG00000017628	8	Tagln	TAGLN	-0.975098	0.0350158	0.461436
ENSRNOG00000045952	12	Ephb4	EPHB4	-0.236519	0.035071	0.461436
ENSRNOG00000018044	17	Phyh	PHYH	-0.138399	0.035077	0.461436
ENSRNOG00000007374	4	Tac1	TAC1	0.519075	0.0351143	0.461436
ENSRNOG00000022218	2	Ifi44	IFI44	-0.249574	0.035123	0.461436
ENSRNOG00000015365	9	Col4a3	COL4A3	-0.361042	0.0351429	0.461436
ENSRNOG00000004515	14	Pes1	PES1	0.0929945	0.0351743	0.461436
ENSRNOG00000010126	6	Riox1	RIOX1	0.164401	0.0352014	0.461436
ENSRNOG00000017468	1	Trappc6a	TRAPPC6A	-0.186781	0.0352617	0.461436
ENSRNOG00000015201	8	Tmem266	TMEM266	0.258146	0.0352696	0.461436
ENSRNOG00000000824	20	Dse	DSE, Z84488.2	-0.326163	0.0353014	0.461436
ENSRNOG00000002368	13	Iars2	IARS2	0.115491	0.0353091	0.461436
ENSRNOG00000013634	8	Myd88	MYD88	-0.230404	0.0353215	0.461436
ENSRNOG00000009280	4	Mkrn1	MKRN1	0.10306	0.0353385	0.461436
ENSRNOG00000008988	7	Cyp2d2	CYP2D7, CYP2D6	-0.725722	0.0353568	0.461436
ENSRNOG00000014628	16	Pomk	POMK	0.091982	0.0353681	0.461436
ENSRNOG00000008680	8	Loxl1	LOXL1	-0.596439	0.0353687	0.461436
ENSRNOG00000047493	4	Slco1a4	SLCO1A2	-0.224264	0.0353928	0.461436
ENSRNOG00000013866	9	Usp49	USP49	0.260789	0.0354115	0.461436
ENSRNOG00000061253	1	AABR07006038.1		0.699054	0.0354327	0.461436
ENSRNOG00000057152	10	AABR07028998.1		-0.30297	0.0354406	0.461436
ENSRNOG00000047581	9	AABR07066700.1		0.154907	0.0354654	0.461436
ENSRNOG00000017462	2	Spata5	SPATA5	0.19819	0.0355493	0.461436
ENSRNOG00000001313	20	Gnaz	GNAZ	0.163193	0.0356462	0.461436
ENSRNOG00000018590	14	Drg1	DRG1	0.155041	0.035665	0.461436
ENSRNOG00000055433	2	Trim46	TRIM46	0.231073	0.0357316	0.461436
ENSRNOG00000017635	1	Inpp5a	INPP5A	-0.090971	0.0357491	0.461436
ENSRNOG00000039530	5	Ccl27	CCL27	0.201892	0.0357917	0.461436
ENSRNOG00000042320	13	Slc41a1	SLC41A1	-0.217387	0.0358726	0.461436
ENSRNOG00000047102	20	Popdc3	POPDC3	-0.341596	0.0359183	0.461436
ENSRNOG00000009955	2	Plch1	PLCH1	0.230288	0.0359545	0.461436
ENSRNOG00000001185	12	RGD1311899	C12orf43	0.117397	0.0359581	0.461436
ENSRNOG00000020072	18	Pcdhb9	PCDHB4	0.25148	0.0360225	0.461436
ENSRNOG00000033361	7	Slc39a5	SLC39A5	-0.478108	0.0360429	0.461436
ENSRNOG00000010083	10	Prpsap1	PRPSAP1	-0.0802891	0.0360543	0.461436
ENSRNOG00000060689	4	Parp11	PARP11	0.180983	0.0360634	0.461436
ENSRNOG00000020771	10	RGD1561590	SAP18	0.301152	0.0361126	0.461436
ENSRNOG00000022822	1	Fam169b	FAM169B	-0.312969	0.0361169	0.461436
ENSRNOG00000012721	19	Ednra	EDNRA	-0.521414	0.0361192	0.461436
ENSRNOG00000005580	10	Itgb4	ITGB4	-0.450653	0.0361442	0.461436
ENSRNOG00000002823	10	Mapk9	MAPK9	0.134293	0.0361561	0.461436
ENSRNOG00000060742	10	AABR07029809.1		0.691643	0.0361607	0.461436
ENSRNOG00000008960	7	Fgf22	FGF22	0.459164	0.0361883	0.461436
ENSRNOG00000013847	1	Nova2	NOVA2	0.291598	0.0361996	0.461436
ENSRNOG00000000842	20	Ddah2	DDAH2	-0.145174	0.0362119	0.461436
ENSRNOG00000013717	17	Bmp6	BMP6	-0.720977	0.036216	0.461436
ENSRNOG00000015280	16	Actr8	ACTR8	0.108078	0.0362211	0.461436
ENSRNOG00000019492	8	Pomgnt2	POMGNT2	0.168994	0.0362277	0.461436
ENSRNOG00000009590	16	Stox2	STOX2	0.359404	0.0362376	0.461436
ENSRNOG00000014890	1	Mrpl43	MRPL43	0.131363	0.0362714	0.461436
ENSRNOG00000047230	1	AABR07002134.1	ZNF551	0.241767	0.0362871	0.461436
ENSRNOG00000025494	14	Nsun7	NSUN7	0.18685	0.0363392	0.461436
ENSRNOG00000057447	8	Kri1	KRI1	0.128671	0.036366	0.461436
ENSRNOG00000025100	13	Ikbke	IKBKE	-0.282387	0.0363792	0.461436
ENSRNOG00000005378	7	Gna15	GNA15	-0.202642	0.0363969	0.461436
ENSRNOG00000049714	5	Asap3	ASAP3	-0.391413	0.0364743	0.462037
ENSRNOG00000019257	17	Kif27	KIF27	0.417352	0.0365419	0.462514
ENSRNOG00000016275	18	Ttr	TTR	2.10237	0.0366046	0.462928
ENSRNOG00000010423	7	Misp	MISP	-0.591802	0.0366771	0.463465
ENSRNOG00000017414	1	Irf7	IRF7	-0.422196	0.0367423	0.463909
ENSRNOG00000030537	10	Slc26a11	SLC26A11	0.219482	0.0367824	0.464036
ENSRNOG00000015593	1	Sigirr	SIGIRR	-0.40676	0.0368513	0.464525
ENSRNOG00000008062	4	Dqx1	DQX1	-0.210444	0.0368846	0.464565
ENSRNOG00000011488	1	Sergef	SERGEF	0.16117	0.0369193	0.464624
ENSRNOG00000017469	1	Anxa1	ANXA1	-0.513696	0.0369826	0.464663
ENSRNOG00000007230	7	Kank3	KANK3	-0.219442	0.0369965	0.464663
ENSRNOG00000005708	5	Mmp16	MMP16	0.238436	0.0370128	0.464663
ENSRNOG00000010685	8	Tbx18	TBX18	-0.761579	0.0370462	0.464704
ENSRNOG00000015903	4	Add2	ADD2	0.308121	0.0371281	0.465025
ENSRNOG00000055142	1	Ect2l	ECT2L	0.57967	0.0371321	0.465025
ENSRNOG00000053079	10	AC117889.1	ERCC4	0.340783	0.0372847	0.465694
ENSRNOG00000023197	18	Zfp608	ZNF608	0.158233	0.0372978	0.465694
ENSRNOG00000026742	6	Ypel5	YPEL5	0.129399	0.0373472	0.465694
ENSRNOG00000005641	5	Fbxl4	FBXL4	0.178334	0.0373644	0.465694
ENSRNOG00000002129	14	Lrrc8b	LRRC8B	0.240105	0.0373648	0.465694
ENSRNOG00000051196	15	AABR07018038.1	PARP4	-0.251093	0.0373666	0.465694
ENSRNOG00000023895	5	Ube2u	UBE2U	0.55865	0.0374002	0.465737
ENSRNOG00000005904	10	Cdc27	CDC27	0.214787	0.0374317	0.465752
ENSRNOG00000023576	9	RGD1305645	ECRG4	-0.431352	0.0375549	0.46601
ENSRNOG00000024849	13	Tor1aip2	TOR1AIP2	-0.115507	0.037564	0.46601
ENSRNOG00000003384	10	Hs3st3b1	HS3ST3B1	-0.679376	0.0375781	0.46601
ENSRNOG00000011971	4	C1s	C1S	-0.392393	0.0375985	0.46601
ENSRNOG00000027747	3	Ninl	NINL	-0.37725	0.0376034	0.46601
ENSRNOG00000004614	3	Lypd6b	LYPD6B	0.497758	0.0377865	0.467903
ENSRNOG00000000704	12	Cmklr1	CMKLR1	-0.469262	0.037886	0.46876
ENSRNOG00000020193	9	Runx2	RUNX2	-0.260985	0.0379328	0.468962
ENSRNOG00000030049	2	Znhit6	ZNHIT6	0.161934	0.0379841	0.469221
ENSRNOG00000005094	14	C1qtnf7	C1QTNF7	-0.832804	0.0381184	0.469946
ENSRNOG00000010107	16	AABR07025295.1	PALLD	-0.469994	0.0381435	0.469946
ENSRNOG00000005729	19	Palm3	PALM3	0.212056	0.0381879	0.469946
ENSRNOG00000016957	9	Igfbp2	IGFBP2	-0.685879	0.038227	0.469946
ENSRNOG00000052173	2	AABR07008439.1	RANBP3L	-0.955633	0.0382275	0.469946
ENSRNOG00000016848	1	Fzd4	FZD4	-0.207329	0.0382347	0.469946
ENSRNOG00000017178	19	Hydin	HYDIN	0.642351	0.038256	0.469946
ENSRNOG00000000245	10	Slc16a6	SLC16A6	-0.240436	0.038319	0.470191
ENSRNOG00000004342	6	Ahr	AC019117.4, AHR	-0.324077	0.0383369	0.470191
ENSRNOG00000036675	1	Btbd16	BTBD16	0.695497	0.0383912	0.470254
ENSRNOG00000010238	2	Chmp4c	CHMP4C	-0.692115	0.0384461	0.470254
ENSRNOG00000050469	4	LOC100912034	GNG11	-0.574319	0.038455	0.470254
ENSRNOG00000005063	6	Atl1	ATL1	0.140433	0.0384674	0.470254
ENSRNOG00000007851	6	Psma3	PSMA3	0.10286	0.0384944	0.470254
ENSRNOG00000051291	1	Dnhd1	DNHD1	0.241415	0.0385356	0.470384
ENSRNOG00000019518	16	Pde4c	PDE4C, AC008397.2	-0.285122	0.038599	0.470609
ENSRNOG00000009815	15	Pnma2	PNMA2	0.184655	0.038615	0.470609
ENSRNOG00000005809	4	Arhgdib	ARHGDIB	-0.237435	0.0387063	0.47106
ENSRNOG00000006670	X	Rai2	RAI2	0.168488	0.0387131	0.47106
ENSRNOG00000015278	9	Myl12a	MYL12A	-0.260038	0.0389597	0.473688
ENSRNOG00000007532	3	RGD1305178	C9orf78	0.0948102	0.0389953	0.473746
ENSRNOG00000036839	7	Hnrnpa1	HNRNPA1	0.098059	0.0390539	0.473873
ENSRNOG00000012147	14	Nop14	NOP14	0.174932	0.0391009	0.473873
ENSRNOG00000008423	6	Gpr22	GPR22	0.537678	0.0391038	0.473873
ENSRNOG00000002746	11	Fstl1	FSTL1	-0.255782	0.0391573	0.473873
ENSRNOG00000008195	7	Ywhaz	YWHAZ	0.115425	0.0391742	0.473873
ENSRNOG00000059801	7	Lima1	LIMA1	-0.145664	0.0391911	0.473873
ENSRNOG00000018561	1	Pprc1	PPRC1	0.131575	0.0392565	0.473873
ENSRNOG00000007214	5	Oma1	OMA1	-0.2297	0.0392696	0.473873
ENSRNOG00000014610	1	Anpep	ANPEP	-0.383657	0.0393186	0.473873
ENSRNOG00000015095	15	Spryd7	SPRYD7	0.123119	0.0394617	0.473873
ENSRNOG00000011762	15	Elf1	ELF1	-0.210707	0.0394855	0.473873
ENSRNOG00000018159	4	Anxa4	ANXA4	-0.356976	0.0395204	0.473873
ENSRNOG00000051499	7	Tcf3	TCF3	-0.121115	0.0395345	0.473873
ENSRNOG00000037815	12	Acad10	ACAD10	-0.119862	0.0395907	0.473873
ENSRNOG00000039985	X	Ube2a	UBE2A	0.13223	0.039623	0.473873
ENSRNOG00000049782	14	Csf2ra	CSF2RA	-0.325889	0.0396655	0.473873
ENSRNOG00000002659	10	Ciita	CIITA	-0.914589	0.0396687	0.473873
ENSRNOG00000057713	4	Cav2	CAV2	-0.256813	0.0396727	0.473873
ENSRNOG00000020505	1	Map4k1	MAP4K1	-0.30792	0.0396882	0.473873
ENSRNOG00000021104	1	Emp3	EMP3	-0.687417	0.0396969	0.473873
ENSRNOG00000057451	7	Itga5	ITGA5	-0.527677	0.039708	0.473873
ENSRNOG00000010799	2	Noct	NOCT	0.207694	0.0397111	0.473873
ENSRNOG00000054259	6	Klf11	KLF11	-0.185167	0.0397344	0.473873
ENSRNOG00000042118	2	Cplane1	CPLANE1	0.244246	0.0397441	0.473873
ENSRNOG00000059061	14	Uqcr10	UQCR10	-0.124321	0.0397746	0.473873
ENSRNOG00000048980	15	Gng2	GNG2	0.15063	0.0398362	0.473873
ENSRNOG00000018994	1	Psmc4	PSMC4	0.115201	0.0398722	0.473873
ENSRNOG00000007808	4	Nap1l5	NAP1L5	0.205544	0.0398952	0.473873
ENSRNOG00000013714	18	Snrpd1	SNRPD1	0.0974739	0.0398964	0.473873
ENSRNOG00000045844	18	Impact	IMPACT	0.152418	0.0399459	0.474096
ENSRNOG00000013914	6	Gpr132	GPR132	-0.57747	0.0399814	0.474153
ENSRNOG00000027408	2	Ppid	PPID	0.193963	0.0401202	0.475258
ENSRNOG00000024278	1	Rbm42	RBM42	0.108196	0.0401361	0.475258
ENSRNOG00000016538	17	Itga8	ITGA8	-0.604329	0.040184	0.475348
ENSRNOG00000059765	7	Asic1	ASIC1	0.162549	0.0402282	0.475348
ENSRNOG00000001627	11	Abi3bp	ABI3BP	-0.80294	0.0402362	0.475348
ENSRNOG00000019971	16	Kxd1	KXD1	-0.102007	0.0403055	0.475802
ENSRNOG00000025065	5	RGD1560436	C1orf109	0.447969	0.0403455	0.475911
ENSRNOG00000006865	6	Laptm4a	LAPTM4A	-0.217467	0.0403873	0.47604
ENSRNOG00000013720	14	Aebp1	AEBP1	-0.716565	0.0404291	0.476169
ENSRNOG00000028041	1	Tnnt1	TNNT1	0.781745	0.0404684	0.47619
ENSRNOG00000034191	13	Fmo1	FMO1	-0.648886	0.0404926	0.47619
ENSRNOG00000001439	12	Srrm3	SRRM3	0.174981	0.0405799	0.476852
ENSRNOG00000018434	16	Stab1	STAB1	-0.545699	0.0407103	0.477458
ENSRNOG00000051854	2	Enpep	ENPEP	-0.365662	0.0407717	0.477458
ENSRNOG00000031731	12	Fam216a	FAM216A	0.121521	0.0408373	0.477458
ENSRNOG00000011566	4	Cecr2	CECR2	0.263986	0.0408871	0.477458
ENSRNOG00000019920	1	Doc2a	DOC2A	0.374156	0.0409407	0.477458
ENSRNOG00000014743	10	Hagh	HAGH	0.168146	0.0409626	0.477458
ENSRNOG00000029762	7	Acr	ACR	0.496211	0.0410894	0.477458
ENSRNOG00000010950	4	Cep41	CEP41	0.194257	0.0411146	0.477458
ENSRNOG00000021213	2	Lix1l	LIX1L	-0.119391	0.0411292	0.477458
ENSRNOG00000019387	16	Ifi30	IFI30	-0.184107	0.041133	0.477458
ENSRNOG00000058372	10	Ac1576		-0.267878	0.0411864	0.477458
ENSRNOG00000025624	8	Arhgap20	ARHGAP20	0.208529	0.0412069	0.477458
ENSRNOG00000006968	4	Mrpl19	MRPL19	0.158827	0.0412814	0.477458
ENSRNOG00000023991	16	Rab20	RAB20	-0.401409	0.0412847	0.477458
ENSRNOG00000004616	10	Npm1		0.106854	0.0413136	0.477458
ENSRNOG00000015751	16	Cyp4f18	CYP4F3	-1.11366	0.0413199	0.477458
ENSRNOG00000010111	6	Exoc3l4	EXOC3L4	-0.500395	0.0413342	0.477458
ENSRNOG00000015297	9	RGD1561662	C6orf132	-0.671522	0.0413538	0.477458
ENSRNOG00000000413	20	Pln	PLN	-1.04216	0.0413596	0.477458
ENSRNOG00000020804	8	Smarcc1	SMARCC1	0.127212	0.0413729	0.477458
ENSRNOG00000020527	1	Drap1	DRAP1	0.0998827	0.0413874	0.477458
ENSRNOG00000025735	4	Wdr86	WDR86	-0.967598	0.0413986	0.477458
ENSRNOG00000011885	1	Rhpn2	RHPN2	-0.223074	0.041429	0.477458
ENSRNOG00000057569	1	Ahnak	AHNAK	-0.423526	0.0414824	0.477458
ENSRNOG00000034180	10	LOC100360841		-0.118972	0.0414836	0.477458
ENSRNOG00000014936	1	Ifitm2	IFITM2, IFITM3, IFITM1	-0.502975	0.04155	0.477458
ENSRNOG00000012369	1	Fam174b	FAM174B	-0.479281	0.0415616	0.477458
ENSRNOG00000016362	1	Gpr4	GPR4	-0.352509	0.0415659	0.477458
ENSRNOG00000001081	12	Ogfod2	OGFOD2	0.155035	0.0415701	0.477458
ENSRNOG00000019203	3	Eya2	EYA2	-0.459964	0.0415966	0.477458
ENSRNOG00000031222	X	RGD1561327	MAGEA10	0.233027	0.0416134	0.477458
ENSRNOG00000037113	10	Slfn2	SLFN12, SLFN12L	-0.293532	0.0416217	0.477458
ENSRNOG00000039745	13	Pm20d1	PM20D1	-0.302504	0.0417148	0.478125
ENSRNOG00000037718	10	Cfap52	CFAP52	0.645975	0.0417594	0.478125
ENSRNOG00000010090	4	Ccdc174	CCDC174	0.141112	0.0418079	0.478125
ENSRNOG00000046172	6	Sf3b6	SF3B6	0.123056	0.0418221	0.478125
ENSRNOG00000052730	10	Psmb3	PSMB3	0.111165	0.0418503	0.478125
ENSRNOG00000021318	6	Epas1	EPAS1	-0.131264	0.0418657	0.478125
ENSRNOG00000004632	7	Pmch	PMCH	0.993591	0.0419669	0.478621
ENSRNOG00000014783	1	Pgghg	PGGHG	-0.332805	0.0419713	0.478621
ENSRNOG00000020060	1	Atf5	ATF5	-0.0982408	0.0420118	0.478729
ENSRNOG00000020300	1	Lsp1	LSP1	-0.299259	0.0421121	0.479519
ENSRNOG00000011346	1	Ehd2	EHD2	-0.27591	0.0421559	0.479663
ENSRNOG00000009005	8	Slco2a1	SLCO2A1	-0.840941	0.0422134	0.479722
ENSRNOG00000013229	8	Mthfs	MTHFS, ST20-MTHFS	-0.219956	0.0422232	0.479722
ENSRNOG00000025670	14	Shisa3	SHISA3	-0.593441	0.0423782	0.480577
ENSRNOG00000047984	8	Mrps22	MRPS22	0.195483	0.0423943	0.480577
ENSRNOG00000054843	1	AABR07005593.1		1.98098	0.0424307	0.480577
ENSRNOG00000011803	9	Lrfn2	LRFN2	0.382704	0.0425084	0.480577
ENSRNOG00000033894	16	AABR07024769.1	NRG3	0.254413	0.0425107	0.480577
ENSRNOG00000019433	16	Rab3a	RAB3A	0.133652	0.0425136	0.480577
ENSRNOG00000057630	9	AABR07068590.2		-0.440659	0.0425165	0.480577
ENSRNOG00000019211	2	Olfml3	OLFML3	-0.425675	0.0425567	0.480679
ENSRNOG00000019572	16	Lsm4	LSM4	0.0854764	0.0427234	0.481825
ENSRNOG00000000172	3	Sqor	SQOR, AC090527.3	-0.248751	0.042734	0.481825
ENSRNOG00000026661	12	Hcar1	HCAR1	-0.952876	0.0427518	0.481825
ENSRNOG00000014241	5	Ece1	ECE1	-0.176837	0.0428036	0.482056
ENSRNOG00000013101	15	Pcdh8	PCDH8	0.306452	0.0428403	0.482074
ENSRNOG00000005550	6	Lrfn5	LRFN5	0.275433	0.042896	0.482074
ENSRNOG00000021287	10	Hexim2	HEXIM2	0.16168	0.0428989	0.482074
ENSRNOG00000055860	4	Arl8b	ARL8B	0.0867998	0.0429615	0.482425
ENSRNOG00000030319	6	Morn2	MORN2	-0.271216	0.0430671	0.48326
ENSRNOG00000004367	7	Elk3	ELK3	-0.224423	0.0431003	0.483281
ENSRNOG00000053247	3	Snx21	SNX21	-0.111495	0.0431787	0.483487
ENSRNOG00000004311	7	Gpr182	GPR182	-0.608017	0.0431813	0.483487
ENSRNOG00000019592	9	AABR07068304.1	IQCA1	0.649373	0.043218	0.483547
ENSRNOG00000019453	1	Rps5	RPS5	-0.0935089	0.0432937	0.483842
ENSRNOG00000036829	7	Nckap1l	NCKAP1L	-0.283728	0.0433261	0.483842
ENSRNOG00000008243	3	Slc43a1	SLC43A1	-0.596273	0.0433999	0.483842
ENSRNOG00000039730	1	Orai3	ORAI3	-0.160189	0.0434372	0.483842
ENSRNOG00000006958	12	AC126572.1	ZNF12	0.190825	0.0434378	0.483842
ENSRNOG00000014178	2	Acad9	ACAD9	0.0800844	0.0434627	0.483842
ENSRNOG00000011446	8	Vill	VILL	-0.792387	0.0434639	0.483842
ENSRNOG00000013162	X	Zcchc12	ZCCHC18, ZCCHC12	0.233373	0.0435024	0.483921
ENSRNOG00000028266	3	Lrrc55	LRRC55	0.426838	0.0435498	0.4841
ENSRNOG00000003428	14	Rufy3	RUFY3	0.1487	0.0436537	0.484905
ENSRNOG00000049982	4	Pex26	PEX26	0.152597	0.0437613	0.485604
ENSRNOG00000019240	2	Ampd2	AMPD2	0.167503	0.0437796	0.485604
ENSRNOG00000024818	5	Eva1b	EVA1B	-0.287371	0.0438761	0.486239
ENSRNOG00000061129	3	Psmd14	PSMD14	0.156018	0.0439202	0.486239
ENSRNOG00000016411	1	Rps12	RPS12	-0.0904245	0.0439385	0.486239
ENSRNOG00000050554	1	LOC100362342	C10orf143	-0.492042	0.0439629	0.486239
ENSRNOG00000009054	8	Elmod1	ELMOD1	0.250639	0.0440135	0.486246
ENSRNOG00000029047	17	Cubn	CUBN	-0.638078	0.0440265	0.486246
ENSRNOG00000016983	15	Myh7	MYH7	0.539218	0.0440765	0.48645
ENSRNOG00000010912	4	Mrps25	MRPS25	0.112259	0.0442056	0.487526
ENSRNOG00000007779	5	Kank4	KANK4	-0.305384	0.0442495	0.487661
ENSRNOG00000028077	11	Cfap44	CFAP44	1.60242	0.0443235	0.487762
ENSRNOG00000020948	8	Pth1r	PTH1R	-0.216307	0.0443604	0.487762
ENSRNOG00000051711	11	Kpna1	KPNA1	0.128325	0.044436	0.487762
ENSRNOG00000004390	7	Alx1	ALX1	-1.07964	0.0444587	0.487762
ENSRNOG00000023794	8	Mei4	MEI4	0.503035	0.0444946	0.487762
ENSRNOG00000047746	1	AABR07000398.1		-0.935717	0.044546	0.487762
ENSRNOG00000028638	11	Il10rb	IL10RB	-0.234161	0.0445726	0.487762
ENSRNOG00000008586	7	Aldh1l2	ALDH1L2	0.732859	0.0446561	0.487762
ENSRNOG00000020412	1	Sf3b2	SF3B2	0.0893206	0.0446895	0.487762
ENSRNOG00000001427	12	Orai2	ORAI2	0.293521	0.0447182	0.487762
ENSRNOG00000011624	3	Kcnq2	KCNQ2	0.30718	0.0448157	0.487762
ENSRNOG00000003515	13	Ephx1	EPHX1	-0.35296	0.0448747	0.487762
ENSRNOG00000015301	18	Elp2	ELP2	0.105162	0.0448915	0.487762
ENSRNOG00000031916	7	Timeless	TIMELESS	-0.243276	0.0449427	0.487762
ENSRNOG00000002556	X	NEWGENE_1562416	TSR2	0.0906135	0.0449506	0.487762
ENSRNOG00000001309	12	Camkk2	CAMKK2	0.338069	0.0449787	0.487762
ENSRNOG00000008686	7	Tigd5		0.277525	0.0449834	0.487762
ENSRNOG00000011752	2	Sh3d19	SH3D19	-0.181154	0.0450077	0.487762
ENSRNOG00000028896	4	LOC100911545	A2M	-0.300395	0.0450556	0.487762
ENSRNOG00000003291	13	Creg1	CREG1	-0.114573	0.045115	0.487762
ENSRNOG00000014259	5	Mycl	MYCL	0.369811	0.0452066	0.487762
ENSRNOG00000037199	8	Spink8	SPINK8	-0.720451	0.045209	0.487762
ENSRNOG00000039086	8	Ccdc153	CCDC153	1.05531	0.0452224	0.487762
ENSRNOG00000020501	7	Tjp3	TJP3	0.962401	0.0452549	0.487762
ENSRNOG00000057557	2	Prlr	PRLR	1.55977	0.0452658	0.487762
ENSRNOG00000013428	4	Atp6v0a4	ATP6V0A4	0.305549	0.0452856	0.487762
ENSRNOG00000003736	9	Col5a2	COL5A2	-0.266948	0.0453015	0.487762
ENSRNOG00000018087	17	Vim	VIM	-0.690931	0.0453173	0.487762
ENSRNOG00000019017	2	Gstm6	GSTM1	0.313986	0.0453832	0.487762
ENSRNOG00000004560	3	Cacna1b	CACNA1B	0.177977	0.0454586	0.487762
ENSRNOG00000007564	14	Evc	EVC	-0.260588	0.0454593	0.487762
ENSRNOG00000018954	19	Tsnaxip1	TSNAXIP1	0.642121	0.0455108	0.487762
ENSRNOG00000020623	1	Aldh16a1	ALDH16A1	-0.144371	0.0455248	0.487762
ENSRNOG00000026978	5	Oscp1	OSCP1	0.165852	0.0456068	0.487762
ENSRNOG00000004870	13	Dyrk3	DYRK3	0.308303	0.0456365	0.487762
ENSRNOG00000012634	5	Fbxo10	FBXO10	0.306609	0.0456447	0.487762
ENSRNOG00000016422	19	Klhl36	KLHL36	0.17751	0.0456591	0.487762
ENSRNOG00000053631	6	Tdrd9	TDRD9	-0.660398	0.0456716	0.487762
ENSRNOG00000012083	10	St6galnac2	ST6GALNAC2	-0.349311	0.0457956	0.487762
ENSRNOG00000000604	20	Hdac2	HDAC2	0.143495	0.045834	0.487762
ENSRNOG00000010825	5	Snapc3	SNAPC3	0.143761	0.0458362	0.487762
ENSRNOG00000026646	5	Ndufs5	NDUFS5	0.12293	0.0458505	0.487762
ENSRNOG00000012347	4	Gata2	GATA2	-0.254748	0.0458579	0.487762
ENSRNOG00000003357	9	Col3a1	COL3A1	-0.891854	0.0458665	0.487762
ENSRNOG00000013465	19	Tepp	TEPP	0.484934	0.0458966	0.487762
ENSRNOG00000011394	6	Kif3c	KIF3C	0.161289	0.0459227	0.487762
ENSRNOG00000028498	14	Wdr1	WDR1	0.0820775	0.0459228	0.487762
ENSRNOG00000015153	2	Ints3	INTS3	0.0937863	0.045928	0.487762
ENSRNOG00000016058	1	Kazald1	KAZALD1	-0.359945	0.0459725	0.487762
ENSRNOG00000011151	1	Tenm4	TENM4	0.324309	0.046005	0.487762
ENSRNOG00000055962	X	Bgn	BGN	-0.727919	0.0460056	0.487762
ENSRNOG00000037957	11	Aifm3	AIFM3	-0.155704	0.0460119	0.487762
ENSRNOG00000039496	X	Plp2	PLP2	-0.401188	0.0460327	0.487762
ENSRNOG00000019176	X	Kcne5	KCNE5	0.385413	0.0460428	0.487762
ENSRNOG00000011463	5	Psmb2	PSMB2	0.17262	0.0460488	0.487762
ENSRNOG00000026866	7	Syn3	SYN3	0.319923	0.0460948	0.487762
ENSRNOG00000007457	3	Serping1	SERPING1	-0.708586	0.0461187	0.487762
ENSRNOG00000016543	5	Trim63	TRIM63	-0.48614	0.046131	0.487762
ENSRNOG00000006591	3	Fam163b	FAM163B	0.539216	0.0462088	0.487762
ENSRNOG00000007496	10	Mtmr4	MTMR4	0.110411	0.0462109	0.487762
ENSRNOG00000000394	20	Srgn	SRGN	-0.229707	0.0462303	0.487762
ENSRNOG00000031662	1	Slc6a5	SLC6A5	1.08483	0.0462913	0.487762
ENSRNOG00000017557	9	LOC100362216	C2orf72	0.727084	0.0463754	0.487762
ENSRNOG00000019381	5	Eri3	ERI3	0.102613	0.046402	0.487762
ENSRNOG00000011799	8	Ccdc159	CCDC159	0.179645	0.0464286	0.487762
ENSRNOG00000060407	7	Cacna1i		0.410989	0.0464351	0.487762
ENSRNOG00000003229	X	Tspan7	TSPAN7	0.117168	0.0464502	0.487762
ENSRNOG00000003365	13	Cadm3	CADM3	0.125992	0.0464516	0.487762
ENSRNOG00000002322	13	RGD1310587	C1orf115	-0.275451	0.0464563	0.487762
ENSRNOG00000016945	5	Pla2g2a	PLA2G2A	-1.19502	0.0464716	0.487762
ENSRNOG00000026171	8	Bbs4	BBS4	0.123279	0.0465207	0.4878
ENSRNOG00000023969	4	Herc6	HERC6	-0.363042	0.0465385	0.4878
ENSRNOG00000004699	3	Fibin	FIBIN	-0.457883	0.0466423	0.48831
ENSRNOG00000053675	7	Dhh	DHH	-0.638322	0.0467065	0.48831
ENSRNOG00000025730	X	Armcx3	ARMCX3	0.137641	0.0467222	0.48831
ENSRNOG00000018748	10	Slc16a11	SLC16A11	-0.470058	0.0467365	0.48831
ENSRNOG00000004937	7	AABR07057765.1		0.241654	0.0467527	0.48831
ENSRNOG00000053943	10	Cops3	COPS3	0.136729	0.0467811	0.48831
ENSRNOG00000026211	19	Mri1	MRI1	0.176166	0.0468434	0.48831
ENSRNOG00000020587	1	Efemp2	EFEMP2	-0.261053	0.0468797	0.48831
ENSRNOG00000034093	2	AABR07011951.1	HSPA8	0.353516	0.0468946	0.48831
ENSRNOG00000057619	10	LOC100912068	HIC1	-0.746452	0.0469119	0.48831
ENSRNOG00000025545	10	Tvp23a	TVP23A	0.231736	0.0469352	0.48831
ENSRNOG00000005576	4	Rpia	RPIA	-0.139385	0.0469835	0.488483
ENSRNOG00000007036	5	Tgfbr1	TGFBR1	-0.119966	0.0470491	0.488575
ENSRNOG00000028883	10	AABR07072078.1		0.359992	0.0470869	0.488575
ENSRNOG00000030547	4	Dpp6	DPP6	0.138633	0.0470874	0.488575
ENSRNOG00000029862	8	Spc24	SPC24	-0.385533	0.0471774	0.48888
ENSRNOG00000047040	1	Lhb		-0.731666	0.0472444	0.48888
ENSRNOG00000000598	20	Tube1	TUBE1	0.171773	0.0472643	0.48888
ENSRNOG00000017191	1	Trim5	TRIM5, AC104389.5	-0.249737	0.0473328	0.48888
ENSRNOG00000053469	10	AABR07030861.1	TMC6	-0.247	0.0473479	0.48888
ENSRNOG00000005003	6	Ptprn2	PTPRN2	0.117949	0.0473484	0.48888
ENSRNOG00000053787	4	Mdfic	MDFIC	-0.249661	0.0474443	0.48888
ENSRNOG00000005496	4	Ing3	ING3	0.121281	0.0474462	0.48888
ENSRNOG00000016912	2	Btf3	BTF3	0.145605	0.0474505	0.48888
ENSRNOG00000017227	1	Ppme1	PPME1	0.100464	0.0474595	0.48888
ENSRNOG00000018952	16	Sema3g	SEMA3G	-0.257454	0.0474653	0.48888
ENSRNOG00000010141	7	Ttll1	TTLL1	0.132195	0.0475291	0.488943
ENSRNOG00000019622	9	Ackr3	ACKR3	-0.262703	0.0475348	0.488943
ENSRNOG00000030019	2	Atp1a1	ATP1A1	0.141056	0.0476111	0.489185
ENSRNOG00000004133	X	Slc7a3	SLC7A3	0.263343	0.0476732	0.489185
ENSRNOG00000061415	6	Taf1b	TAF1B	0.182548	0.0476769	0.489185
ENSRNOG00000004060	6	Calm2	CALM1	0.1466	0.0476945	0.489185
ENSRNOG00000015401	18	Mapk4	MAPK4	-0.114421	0.0477169	0.489185
ENSRNOG00000012160	17	Syk	SYK	-0.234753	0.0478066	0.48978
ENSRNOG00000004904	7	Pa2g4		0.109988	0.0478613	0.489976
ENSRNOG00000016412	8	Fxyd6	FXYD6	0.254222	0.0479079	0.489976
ENSRNOG00000016496	1	Ctsc	CTSC	-0.367767	0.0479284	0.489976
ENSRNOG00000004198	6	Stxbp6	STXBP6	0.300496	0.0479702	0.489976
ENSRNOG00000025476	1	Tmem252	TMEM252	-0.576563	0.0480025	0.489976
ENSRNOG00000006422	15	Kcnk16	KCNK16	1.38222	0.0480163	0.489976
ENSRNOG00000014982	15	Slc35f4	SLC35F4	0.389644	0.0480808	0.49031
ENSRNOG00000019264	4	Ltbr	LTBR	-0.178455	0.0482687	0.491161
ENSRNOG00000015078	1	Ifitm3	IFITM2, IFITM3, IFITM1	-0.46371	0.048297	0.491161
ENSRNOG00000004361	7	Parp10	PARP10	-0.386941	0.0483765	0.491161
ENSRNOG00000020058	2	Celsr2	CELSR2	0.178238	0.048397	0.491161
ENSRNOG00000037607	1	Rplp2		-0.160653	0.0484051	0.491161
ENSRNOG00000018681	2	Nes	NES	-0.322288	0.048454	0.491161
ENSRNOG00000052459	10	AABR07030603.2		0.228621	0.048466	0.491161
ENSRNOG00000056786	19	Piezo1	PIEZO1	-0.256218	0.048483	0.491161
ENSRNOG00000018242	10	Camkk1	CAMKK1	0.37946	0.0484921	0.491161
ENSRNOG00000023458	X	Dcaf12l1	DCAF12L2	0.173375	0.0485134	0.491161
ENSRNOG00000008781	6	Erg28	ERG28	0.0929019	0.0485145	0.491161
ENSRNOG00000016413	8	Pstpip1	PSTPIP1	-0.391473	0.0485574	0.49122
ENSRNOG00000019742	10	Stat3	STAT3	-0.135727	0.0486173	0.49122
ENSRNOG00000001274	12	Vps29	VPS29	0.132678	0.0486255	0.49122
ENSRNOG00000014623	10	Smurf2	SMURF2	-0.0928246	0.0486476	0.49122
ENSRNOG00000007290	13	Atp1a2	ATP1A2	-0.133236	0.0486944	0.491371
ENSRNOG00000016846	5	Pik3cd	PIK3CD	-0.152823	0.0487608	0.491465
ENSRNOG00000001044	12	Aimp2	AIMP2	0.151482	0.0488333	0.491465
ENSRNOG00000040109	9	Treml1	TREML1	-0.592586	0.0488676	0.491465
ENSRNOG00000046829	14	Kdr	KDR	-0.307548	0.0488725	0.491465
ENSRNOG00000002332	X	Mospd1	MOSPD1	-0.706022	0.0489072	0.491465
ENSRNOG00000006238	3	Traf2	TRAF2	-0.145262	0.0489573	0.491465
ENSRNOG00000036703	1	Itgax	ITGAX	-0.90931	0.0489813	0.491465
ENSRNOG00000020695	1	Tead2	TEAD2	-0.329303	0.0490015	0.491465
ENSRNOG00000033064	2	Edil3	EDIL3	0.171244	0.0490426	0.491465
ENSRNOG00000012333	16	Kbtbd11	KBTBD11	0.296122	0.0490461	0.491465
ENSRNOG00000025001	12	Pcolce	PCOLCE	-0.672694	0.0490542	0.491465
ENSRNOG00000059558	4	AABR07062344.2		0.871653	0.0492342	0.492397
ENSRNOG00000027592	4	Rerg	RERG	0.433976	0.04935	0.492397
ENSRNOG00000002997	10	Slc9a3r2	SLC9A3R2	-0.139191	0.0493627	0.492397
ENSRNOG00000014361	17	Edn1	EDN1	-0.469541	0.0493745	0.492397
ENSRNOG00000062125	9	Aox3		-0.737912	0.0493949	0.492397
ENSRNOG00000012810	2	Rfesd	RFESD	-0.243152	0.0494761	0.492397
ENSRNOG00000004282	6	Arl4a	ARL4A	-0.272224	0.0494934	0.492397
ENSRNOG00000009031	4	Gucy2c	GUCY2C	-0.744956	0.0495126	0.492397
ENSRNOG00000014585	18	Cfap53		0.291924	0.0495187	0.492397
ENSRNOG00000052688	10	Dnah2	DNAH2	0.850687	0.0495195	0.492397
ENSRNOG00000010253	4	Cd163	CD163	-0.615383	0.049537	0.492397
ENSRNOG00000055404	2	AABR07012826.1		0.906155	0.0495664	0.492397
ENSRNOG00000008151	8	Plscr4	PLSCR4	-0.316011	0.0495815	0.492397
ENSRNOG00000011849	9	Ndufs1	NDUFS1	0.14051	0.0496329	0.492397
ENSRNOG00000048682	20	Zwint	ZWINT	0.0907064	0.0496366	0.492397
ENSRNOG00000048412	6	RGD1309028	FAM181A	0.356176	0.0496702	0.492397
ENSRNOG00000046468	2	Ptgfr	PTGFR	-0.694371	0.0496897	0.492397
ENSRNOG00000062065	20	AABR07044444.2		0.81664	0.0498402	0.493571
ENSRNOG00000017272	2	Mrps27	MRPS27	0.136596	0.0499626	0.493886
ENSRNOG00000053679	4	AABR07060862.1		-0.247325	0.0499912	0.493886
ENSRNOG00000014798	3	RGD1309540	C11orf49	0.0914268	0.0499994	0.493886
ENSRNOG00000010930	4	Usp39	USP39	0.121838	0.05	0.493886
