# Supplementary material for: Sex-specific nicotine sensitization and imprinting of self-administration in rats inform GWAS findings on human addiction phenotypes
Source: Neuropsychopharmacology. 2021 May 18;46(10):1746–56. doi: 10.1038/s41386-021-01027-0 (PMC8358005; doi:10.1038/s41386-021-01027-0)
Supplement: Supplementary file 4 — Supplementary Tables 3,4,6-13 [file 41386_2021_1027_MOESM4_ESM.xlsx]

## Sheet: Table S3
Table S3. Top-ranking sensitization (SST) VTA and self-administration (SA) NAc core DE genes associated with smoking GWAS phenotypes
Gene_set	Gene_ID	Chr	Gene_symbol	Human Symbol	log2FoldChange	p_value	Smoking GWAS	qPCR_confirm
SST VTA	ENSRNOG00000024825	13	Fam163a	FAM163A	-0.728933	0.0128165	SmkInit	n.t.
	ENSRNOG00000002468	13	Tnr	TNR	-0.59744	0.00298832	SmkInit,DrnkWk	n.t.
	ENSRNOG00000000237	10	RGD1310429	C17orf75	-0.565631	0.00392622	SmkInit	n.t.
	ENSRNOG00000038068	15	Pcdh9	PCDH9	-0.487969	0.00187448	SmkInit	n.t.
	ENSRNOG00000050220	6	Nrxn1	NRXN1	-0.465031	0.00351335	SmkInit	n.t.
	ENSRNOG00000048297	1	LOC108348175	QKI	-0.424946	0.000355613	SmkInit	n.t.
	ENSRNOG00000005369	3	Kcnj3	KCNJ3	-0.406182	0.00823323	SmkInit	n.t.
	ENSRNOG00000013282	2	Mctp1	MCTP1	-0.357808	0.00942841	SmkInit	n.t.
	ENSRNOG00000006003	4	Ctnna2	CTNNA2	-0.295481	0.00106748	SmkInit	yes
	ENSRNOG00000013875	9	Fbxl17	FBXL17	-0.284304	0.000581105	SmkInit	no
	ENSRNOG00000002626	10	Car10	CA10	-0.2798	0.00896671	SmkInit	n.t.
	ENSRNOG00000008088	3	Btbd3	BTBD3	-0.254926	0.00915764	CigDay	n.t.
	ENSRNOG00000048898	12	Wasf3	WASF3	-0.238634	0.0143447	DrnkWk	n.t.
	ENSRNOG00000002875	13	Klhl20	KLHL20	-0.234391	0.00236451	SmkInit,DrnkWk	n.t.
	ENSRNOG00000010185	9	RGD1306941	C2orf69	-0.19852	0.00630709	SmkInit	n.t.
	ENSRNOG00000004901	6	Slc4a1ap	SLC4A1AP	-0.180675	0.00298845	DrnkWk	n.t.
	ENSRNOG00000037437	12	Golga3	GOLGA3	-0.178296	0.00819163	SmkInit	n.t.
	ENSRNOG00000003276	10	Myo1d	MYO1D	-0.174583	0.0139124	SmkInit	n.t.
	ENSRNOG00000020076	1	Borcs7	BORCS7, BORCS7-ASMT	-0.167416	0.00330942	SmkInit	n.t.
	ENSRNOG00000009276	2	Schip1	SCHIP1, IQCJ-SCHIP1	-0.129986	0.00950765	SmkInit	n.t.
	ENSRNOG00000002855	14	Rfc1	RFC1	-0.125387	0.013813	DrnkWk	n.t.
	ENSRNOG00000001009	12	Bri3	BRI3	0.120738	0.0116988	SmkInit	n.t.
	ENSRNOG00000005298	6	Zfp513	ZNF513	0.174884	0.00265803	DrnkWk	n.t.
	ENSRNOG00000007102	3	Acss1	ACSS1	0.181623	0.0131045	DrnkWk	n.t.
	ENSRNOG00000019741	16	Isyna1	ISYNA1	0.207204	0.00469699	SmkInit	n.t.
	ENSRNOG00000001501	1	Snrpa	SNRPA	0.228365	0.00386454	CigDay,SmkCes	n.t.
	ENSRNOG00000017560	3	Mdk	MDK	0.245894	0.00217487	SmkInit	n.t.
	ENSRNOG00000047867	8	Klhdc8b	KLHDC8B	0.324353	6.19001e-05	CigDay,SmkCes	yes
	ENSRNOG00000028036	8	Adamts7	ADAMTS7	0.448483	0.00470813	CigDay	n.t.
	ENSRNOG00000046405	10	Hic1	HIC1	0.459869	0.00354549	SmkInit	n.t.
SA NAc core	ENSRNOG00000002468	13	Tnr	TNR	0.839494	0.000149449	SmkInit,DrnkWk	n.t.
	ENSRNOG00000018873	1	Fam168a	FAM168A	0.405756	1.4635e-05	SmkInit	yes
	ENSRNOG00000000593	20	Rev3l	REV3L	-0.471032	5.29879e-05	SmkInit	yes
	ENSRNOG00000018153	8	Rbm5	RBM5	-0.241195	6.01014e-05	SmkInit	n.t.
	ENSRNOG00000061845	4	Cttnbp2	CTTNBP2	-0.330034	9.92754e-05	SmkInit	yes
	ENSRNOG00000059715	14	Cc2d2a	CC2D2A	-0.325056	0.00016236	SmkInit	n.t.
	ENSRNOG00000014689	10	Zbtb4	ZBTB4	0.474313	0.000340947	SmkInit	n.t.
	ENSRNOG00000026277	3	Zc3h6	ZC3H6	-0.485318	0.000346626	SmkInit	n.t.

## Sheet: Table S4
Table S4. Overlapping genes associated with NIC SST between male and female VTA
Gene	Human orthologs	Chr	Smoking GWAS hit	baseMean_Mvta	log2FoldChange_Mvta	p_value	baseMean_Fvta	log2FoldChange_Fvta	p_value	Direction_change	Gene description
Slc18a3	SLC18A3	chr16		25.7849	-1.33191	0.0207905	45.0735	1.36816	0.0313255	male_VTA_down/female_VTA_up	vesicular acetylcholine transporter
Slc6a5	SLC6A5	chr1		156.46	-0.667403	0.0345349	258.905	1.08483	0.0462913	male_VTA_down/female_VTA_up	sodium- and chloride-dependent glycine transporter 2
Car10	CA10	chr10	SmkInit	186.133	-0.2798	0.00896671	225.363	0.545316	0.00188834	male_VTA_down/female_VTA_up	carbonic anhydrase-related protein 10 precursor
Camk1d	CAMK1D	chr17		272.691	-0.432867	0.00339303	312.735	0.542869	0.027873	male_VTA_down/female_VTA_up	calcium/calmodulin-dependent protein kinase type 1D
Slc7a14	SLC7A14	chr2		48.5904	-0.468418	0.0201271	51.1819	0.534589	0.0249862	male_VTA_down/female_VTA_up	probable cationic amino acid transporter
Rab3c	RAB3C	chr2		196.74	-0.356857	0.00456582	192.857	0.444894	0.017101	male_VTA_down/female_VTA_up	ras-related protein Rab-3C
Jazf1	JAZF1	chr4		121.458	-0.368172	0.00180911	117.22	0.438864	0.000106174	male_VTA_down/female_VTA_up	JAZF zinc finger 1
Chrm3	CHRM3	chr17		366.327	-0.323393	0.0399309	492.591	0.427018	0.0331793	male_VTA_down/female_VTA_up	muscarinic acetylcholine receptor M3
LOC100910130	FAM50A	chrX		458.152	-0.385423	0.0321114	454.078	0.38643	0.0120221	male_VTA_down/female_VTA_up	ChrX gene; family with sequence similarity 50, member A (Fam50a)
Scn8a	SCN8A	chr7		1031.45	-0.19162	0.0348187	1007.47	0.382549	0.0180445	male_VTA_down/female_VTA_up	sodium channel protein type 8 subunit alpha
Prox1	PROX1	chr13		400.845	-0.242805	0.0251938	409.773	0.37818	0.0259515	male_VTA_down/female_VTA_up	prospero homeobox protein 1
Stox2	STOX2	chr16		406.797	-0.355325	0.0219936	358.093	0.359404	0.0362376	male_VTA_down/female_VTA_up	storkhead-box protein 2
St8sia3	ST8SIA3	chr18		128.494	-0.293984	0.0323569	123.722	0.334433	0.0214688	male_VTA_down/female_VTA_up	alpha 2,8-sialyltransferase
Myt1l	MYT1L	chr6		313.304	-0.32445	0.014607	345.689	0.329943	0.027748	male_VTA_down/female_VTA_up	myelin transcription factor 1-like protein
Dlg2	DLG2	chr1		254.027	-0.328203	0.0269094	249.169	0.321819	0.0350121	male_VTA_down/female_VTA_up	disks large homolog 2
Brinp3	BRINP3	chr13		339.447	-0.238272	0.045926	368.282	0.307825	0.00188172	male_VTA_down/female_VTA_up	BMP/retinoic acid-inducible neural-specific protein 3 precursor
Tarsl2	TARSL2	chr1		150.02	-0.263709	0.026951	148.553	0.279991	0.0338126	male_VTA_down/female_VTA_up	threonine--tRNA ligase 2, cytoplasmic
Slc1a2	SLC1A2	chr3		313.407	-0.327105	0.00621924	303.756	0.274154	0.00294871	male_VTA_down/female_VTA_up	excitatory amino acid transporter 2
Syn2	SYN2	chr4		1667.29	-0.245529	0.0369323	1889.51	0.266182	0.028944	male_VTA_down/female_VTA_up	synapsin-2
Atp2b3	ATP2B3	chrX		1214.84	-0.163606	0.0200159	1320.87	0.241624	0.0154141	male_VTA_down/female_VTA_up	ChrX gene; plasma membrane calcium-transporting ATPase 3
LOC103693430	ATP5MD	chr10		467.558	-0.237501	0.0319913	415.517	0.230892	0.0222481	male_VTA_down/female_VTA_up	NA
Btbd3	BTBD3	chr3	CigDay	784.923	-0.254926	0.00915764	732.687	0.230128	0.014143	male_VTA_down/female_VTA_up	BTB/POZ domain-containing protein 3
Fgf12	FGF12	chr11		715.742	-0.225006	0.00346975	765.237	0.227	0.0242803	male_VTA_down/female_VTA_up	fibroblast growth factor 12
Ctnna2	CTNNA2	chr4	SmkInit	544.058	-0.295481	0.00106748	587.208	0.207913	0.00476244	male_VTA_down/female_VTA_up	catenin alpha-2
Armcx4	ARMCX4	chrX		948.532	-0.187463	0.0102621	1021	0.193745	0.00675699	male_VTA_down/female_VTA_up	ChrX gene; armadillo repeat-containing X-linked protein 4
Nudcd1	NUDCD1	chr7		262.888	-0.223446	0.0253864	297.566	0.181823	0.0210894	male_VTA_down/female_VTA_up	nudC domain-containing protein 1
Calm2	CALM1	chr6		15324.3	-0.14815	0.0110039	15468.4	0.16847	0.0196804	male_VTA_down/female_VTA_up	calmodulin-2
Copg2	COPG2	chr4		1342.75	-0.148303	0.0104563	1372.24	0.167659	0.0132264	male_VTA_down/female_VTA_up	coatomer subunit gamma-2
Rab6a	RAB6A	chr1		8839.81	-0.119917	0.00290973	9282.41	0.163171	0.0220105	male_VTA_down/female_VTA_up	ras-related protein Rab-6A
Rufy3	RUFY3	chr14		2492.35	-0.132111	0.0268096	2586.27	0.1487	0.0436537	male_VTA_down/female_VTA_up	protein RUFY3
Schip1	SCHIP1	chr2	SmkInit	2230.41	-0.129986	0.00950765	2305.59	0.137808	0.0153897	male_VTA_down/female_VTA_up	schwannomin interacting protein 1
Armcx3	ARMCX3	chrX		1543.8	-0.133239	0.0410886	1569.21	0.137641	0.0467222	male_VTA_down/female_VTA_up	ChrX gene; rmadillo repeat-containing X-linked protein 3
Mapk9	MAPK9	chr10		3910.72	-0.0990805	0.0425165	4034.18	0.134293	0.0361561	male_VTA_down/female_VTA_up	mitogen-activated protein kinase 9
Smarcc1	SMARCC1	chr8	SmkInit	477.104	-0.158747	0.0164653	466.86	0.127212	0.0413729	male_VTA_down/female_VTA_up	SWI/SNF complex subunit SMARCC1
Iars2	IARS2	chr13		970.509	-0.120642	0.0240141	937.78	0.115491	0.0353091	male_VTA_down/female_VTA_up	isoleucine--tRNA ligase, mitochondrial
Gpatch11	GPATCH11	chr6		983.021	-0.120138	0.0107145	1021.82	0.112396	0.0275729	male_VTA_down/female_VTA_up	G patch domain-containing protein 11
AABR07011951.1	HSPA8	chr2		3373.6	-0.278165	0.0108059	3147.21	0.353516	0.0468946	male_VTA_down/female_VTA_up	NA
AABR07015081.2	#N/A	chr14		24.0725	1.74517	0.00714758	84.0553	-1.77135	0.00367864	male_VTA_up/female_VTA_down
Tbx6	TBX6	chr1		23.6737	0.751777	0.00294929	28.841	-0.786161	0.00745465	male_VTA_up/female_VTA_down
Xirp1	XIRP1	chr8		71.5405	0.663758	0.0410479	60.2799	-0.784051	0.0161165	male_VTA_up/female_VTA_down
AABR07058464.1	#N/A	chr7		100.5	0.567997	0.0242801	74.9386	-0.769175	0.00579403	male_VTA_up/female_VTA_down
Tmem200b	TMEM200B	chr5		59.3624	0.506687	0.0306218	53.8979	-0.70721	0.0147828	male_VTA_up/female_VTA_down
Adamts15	ADAMTS15	chr8		582.677	0.539456	0.036189	490.331	-0.660145	0.0177214	male_VTA_up/female_VTA_down
LOC100911486	MEGF6	chr5		526.292	0.547173	0.0100232	385.652	-0.615444	0.0180615	male_VTA_up/female_VTA_down
Fmo1	FMO1	chr13		325.637	0.462404	0.0476959	278.995	-0.648886	0.0404926	male_VTA_up/female_VTA_down
Plscr1	PLSCR1	chr8		165.96	0.449022	0.0172832	152.533	-0.610459	0.00595527	male_VTA_up/female_VTA_down
Stab1	STAB1	chr16	SmkInit	498.719	0.49722	0.0299995	378.77	-0.545699	0.0407103	male_VTA_up/female_VTA_down
Col4a6	COL4A6	chrX		124.037	0.478717	0.0490162	93.0998	-0.54267	0.0223549	male_VTA_up/female_VTA_down
Hic1	HIC1	chr10	SmkInit	102.03	0.459869	0.00354549	77.9087	-0.54841	0.0341671	male_VTA_up/female_VTA_down
Anxa1	ANXA1	chr1		241.323	0.420645	0.0399856	199.247	-0.513696	0.0369826	male_VTA_up/female_VTA_down
Lama5	LAMA5	chr3		1134.76	0.364613	0.0148473	972.382	-0.549591	0.00938054	male_VTA_up/female_VTA_down
Akr1c19	#N/A	chr17		204.412	0.415542	0.023367	181.976	-0.452674	0.00403747	male_VTA_up/female_VTA_down
Rbpms2	RBPMS2	chr8		295.794	0.345967	0.0388953	280.041	-0.543417	0.00481366	male_VTA_up/female_VTA_down
Copz2	COPZ2	chr10		212.804	0.396895	0.0412711	183.355	-0.467742	0.0147526	male_VTA_up/female_VTA_down
Asgr2	ASGR2	chr10		137.139	0.347189	0.0436075	138.003	-0.512927	0.00659868	male_VTA_up/female_VTA_down
Gng11	GNG11	chr4		696.609	0.324708	0.039275	573.189	-0.507525	0.0190915	male_VTA_up/female_VTA_down
Nid2	NID2	chr15		643.892	0.408518	0.0117066	498.878	-0.399567	0.0128672	male_VTA_up/female_VTA_down
Ninl	NINL	chr3	SmkInit	207.979	0.431503	0.0314571	169.961	-0.37725	0.0376034	male_VTA_up/female_VTA_down
Vstm4	VSTM4	chr16		404.148	0.360185	0.0138453	326.608	-0.442406	0.0192359	male_VTA_up/female_VTA_down
Clec2g	#N/A	chr4		1200.56	0.297971	0.042903	1054.45	-0.500084	0.00889376	male_VTA_up/female_VTA_down
Six5	SIX5	chr1		177.369	0.336013	0.0197347	158.199	-0.407003	0.002484	male_VTA_up/female_VTA_down
Ajuba	AJUBA	chr15		293.91	0.306662	0.00807822	257.257	-0.445322	0.00173751	male_VTA_up/female_VTA_down
Eif4ebp1	EIF4EBP1	chr16		216.272	0.332759	0.0217039	224.983	-0.405514	0.00668431	male_VTA_up/female_VTA_down
Abcc6	ABCC6	chr1		341.649	0.323945	0.00810062	266.508	-0.413682	0.00344058	male_VTA_up/female_VTA_down
Dock6	DOCK6	chr8		753.573	0.322516	0.00502508	626.694	-0.407244	0.00926381	male_VTA_up/female_VTA_down
Bst2	BST2	chr16		272.683	0.308933	0.0394479	234.694	-0.423858	0.00999908	male_VTA_up/female_VTA_down
Ssc5d	SSC5D	chr1		1040.22	0.295816	0.0470507	856.423	-0.43465	0.0154898	male_VTA_up/female_VTA_down
Cmtm3	CMTM3	chr19		179.266	0.295015	0.0462419	155.08	-0.414939	0.0110388	male_VTA_up/female_VTA_down
Klra2	#N/A	chr4		115.013	0.254991	0.0414529	101.913	-0.47821	0.00280801	male_VTA_up/female_VTA_down
Spc24	SPC24	chr8		63.5671	0.309209	0.042293	64.6339	-0.385533	0.0471774	male_VTA_up/female_VTA_down
Adamts10	ADAMTS10	chr7		2097.51	0.310769	0.0372044	1839.93	-0.376108	0.0132002	male_VTA_up/female_VTA_down
Lyl1	LYL1	chr19		113.712	0.323527	0.0180636	90.2847	-0.339479	0.017613	male_VTA_up/female_VTA_down
Fcgrt	FCGRT	chr1		1500.11	0.278981	0.0447569	1323.97	-0.35447	0.0230314	male_VTA_up/female_VTA_down
Loxl3	LOXL3	chr4		139.547	0.280219	0.0359976	125.796	-0.34903	0.0160062	male_VTA_up/female_VTA_down
Dock8	DOCK8	chr1		263.858	0.275508	0.00704622	261.456	-0.354073	0.0111704	male_VTA_up/female_VTA_down
Id3	ID3	chr5		2011.3	0.240681	0.00388573	1720.81	-0.39032	0.00419507	male_VTA_up/female_VTA_down
Tmem140	TMEM140	chr4		163.472	0.258426	0.0239422	142.141	-0.36001	0.028965	male_VTA_up/female_VTA_down
Pgghg	PGGHG	chr1		224.629	0.278384	0.0267647	188.328	-0.332805	0.0419713	male_VTA_up/female_VTA_down
Pstpip1	PSTPIP1	chr8		113.52	0.234742	0.0405441	91.7455	-0.391473	0.0485574	male_VTA_up/female_VTA_down
Rrad	RRAD	chr19		155.692	0.228171	0.0182557	148.67	-0.383073	0.0136867	male_VTA_up/female_VTA_down
Trim47	AC087289.1	chr10		389.908	0.213605	0.0453507	371.95	-0.374243	0.00234404	male_VTA_up/female_VTA_down
Tcf7l1	TCF7L1	chr4		355.441	0.225718	0.0395331	301.259	-0.333122	0.0220617	male_VTA_up/female_VTA_down
Tmem51	TMEM51	chr5		435.87	0.229148	0.0284973	372.75	-0.320441	0.014973	male_VTA_up/female_VTA_down
Rarg	RARG	chr7		593.632	0.223312	0.0196583	567.659	-0.322528	0.0190939	male_VTA_up/female_VTA_down
Ikbke	IKBKE	chr13		233.113	0.253131	0.0266929	191.57	-0.282387	0.0363792	male_VTA_up/female_VTA_down
Efemp2	EFEMP2	chr1		877.611	0.249642	0.0404327	767.696	-0.261053	0.0468797	male_VTA_up/female_VTA_down
Tmem150a	TMEM150A	chr4		790.297	0.203811	0.0114372	706.043	-0.285881	0.00921056	male_VTA_up/female_VTA_down
Dhrs3	DHRS3	chr5		1150.11	0.17454	0.0189494	1111.35	-0.304764	0.010636	male_VTA_up/female_VTA_down
LOC100911766	TSPAN4	chr1		802.924	0.177606	0.0163508	806.263	-0.291785	0.00213501	male_VTA_up/female_VTA_down
Tmem86a	TMEM86A	chr1		365.073	0.232412	0.0140584	298.685	-0.215812	0.0196798	male_VTA_up/female_VTA_down
Fcer1g	FCER1G	chr13		685.678	0.204304	0.00495705	615.419	-0.242035	0.0205698	male_VTA_up/female_VTA_down
Vangl1	VANGL1	chr2		574.391	0.225157	0.0263872	490.022	-0.216442	0.0237826	male_VTA_up/female_VTA_down
Tyrobp	TYROBP	chr1		425.054	0.209669	0.0163349	382.759	-0.217438	0.0248319	male_VTA_up/female_VTA_down
Atp6v0e1	ATP6V0E1	chr10		1010.37	0.179541	0.0325506	991.878	-0.237227	0.0101501	male_VTA_up/female_VTA_down
Nbl1	NBL1	chr5		5376.76	0.16911	0.0375205	4612.86	-0.243335	0.00864723	male_VTA_up/female_VTA_down
Doc2g	#N/A	chr1		240.482	0.226828	0.0321021	215.895	-0.179326	0.0242303	male_VTA_up/female_VTA_down
RT1-CE4	#N/A	chr20		293.693	0.212068	0.0215697	274.21	-0.180617	0.00738622	male_VTA_up/female_VTA_down
Tpcn1	TPCN1	chr12		3950.63	0.1789	0.000423689	3643.94	-0.193561	0.0111322	male_VTA_up/female_VTA_down
Slc12a4	SLC12A4	chr19		1343.02	0.147291	0.0159945	1182.25	-0.19901	0.0194297	male_VTA_up/female_VTA_down
Orai3	ORAI3	chr1		439.087	0.16589	0.018875	429.223	-0.160189	0.0434372	male_VTA_up/female_VTA_down
Plod1	PLOD1	chr5		1492.22	0.122252	0.0440615	1341.55	-0.211648	0.008064	male_VTA_up/female_VTA_down
Ece1	ECE1	chr5		2227.95	0.14287	0.0365878	2167.58	-0.176837	0.0428036	male_VTA_up/female_VTA_down
Zfp36l2	ZFP36L2	chr6		1527.66	0.125252	0.0234514	1312.37	-0.188777	0.0137678	male_VTA_up/female_VTA_down
Aifm3	AIFM3	chr11		2539.52	0.150612	0.0258913	2347.44	-0.155704	0.0460119	male_VTA_up/female_VTA_down
Prkab1	PRKAB1	chr12		600.358	0.135814	0.0319535	544.177	-0.146068	0.0181414	male_VTA_up/female_VTA_down
Rplp1	RPLP1	chr8		14330.6	0.136531	0.0169114	14655.5	-0.143736	0.0198884	male_VTA_up/female_VTA_down
Rpl31	#N/A	chr9		3005.43	0.130975	0.033196	3265.54	-0.144616	0.00525395	male_VTA_up/female_VTA_down
Surf4	SURF4	chr3		2429.3	0.129562	0.0305409	2298.39	-0.109849	0.0302096	male_VTA_up/female_VTA_down
Shisa3	SHISA3	chr14		127.495	-0.469677	0.00699614	102.04	-0.593441	0.0423782	male_VTA_down/female_VTA_down
Tbccd1	TBCCD1	chr11		327.417	-0.184618	0.0458928	333.669	-0.134241	0.0285645	male_VTA_down/female_VTA_down
Tcf3	TCF3	chr7		655.488	-0.120183	0.0327652	659.012	-0.121115	0.0395345	male_VTA_down/female_VTA_down
Calr	CALR	chr19		11010	0.083474	0.0375593	10709.2	0.100869	0.0145049	male_VTA_up/female_VTA_up
Ip6k2	IP6K2	chr8	CigDay,SmkCes,SmkInit	1230.39	0.104652	0.0455965	1308.95	0.134465	0.0341287	male_VTA_up/female_VTA_up
Rai2	RAI2	chrX		240.163	0.259509	0.0287699	230.775	0.168488	0.0387131	male_VTA_up/female_VTA_up
Ube2u	UBE2U	chr5		14.6716	0.78751	0.0431514	21.1873	0.55865	0.0374002	male_VTA_up/female_VTA_up

## Sheet: Table S6
Table S6. Overlapping genes between SA NAc core and SST VTA
Gene	chr	Smoking GWAS hit	SA_Nac_c_base	SA_Nac_c_Fold	p_value	SST_VTA_base	SST_VTA_Fold	p_value	Direction_change
Ccnt1	chr7		21.2203	1.64752	0.0184729	26.0492	-0.90609	0.00679514	SA_Nac_up/SST_VTA_down
Tnr	chr13	SmkInit,DrnkWk	155.237	0.839494	0.000149449	188.644	-0.59744	0.00298832	SA_Nac_up/SST_VTA_down
Stac2	chr10		1213.08	0.545282	0.000467401	1352.82	-0.560679	0.0346286	SA_Nac_up/SST_VTA_down
Slc4a4	chr14		213.049	0.428632	0.0377335	801.245	-0.458521	0.00688821	SA_Nac_up/SST_VTA_down
Dzank1	chr3		35.8711	0.884572	0.0219107	188.001	-0.452897	0.0133995	SA_Nac_up/SST_VTA_down
LOC108348175	chr1	SmkInit	253.655	0.332705	0.0354809	899.009	-0.424946	0.000355613	SA_Nac_up/SST_VTA_down
Rmnd5a	chr4		87.7051	0.499026	0.0383994	217.571	-0.421088	0.0110581	SA_Nac_up/SST_VTA_down
Kcnj10	chr13		93.2094	0.501512	0.0365777	634.462	-0.41923	0.00240137	SA_Nac_up/SST_VTA_down
Pex5l	chr2		230.14	0.422657	0.011346	693.558	-0.417827	0.00272732	SA_Nac_up/SST_VTA_down
Spred1	chr3		128.442	0.449056	0.0370022	185.862	-0.416561	0.00641068	SA_Nac_up/SST_VTA_down
RGD1563986	chr4		128.561	0.469815	0.0181116	331.928	-0.382239	0.00345331	SA_Nac_up/SST_VTA_down
Rasgef1b	chr14		227.772	0.398498	0.0176746	236.217	-0.381223	0.0390672	SA_Nac_up/SST_VTA_down
Foxn3	chr6		127.023	0.575287	0.0288872	545.174	-0.371353	0.0155151	SA_Nac_up/SST_VTA_down
Rprd1a	chr18		137.138	0.498712	0.00723588	216.358	-0.365261	0.000892669	SA_Nac_up/SST_VTA_down
Opcml	chr8		105.493	0.575922	0.0266812	138.118	-0.363478	0.0486191	SA_Nac_up/SST_VTA_down
Zfp106	chr3		739.182	0.47487	0.000540733	2166.12	-0.348521	0.00225688	SA_Nac_up/SST_VTA_down
Zfp488	chr16		50.0464	0.645026	0.0492304	156.28	-0.347432	0.00733275	SA_Nac_up/SST_VTA_down
Samd5	chr1		60.8334	0.896216	0.000593553	97.2182	-0.346262	0.00562869	SA_Nac_up/SST_VTA_down
Stard4	chr18		246.38	0.332908	0.0403793	359.534	-0.342721	0.00686646	SA_Nac_up/SST_VTA_down
Hipk3	chr3		190.44	0.415536	0.0126314	320.987	-0.333639	0.0125992	SA_Nac_up/SST_VTA_down
Uhmk1	chr13		286.493	0.426577	0.0094058	1233.11	-0.331965	0.0336	SA_Nac_up/SST_VTA_down
Atf2	chr3		282.367	0.442394	0.00935662	467.294	-0.32687	0.000360123	SA_Nac_up/SST_VTA_down
Nebl	chr17		259.562	0.289734	0.044978	413.677	-0.324941	0.0481056	SA_Nac_up/SST_VTA_down
Tppp	chr1		271.599	0.596246	0.00564589	846.126	-0.323016	0.00348892	SA_Nac_up/SST_VTA_down
Lpgat1	chr13		529.073	0.371346	0.00896838	1398.8	-0.317529	0.00733156	SA_Nac_up/SST_VTA_down
Prkce	chr6		467.941	0.363636	0.0110236	324.314	-0.307328	0.0318317	SA_Nac_up/SST_VTA_down
Efhd2	chr5		3273.15	0.24934	0.0147996	3604.83	-0.303374	0.0424334	SA_Nac_up/SST_VTA_down
Ctnna2	chr4	SmkInit	639.038	0.246607	0.0145234	544.058	-0.295481	0.00106748	SA_Nac_up/SST_VTA_down
LOC103694869	chrKL568418v1		96.8196	0.555799	0.0395219	432.599	-0.294171	0.00696792	SA_Nac_up/SST_VTA_down
Pten	chr1		404.214	0.23286	0.0406084	408.77	-0.283634	0.00612391	SA_Nac_up/SST_VTA_down
Rapgef4	chr3		2347.64	0.207624	0.0363212	1967.79	-0.2795	0.0079041	SA_Nac_up/SST_VTA_down
AABR07011951.1	chr2		1507.99	0.415948	0.000316554	3373.6	-0.278165	0.0108059	SA_Nac_up/SST_VTA_down
Ypel2	chr10		256.022	0.583806	0.000855491	334.457	-0.277726	0.00943947	SA_Nac_up/SST_VTA_down
Negr1	chr2	SmkInit	258.909	0.419824	0.0161148	305.899	-0.274939	0.043752	SA_Nac_up/SST_VTA_down
Gnai1	chr4		489.668	0.312187	0.00331635	865.8	-0.272779	0.00857108	SA_Nac_up/SST_VTA_down
Akap6	chr6		847.477	0.25394	0.00775646	1061.09	-0.26489	2.98e-05	SA_Nac_up/SST_VTA_down
Mobp	chr8		9076.94	0.324555	0.00444357	30450.4	-0.264639	0.00685131	SA_Nac_up/SST_VTA_down
Ppp1r16b	chr3		718.69	0.477635	2.822e-05	1592	-0.262479	0.0208813	SA_Nac_up/SST_VTA_down
Eml1	chr6		976.521	0.21801	0.0212266	1993.39	-0.260812	0.0079502	SA_Nac_up/SST_VTA_down
Sema7a	chr8		1463.11	0.365277	8.43764e-06	1925.86	-0.259258	0.047319	SA_Nac_up/SST_VTA_down
Abi2	chr9		476.904	0.251987	0.0360289	462.516	-0.256388	0.0183056	SA_Nac_up/SST_VTA_down
Clmn	chr6		218.5	0.306917	0.0382045	646.452	-0.256126	0.0323994	SA_Nac_up/SST_VTA_down
Dtna	chr18		166.507	0.372023	0.0271417	288.018	-0.254367	0.0315299	SA_Nac_up/SST_VTA_down
Spock1	chr17		830.769	0.429218	2.70524e-05	1828.2	-0.253009	0.00838193	SA_Nac_up/SST_VTA_down
rnf141	chr1		219.721	0.500992	0.00215485	546.998	-0.248879	0.00820357	SA_Nac_up/SST_VTA_down
Map6d1	chr11		325.67	0.471769	0.00234	770.432	-0.247521	0.00745201	SA_Nac_up/SST_VTA_down
Tgfa	chr4		1002.2	0.225158	0.00752423	1588.06	-0.245537	0.0155184	SA_Nac_up/SST_VTA_down
Trak2	chr9		8929.57	0.126148	0.0339623	14144.5	-0.243797	0.0133448	SA_Nac_up/SST_VTA_down
Rgmb	chr1		169.681	0.438333	0.00481797	465.244	-0.24185	0.0315403	SA_Nac_up/SST_VTA_down
Enpp4	chr9		1318.32	0.251254	0.00937008	2726.89	-0.238748	0.0155805	SA_Nac_up/SST_VTA_down
Wasf3	chr12	DrnkWk	434.043	0.422822	0.00617309	1243.91	-0.238634	0.0143447	SA_Nac_up/SST_VTA_down
Brinp3	chr13		609.966	0.228796	0.0307345	339.447	-0.238272	0.045926	SA_Nac_up/SST_VTA_down
Bend6	chr9		2326.68	0.153574	0.0237595	3125.44	-0.237467	0.0195205	SA_Nac_up/SST_VTA_down
Mtpn	chr4		760.442	0.507827	0.000349505	759.361	-0.236263	0.0306956	SA_Nac_up/SST_VTA_down
Agap1	chr9		1232.67	0.212215	0.014188	2289.8	-0.235573	0.0015421	SA_Nac_up/SST_VTA_down
Klf9	chr1		777.795	0.212656	0.0319036	513.159	-0.234364	0.0368947	SA_Nac_up/SST_VTA_down
Tf	chr8	CigDay,SmkCes,SmkInit,DrnkWk	13581.6	0.270537	0.0173468	41322.3	-0.228642	0.00603083	SA_Nac_up/SST_VTA_down
Iqsec1	chr4		2257.07	0.234736	0.00083846	3635.34	-0.227638	0.00843781	SA_Nac_up/SST_VTA_down
Mbp	chr18		161879	0.205048	0.0481319	468168	-0.227287	0.0307454	SA_Nac_up/SST_VTA_down
Crk	chr10		225.837	0.477791	0.00113131	489.171	-0.224819	0.0388881	SA_Nac_up/SST_VTA_down
Sema4d	chr17		1761.46	0.275036	0.00229799	4627.84	-0.218069	0.0447763	SA_Nac_up/SST_VTA_down
Ppm1l	chr2		1594.36	0.211207	0.0227394	1770.22	-0.217909	0.00410641	SA_Nac_up/SST_VTA_down
Fam168a	chr1	SmkInit	1742.2	0.405756	1.4635e-05	3469.55	-0.213264	0.0163489	SA_Nac_up/SST_VTA_down
Pacs2	chr6		2889.97	0.253569	0.00580875	8066.92	-0.211185	0.0191705	SA_Nac_up/SST_VTA_down
Tmcc2	chr13		5836.04	0.144748	0.0168593	6891.96	-0.200926	0.0217758	SA_Nac_up/SST_VTA_down
Prkar2a	chr8	CigDay,SmkCes	292.254	0.331411	0.0485215	554.478	-0.199545	0.041798	SA_Nac_up/SST_VTA_down
Tm9sf3	chr1		569.098	0.242693	0.0197387	1007.75	-0.198102	0.0231342	SA_Nac_up/SST_VTA_down
Akt3	chr13		481.863	0.286068	0.0192792	543.915	-0.196691	0.0118516	SA_Nac_up/SST_VTA_down
Hepacam	chr8		465.186	0.340217	0.00442842	863.754	-0.190085	0.00803751	SA_Nac_up/SST_VTA_down
Gatm	chr3		3400.25	0.155373	0.0477277	5907.68	-0.188777	0.00780751	SA_Nac_up/SST_VTA_down
Tspyl4	chr20		689.139	0.452031	0.000246021	1737.35	-0.188307	0.0443464	SA_Nac_up/SST_VTA_down
Ero1a	chr15		508.004	0.194829	0.048981	883.098	-0.185689	0.0109956	SA_Nac_up/SST_VTA_down
Dpy19l1	chr8		2076.34	0.24763	0.00630327	4018.43	-0.184339	0.0206261	SA_Nac_up/SST_VTA_down
Map4	chr8		8653.25	0.1818	0.00181147	16175.9	-0.18283	0.00343753	SA_Nac_up/SST_VTA_down
Cntn1	chr7		1123.65	0.207577	0.0449012	3587.1	-0.178233	0.0138019	SA_Nac_up/SST_VTA_down
Plekhm2	chr5		2650.52	0.163355	0.0194398	3259.97	-0.175262	0.0330952	SA_Nac_up/SST_VTA_down
Tp53inp2	chr3		3726.64	0.176974	0.00160496	7833.96	-0.174912	0.0164392	SA_Nac_up/SST_VTA_down
AABR07028769.1	chr17		2040.36	0.190906	0.0305629	4380.73	-0.174441	0.0334676	SA_Nac_up/SST_VTA_down
Scd2	chr1		58719.8	0.180282	0.00449712	132970	-0.168624	0.00881301	SA_Nac_up/SST_VTA_down
Senp2	chr11		524.281	0.280885	0.0103372	486.261	-0.168344	0.0433847	SA_Nac_up/SST_VTA_down
Chst2	chr8		2254.31	0.175201	0.0383139	1350.81	-0.167256	0.00858217	SA_Nac_up/SST_VTA_down
Kif1c	chr10		5284.16	0.180087	0.0483328	11994.2	-0.16638	0.0241115	SA_Nac_up/SST_VTA_down
Tmod2	chr8		427.713	0.41164	0.000620081	851.976	-0.166133	0.00658458	SA_Nac_up/SST_VTA_down
Sptbn1	chr14		7122.83	0.173068	0.00918563	9788.09	-0.165385	0.0017607	SA_Nac_up/SST_VTA_down
G4	chr20		489.295	0.213794	0.0339973	510.582	-0.161805	0.0339884	SA_Nac_up/SST_VTA_down
Ttbk1	chr9		1832.23	0.181714	0.0331924	1312.03	-0.159187	0.0362727	SA_Nac_up/SST_VTA_down
Ptpn11	chr12	SmkInit	8916.38	0.218114	0.00544841	14947.8	-0.156873	0.03049	SA_Nac_up/SST_VTA_down
Actr2	chr14		1254.11	0.306844	0.00518074	1364.09	-0.148295	0.0302125	SA_Nac_up/SST_VTA_down
Lancl2	chr4		610.344	0.21765	0.0266117	520.641	-0.147293	0.0494649	SA_Nac_up/SST_VTA_down
Clcn4	chrX		1913.59	0.192591	0.0296435	1934.24	-0.146634	0.039216	SA_Nac_up/SST_VTA_down
Smox	chr3		1295.21	0.228697	0.00262631	2680.06	-0.137101	0.0406872	SA_Nac_up/SST_VTA_down
Snx27	chr2		3047.01	0.171093	0.00759041	4205.49	-0.129364	0.0326292	SA_Nac_up/SST_VTA_down
Tomm40l	chr13		607.985	0.262418	0.0227371	771.379	-0.129022	0.0462466	SA_Nac_up/SST_VTA_down
Mvb12b	chr3		5277.9	0.199022	0.00104669	7274.8	-0.127871	0.0171411	SA_Nac_up/SST_VTA_down
Ankh	chr2		2009.8	0.213761	0.00755262	2227.22	-0.117811	0.042932	SA_Nac_up/SST_VTA_down
Ntrk2	chr17		9506.82	0.139736	0.0475627	13013.4	-0.108997	0.0291792	SA_Nac_up/SST_VTA_down
Atxn2	chr12	DrnkWk	1146.85	0.160412	0.0478488	1367.54	-0.103436	0.00526131	SA_Nac_up/SST_VTA_down
AABR07015081.2	chr14		21.6972	-1.70223	0.0079928	24.0725	1.74517	0.00714758	SA_Nac_down/SST_VTA_up
Magix	chrX		17.3449	-1.55556	0.00179227	14.8131	0.698077	0.037869	SA_Nac_down/SST_VTA_up
Plagl1	chr1		70.5976	-1.23835	0.00126323	115.736	0.533349	0.0278577	SA_Nac_down/SST_VTA_up
Anxa1	chr1		66.4674	-0.797714	0.0016816	241.323	0.420645	0.0399856	SA_Nac_down/SST_VTA_up
Ltbp2	chr6		78.5829	-0.517733	0.0367975	89.9881	0.620671	0.0355306	SA_Nac_down/SST_VTA_up
Rreb1	chr17		1703.38	-0.387198	0.0078908	419.096	0.325789	0.0368992	SA_Nac_down/SST_VTA_up
Echdc2	chr5		431.534	-0.311487	0.0127911	87.8901	0.360284	0.0228572	SA_Nac_down/SST_VTA_up
Arhgap6	chrX		570.004	-0.423654	0.000592576	151.565	0.250923	0.0414564	SA_Nac_down/SST_VTA_up
Nnat	chr3		11347.1	-0.279296	0.00043905	30212.9	0.252597	0.013253	SA_Nac_down/SST_VTA_up
Efemp2	chr1		674.187	-0.219071	0.033801	877.611	0.249642	0.0404327	SA_Nac_down/SST_VTA_up
Rfx1	chr19		1565.64	-0.229848	0.00885916	653.459	0.187361	0.0210855	SA_Nac_down/SST_VTA_up
Rbm3	chrX		3477.14	-0.269648	6.02663e-05	1556.48	0.155599	0.0346332	SA_Nac_down/SST_VTA_up
Gtpbp4	chr17		1267.65	-0.255443	0.0027096	808.508	0.11819	0.0463465	SA_Nac_down/SST_VTA_up
Acin1	chr15		6079.45	-0.157592	0.011897	3996.77	0.140389	0.0321723	SA_Nac_down/SST_VTA_up
Plcg1	chr3		10323.9	-0.151083	0.012279	5687.02	0.111421	0.033535	SA_Nac_down/SST_VTA_up
Wnk3	chrX		51.8427	-1.73437	5.24939e-08	65.9256	-0.593749	0.0362125	SA_Nac_down/SST_VTA_down
Sytl5	chrX		27.8905	-0.950109	0.0196423	17.4533	-0.884406	0.0137568	SA_Nac_down/SST_VTA_down
AABR07031494.1	chr18		86.2308	-0.586145	0.00783638	70.3136	-0.446441	0.0155119	SA_Nac_down/SST_VTA_down
Mbnl1	chr2		86.2546	-0.555266	0.024141	177.561	-0.39934	0.0145383	SA_Nac_down/SST_VTA_down
Tmem168	chr4		120.034	-0.5368	0.0174977	118.494	-0.289831	0.025357	SA_Nac_down/SST_VTA_down
Phf20l1	chr7		508.679	-0.497383	0.00880599	194.995	-0.215229	0.0329021	SA_Nac_down/SST_VTA_down
Arfgef3	chr1		106.543	-0.482238	0.022532	133.25	-0.397299	0.0337789	SA_Nac_down/SST_VTA_down
Eml5	chr6		533.568	-0.361783	0.0225084	241.408	-0.345224	0.0293944	SA_Nac_down/SST_VTA_down
Tsga10	chr9		244.802	-0.355155	0.0384956	156.731	-0.299493	0.0436844	SA_Nac_down/SST_VTA_down
Grm5	chr1		264.539	-0.326041	0.0378801	59.5936	-0.484557	0.0165514	SA_Nac_down/SST_VTA_down
Ano3	chr3		3648.63	-0.287822	0.00492593	222.253	-0.699666	0.0116746	SA_Nac_down/SST_VTA_down
Mctp1	chr2	SmkInit	758.724	-0.284949	0.0345865	78.4055	-0.357808	0.00942841	SA_Nac_down/SST_VTA_down
Lrrk2	chr7		1924.84	-0.236266	0.0101314	304.312	-0.2198	0.0171458	SA_Nac_down/SST_VTA_down
Ank3	chr20		5296.26	-0.185458	0.0189707	3557.61	-0.238344	0.0077984	SA_Nac_down/SST_VTA_down
Ece1	chr5		1701.62	0.183112	0.0425245	2227.95	0.14287	0.0365878	SA_Nac_up/SST_VTA_up
Resp18	chr9		1993.44	0.219311	0.0470745	4293.2	0.198175	0.0407643	SA_Nac_up/SST_VTA_up
Slc12a7	chr1		260.945	0.396058	0.0236834	447.202	0.42691	0.0247081	SA_Nac_up/SST_VTA_up
P4ha3	chr1		46.5253	0.70906	0.0225516	33.1049	0.484002	0.0433377	SA_Nac_up/SST_VTA_up

## Sheet: Table S7
Table S7. Overlapping genes between SA VTA and SST VTA males
Gene	chr	Smoking GWAS hit	SA_VTA_baseMean	SA_VTA_Log2Foldchange	SA_VTA_p_value	SST_VTA_baseMean	SST_VTA_Log2Foldchange	SST_VTA_p_value	Direction_change
Art4	4		83.1881	-0.708064	0.0230447	70.6673	-0.542345	0.00191446	SA_VTA_down/SST_VTA_down
Tecta	8		355.649	-0.522691	0.0128258	308.615	-0.386482	0.00183177	SA_VTA_down/SST_VTA_down
Grm8	4		203.779	-0.469758	0.0168154	243.304	-0.752329	0.00199643	SA_VTA_down/SST_VTA_down
Rassf4	4		765.121	-0.40172	0.0102155	784.555	-0.464735	0.00453595	SA_VTA_down/SST_VTA_down
Ranbp6	1		295.756	-0.399628	0.0175603	294.714	-0.256321	0.0149589	SA_VTA_down/SST_VTA_down
Fgf12	11		720.788	-0.37913	0.0207407	715.742	-0.225006	0.00346975	SA_VTA_down/SST_VTA_down
Kif5b	17		1558.57	-0.365315	0.040834	1585.73	-0.428671	0.019147	SA_VTA_down/SST_VTA_down
Chst2	8		1298.69	-0.350111	0.0363005	1350.81	-0.167256	0.00858217	SA_VTA_down/SST_VTA_down
AABR07038849.1	X		425.305	-0.348394	0.0303771	428.265	-0.23212	0.0103257	SA_VTA_down/SST_VTA_down
Snap25	3		26796.5	-0.348046	0.00357987	26465.6	-0.201149	0.0414424	SA_VTA_down/SST_VTA_down
Brinp3	13		354.595	-0.346287	0.044713	339.447	-0.238272	0.045926	SA_VTA_down/SST_VTA_down
Srd5a1	1		1606.93	-0.324206	0.0469398	1533.99	-0.240015	0.00378245	SA_VTA_down/SST_VTA_down
Sucla2	15		3331.57	-0.320663	0.00214542	3207.59	-0.159392	0.0464635	SA_VTA_down/SST_VTA_down
Yae1	17		792.408	-0.313857	0.0351499	719.42	-0.194461	0.0475951	SA_VTA_down/SST_VTA_down
Mrpl47	2		373.849	-0.310616	0.0436451	355.985	-0.182072	0.0301123	SA_VTA_down/SST_VTA_down
Eif5a2	2		2714.99	-0.305863	0.0310889	2579.93	-0.216118	0.0280028	SA_VTA_down/SST_VTA_down
Sqle	7		1845.48	-0.298728	0.0035975	1853.16	-0.151184	0.0234746	SA_VTA_down/SST_VTA_down
Ncald	7		8077.75	-0.29064	0.0440335	8196.97	-0.174724	0.03362	SA_VTA_down/SST_VTA_down
Acat2	1		1531.84	-0.276681	0.0208862	1589.95	-0.140433	0.0397852	SA_VTA_down/SST_VTA_down
Tmem229b	6		1864.33	-0.275559	0.0109662	2003.14	-0.276885	0.0370955	SA_VTA_down/SST_VTA_down
Map9	2		1504.59	-0.256316	0.0172886	1408.3	-0.128888	0.0392775	SA_VTA_down/SST_VTA_down
Nsf	10	SmkInit	12714	-0.250588	0.0348838	13072.6	-0.250854	0.0280814	SA_VTA_down/SST_VTA_down
Cyp51	4		5404.59	-0.240481	0.0259918	5682.48	-0.149757	0.0322559	SA_VTA_down/SST_VTA_down
Wdr7	18		2705.59	-0.235862	0.0273056	2699.23	-0.126702	0.0490031	SA_VTA_down/SST_VTA_down
Fam210a	18		1374.87	-0.229015	0.0210807	1300.66	-0.171936	0.0330483	SA_VTA_down/SST_VTA_down
Vps41	17		1857.31	-0.222345	0.0431608	1779.28	-0.192621	0.00312532	SA_VTA_down/SST_VTA_down
Pafah1b1	10		12673.1	-0.193306	0.0330459	11796.1	-0.158601	0.0297035	SA_VTA_down/SST_VTA_down
Actr6	7		621.043	-0.252058	0.0353558	569.85	0.125331	0.0188802	SA_VTA_down/SST_VTA_up
Atp11a	16		3961.26	0.332818	0.0116714	3618.27	-0.142251	0.0377677	SA_VTA_up/SST_VTA_down
Clmn	6		685.917	0.493021	0.00660596	646.452	-0.256126	0.0323994	SA_VTA_up/SST_VTA_down
Ypel2	10		318.485	0.513357	0.0467276	334.457	-0.277726	0.00943947	SA_VTA_up/SST_VTA_down
Pdzd2	2		377.584	0.571845	0.0120603	405.194	-0.383127	0.0358341	SA_VTA_up/SST_VTA_down
LOC103694857	1		974.437	0.640598	0.0282125	815.233	-0.342714	0.0498705	SA_VTA_up/SST_VTA_down
Atp2b3	X		1440.55	0.64722	0.00185537	1214.84	-0.163606	0.0200159	SA_VTA_up/SST_VTA_down
Cdh23	20		218.738	0.680544	0.0405426	211.033	-0.598215	0.037713	SA_VTA_up/SST_VTA_down
Abhd2	1		289.321	0.685188	0.00678716	257.716	-0.381399	0.0387391	SA_VTA_up/SST_VTA_down
Slc31a1	5		478.276	0.716883	0.0123832	390.031	-0.170897	0.0366515	SA_VTA_up/SST_VTA_down
Tmem72	4		341.725	2.87071	0.0291702	63.1972	-2.26331	0.00589025	SA_VTA_up/SST_VTA_down
Ybx1	5		2658.38	0.218718	0.0373681	2494.01	0.158715	0.0330778	SA_VTA_up/SST_VTA_up
Usp36	10		1071.13	0.230653	0.0478789	1015.27	0.16885	0.0198672	SA_VTA_up/SST_VTA_up
Arhgef1	1		2561.87	0.25648	0.0217508	2473.66	0.147597	0.0208742	SA_VTA_up/SST_VTA_up
Npr2	5		1663.31	0.260957	0.0231316	1636.85	0.112565	0.0452247	SA_VTA_up/SST_VTA_up
Slx4	10		1510.25	0.2692	0.0213086	1511.08	0.155194	0.0370327	SA_VTA_up/SST_VTA_up
Col11a2	20		8492.79	0.277719	0.0165914	7731.67	0.187805	0.0350843	SA_VTA_up/SST_VTA_up
Setd1a	1		1794.09	0.284026	0.0300788	1700.15	0.141694	0.0264287	SA_VTA_up/SST_VTA_up
Nfrkb	8		1636.62	0.300129	0.019103	1586.25	0.147946	0.0262723	SA_VTA_up/SST_VTA_up
Smad3	8	SmkInit	647.267	0.314732	0.0265932	592.284	0.237969	0.0281847	SA_VTA_up/SST_VTA_up
Bicra	1		839.054	0.330826	0.0118214	826.766	0.156219	0.0337045	SA_VTA_up/SST_VTA_up
Gtf2ird1	12		801.278	0.333042	0.0290064	708.968	0.274735	0.00197318	SA_VTA_up/SST_VTA_up
Ppt2	20		721.077	0.336931	0.0270467	753.015	0.146212	0.0149602	SA_VTA_up/SST_VTA_up
Adcy6	7		2363.13	0.3519	0.00431451	2345.01	0.138003	0.0322301	SA_VTA_up/SST_VTA_up
Zfp142	9		2569.91	0.366869	9.62644e-05	2435.52	0.156146	0.0289262	SA_VTA_up/SST_VTA_up
Adamts10	7		1942.65	0.377819	0.0478865	2097.51	0.310769	0.0372044	SA_VTA_up/SST_VTA_up
Svil	17		728.373	0.382067	0.0187158	784.144	0.32072	0.00897091	SA_VTA_up/SST_VTA_up
Mbd6	7		2757.5	0.392291	0.00353946	2439.44	0.175353	0.0139781	SA_VTA_up/SST_VTA_up
RT1-CE4	20		328.308	0.410213	0.0265037	293.693	0.212068	0.0215697	SA_VTA_up/SST_VTA_up
Dnmbp	1		292.861	0.411138	0.02482	297.148	0.247568	0.0092159	SA_VTA_up/SST_VTA_up
Plekhg2	1		794.9	0.424747	0.0220111	715.716	0.269239	0.0166313	SA_VTA_up/SST_VTA_up
Rreb1	17		454.746	0.427723	0.00977016	419.096	0.325789	0.0368992	SA_VTA_up/SST_VTA_up
Rfx1	19		629.616	0.447071	0.0133771	653.459	0.187361	0.0210855	SA_VTA_up/SST_VTA_up
Dock6	8		700.068	0.450388	0.0374105	753.573	0.322516	0.00502508	SA_VTA_up/SST_VTA_up
Aifm3	11		2421.13	0.472238	0.0257255	2539.52	0.150612	0.0258913	SA_VTA_up/SST_VTA_up
Il18bp	1		237.571	0.493284	0.033338	214.396	0.17729	0.0253718	SA_VTA_up/SST_VTA_up
Ikbke	13		251.051	0.49559	0.0336448	233.113	0.253131	0.0266929	SA_VTA_up/SST_VTA_up
Rarg	7		571.835	0.496276	0.00585802	593.632	0.223312	0.0196583	SA_VTA_up/SST_VTA_up
Clec2g	4		1275.56	0.499517	0.0189615	1200.56	0.297971	0.042903	SA_VTA_up/SST_VTA_up
Kirrel1	2		947.339	0.506416	0.0138827	946.845	0.234942	0.0170272	SA_VTA_up/SST_VTA_up
Ninl	3	SmkInit	206.778	0.534591	0.0489492	207.979	0.431503	0.0314571	SA_VTA_up/SST_VTA_up
Cdkn1a	20		373.563	0.588604	0.0415038	342.46	0.196383	0.0289398	SA_VTA_up/SST_VTA_up
Slc12a4	19		1513.83	0.597547	0.0092171	1343.02	0.147291	0.0159945	SA_VTA_up/SST_VTA_up
AABR07058464.1	7		100.052	0.656357	0.0492174	100.5	0.567997	0.0242801	SA_VTA_up/SST_VTA_up
LOC100911486	5		469.553	0.709155	0.0203039	526.292	0.547173	0.0100232	SA_VTA_up/SST_VTA_up
Elmo3	19		152.247	0.721322	0.0469787	143.155	0.342305	0.017657	SA_VTA_up/SST_VTA_up
Slc12a7	1		497.123	0.781525	0.00546935	447.202	0.42691	0.0247081	SA_VTA_up/SST_VTA_up
AABR07073181.1	5		121.656	1.11936	0.00591689	134.318	0.557473	0.0386615	SA_VTA_up/SST_VTA_up
Eps8l2	1		296.878	1.13016	0.00194534	217.242	0.428363	0.013657	SA_VTA_up/SST_VTA_up
Ccdc114	1		155.545	1.39141	0.00413118	111.253	0.424219	0.0100273	SA_VTA_up/SST_VTA_up

## Sheet: Table S8
Table S8. STRING Protein Enrichment of 27 Gene Overlap Between SA VTA down and SST VTA down
Term ID	term description	observed gene count	background gene count	false discovery rate	matching proteins in your network (IDs)	matching proteins in your network (labels)	Ontology type
GO:0000235	astral microtubule	2	7	0.0121	ENSP00000310593,ENSP00000380378	MAP9,PAFAH1B1	GO Component
GO:0043209	myelin sheath	4	157	0.0121	ENSP00000254976,ENSP00000274192,ENSP00000367923,ENSP00000381293	NSF,SNAP25,SRD5A1,SUCLA2	GO Component
GO:0097458	neuron part	9	1449	0.0121	ENSP00000254442,ENSP00000254976,ENSP00000274192,ENSP00000307078,ENSP00000310593,ENSP00000344173,ENSP00000356432,ENSP00000380378,ENSP00000381293	BRINP3,GRM8,KIF5B,MAP9,NSF,PAFAH1B1,SNAP25,SRD5A1,WDR7	GO Component
GO:0031090	organelle membrane	12	3337	0.0233	ENSP00000003100,ENSP00000254976,ENSP00000259569,ENSP00000265896,ENSP00000274192,ENSP00000295822,ENSP00000307911,ENSP00000309457,ENSP00000379256,ENSP00000380378,ENSP00000381293,ENSP00000417602	CHST2,CYP51A1,EIF5A2,MRPL47,NCALD,NSF,PAFAH1B1,RANBP6,SNAP25,SQLE,SRD5A1,VPS41	GO Component
GO:0043005	neuron projection	7	1142	0.0233	ENSP00000254976,ENSP00000274192,ENSP00000307078,ENSP00000310593,ENSP00000356432,ENSP00000380378,ENSP00000381293	BRINP3,KIF5B,MAP9,NSF,PAFAH1B1,SNAP25,SRD5A1	GO Component
GO:0030426	growth cone	3	159	0.038	ENSP00000254976,ENSP00000307078,ENSP00000380378	KIF5B,PAFAH1B1,SNAP25	GO Component
GO:0005871	kinesin complex	2	52	0.0406	ENSP00000307078,ENSP00000380378	KIF5B,PAFAH1B1	GO Component
GO:0012505	endomembrane system	13	4347	0.0406	ENSP00000003100,ENSP00000254442,ENSP00000254976,ENSP00000259569,ENSP00000265896,ENSP00000274192,ENSP00000295822,ENSP00000307911,ENSP00000309457,ENSP00000356432,ENSP00000379256,ENSP00000380378,ENSP00000381293	BRINP3,CHST2,CYP51A1,EIF5A2,NCALD,NSF,PAFAH1B1,RANBP6,SNAP25,SQLE,SRD5A1,VPS41,WDR7	GO Component
GO:0036477	somatodendritic compartment	5	731	0.0406	ENSP00000254976,ENSP00000274192,ENSP00000356432,ENSP00000380378,ENSP00000381293	BRINP3,NSF,PAFAH1B1,SNAP25,SRD5A1	GO Component
GO:1904115	axon cytoplasm	2	46	0.0406	ENSP00000307078,ENSP00000380378	KIF5B,PAFAH1B1	GO Component
GO:0015631	tubulin binding	5	344	0.0132	ENSP00000307078,ENSP00000309457,ENSP00000310593,ENSP00000379256,ENSP00000380378	KIF5B,MAP9,NCALD,PAFAH1B1,VPS41	GO Function
GO:0008017	microtubule binding	4	253	0.027	ENSP00000307078,ENSP00000309457,ENSP00000310593,ENSP00000380378	KIF5B,MAP9,PAFAH1B1,VPS41	GO Function
GO:0017075	syntaxin-1 binding	2	20	0.027	ENSP00000254976,ENSP00000381293	NSF,SNAP25	GO Function
GO:0016709	oxidoreductase activity, acting on paired donors, with incorporation or reduction of molecular oxygen, NAD(P)H as one donor, and incorporation of one atom of oxygen	2	34	0.0407	ENSP00000003100,ENSP00000265896	CYP51A1,SQLE	GO Function
GO:0006694	steroid biosynthetic process	4	126	0.0172	ENSP00000003100,ENSP00000265896,ENSP00000274192,ENSP00000356015	ACAT2,CYP51A1,SQLE,SRD5A1	GO Process
GO:0006695	cholesterol biosynthetic process	3	41	0.0172	ENSP00000003100,ENSP00000265896,ENSP00000356015	ACAT2,CYP51A1,SQLE	GO Process
GO:1905150	regulation of voltage-gated sodium channel activity	2	3	0.0172	ENSP00000307078,ENSP00000413496	FGF12,KIF5B	GO Process
GO:0021766	hippocampus development	3	75	0.0251	ENSP00000274192,ENSP00000307078,ENSP00000380378	KIF5B,PAFAH1B1,SRD5A1	GO Process
GO:0051650	establishment of vesicle localization	4	218	0.0287	ENSP00000254976,ENSP00000307078,ENSP00000380378,ENSP00000381293	KIF5B,NSF,PAFAH1B1,SNAP25	GO Process
GO:0008090	retrograde axonal transport	2	16	0.029	ENSP00000307078,ENSP00000380378	KIF5B,PAFAH1B1	GO Process
GO:0008203	cholesterol metabolic process	3	109	0.0337	ENSP00000003100,ENSP00000265896,ENSP00000356015	ACAT2,CYP51A1,SQLE	GO Process
GO:0051642	centrosome localization	2	25	0.0396	ENSP00000307078,ENSP00000380378	KIF5B,PAFAH1B1	GO Process
GO:0010765	positive regulation of sodium ion transport	2	30	0.0455	ENSP00000307078,ENSP00000413496	FGF12,KIF5B	GO Process
GO:0016050	vesicle organization	4	318	0.0455	ENSP00000254976,ENSP00000309457,ENSP00000380378,ENSP00000381293	NSF,PAFAH1B1,SNAP25,VPS41	GO Process
GO:0045026	plasma membrane fusion	2	33	0.05	ENSP00000254976,ENSP00000381293	NSF,SNAP25	GO Process
hsa00100	Steroid biosynthesis	2	19	0.0105	ENSP00000003100,ENSP00000265896	CYP51A1,SQLE	KEGG Pathway
hsa00640	Propanoate metabolism	2	32	0.0139	ENSP00000356015,ENSP00000367923	ACAT2,SUCLA2	KEGG Pathway
hsa04721	Synaptic vesicle cycle	2	61	0.0315	ENSP00000254976,ENSP00000381293	NSF,SNAP25	KEGG Pathway

## Sheet: Table S9
Table S9. STRING Protein Enrichment of 97 Gene Overlap Between SA Nac core up and SST VTA down
Term ID	term description	observed gene count	background gene count	false discovery rate	matching proteins in your network (IDs)	matching proteins in your network (labels)	Ontology type
GO:0030424	axon	13	530	0.00042	ENSP00000249700,ENSP00000277120,ENSP00000298251,ENSP00000320821,ENSP00000328875,ENSP00000349259,ENSP00000353375,ENSP00000376800,ENSP00000378401,ENSP00000380958,ENSP00000384638,ENSP00000420270,ENSP00000470152	CTNNA2,DTNA,HEPACAM,KIF1C,MAP4,MBP,MTPN,NTRK2,SPOCK1,SPTBN1,TMOD2,TRAK2,UHMK1	GO Component
GO:0045121	membrane raft	9	300	0.0022	ENSP00000265563,ENSP00000280979,ENSP00000299084,ENSP00000300574,ENSP00000308219,ENSP00000343027,ENSP00000356646,ENSP00000365147,ENSP00000447006	AKAP6,CNTN1,CRK,EFHD2,GNAI1,PRKAR2A,RGMB,SPRED1,TNR	GO Component
GO:0097458	neuron part	19	1449	0.0022	ENSP00000249700,ENSP00000259750,ENSP00000277120,ENSP00000298251,ENSP00000320821,ENSP00000328875,ENSP00000349259,ENSP00000353375,ENSP00000356432,ENSP00000357068,ENSP00000361021,ENSP00000367220,ENSP00000376800,ENSP00000378401,ENSP00000379042,ENSP00000380958,ENSP00000384638,ENSP00000420270,ENSP00000470152	ACTR2,BRINP3,CTNNA2,DTNA,ERO1L,HEPACAM,KCNJ10,KIF1C,MAP4,MBP,MTPN,NTRK2,PTEN,SPOCK1,SPTBN1,TMOD2,TRAK2,TTBK1,UHMK1	GO Component
GO:0098805	whole membrane	20	1554	0.0022	ENSP00000264110,ENSP00000265563,ENSP00000277120,ENSP00000280979,ENSP00000295400,ENSP00000299084,ENSP00000300574,ENSP00000308219,ENSP00000318066,ENSP00000343027,ENSP00000354772,ENSP00000356646,ENSP00000356967,ENSP00000357836,ENSP00000364956,ENSP00000365147,ENSP00000370213,ENSP00000385834,ENSP00000419975,ENSP00000447006	AKAP6,ATF2,CLCN4,CNTN1,CRK,EFHD2,ENPP4,GNAI1,MVB12B,NTRK2,PEX5L,PLEKHM2,PRKAR2A,RGMB,SNX27,SPRED1,TF,TGFA,TNR,TOMM40L	GO Component
GO:0043005	neuron projection	16	1142	0.0036	ENSP00000249700,ENSP00000277120,ENSP00000298251,ENSP00000320821,ENSP00000328875,ENSP00000349259,ENSP00000353375,ENSP00000356432,ENSP00000361021,ENSP00000376800,ENSP00000378401,ENSP00000379042,ENSP00000380958,ENSP00000384638,ENSP00000420270,ENSP00000470152	BRINP3,CTNNA2,DTNA,ERO1L,HEPACAM,KIF1C,MAP4,MBP,MTPN,NTRK2,PTEN,SPOCK1,SPTBN1,TMOD2,TRAK2,UHMK1	GO Component
GO:0099568	cytoplasmic region	9	402	0.005	ENSP00000254770,ENSP00000312293,ENSP00000320821,ENSP00000328875,ENSP00000343027,ENSP00000349259,ENSP00000353375,ENSP00000367220,ENSP00000420270	ACTR2,GNAI1,KIF1C,LANCL2,MAP4,MOBP,SPTBN1,TRAK2,UHMK1	GO Component
GO:0030864	cortical actin cytoskeleton	4	53	0.0052	ENSP00000254770,ENSP00000312293,ENSP00000349259,ENSP00000367220	ACTR2,LANCL2,MOBP,SPTBN1	GO Component
GO:0015629	actin cytoskeleton	9	432	0.0068	ENSP00000249700,ENSP00000254770,ENSP00000300574,ENSP00000312293,ENSP00000349259,ENSP00000366326,ENSP00000367220,ENSP00000376800,ENSP00000384638	ACTR2,CRK,CTNNA2,LANCL2,MOBP,MTPN,NEBL,SPTBN1,TMOD2	GO Component
GO:0042995	cell projection	21	1969	0.0073	ENSP00000249700,ENSP00000265563,ENSP00000277120,ENSP00000295851,ENSP00000298251,ENSP00000299824,ENSP00000320821,ENSP00000328875,ENSP00000335055,ENSP00000349259,ENSP00000353375,ENSP00000356432,ENSP00000361021,ENSP00000367220,ENSP00000376800,ENSP00000378401,ENSP00000379042,ENSP00000380958,ENSP00000384638,ENSP00000420270,ENSP00000470152	ABI2,ACTR2,BRINP3,CTNNA2,DTNA,ERO1L,HEPACAM,KIF1C,MAP4,MBP,MTPN,NTRK2,PPP1R16B,PRKAR2A,PTEN,SPOCK1,SPTBN1,TMOD2,TRAK2,UHMK1,WASF3	GO Component
GO:0016020	membrane	56	8420	0.008	ENSP00000254770,ENSP00000261918,ENSP00000263805,ENSP00000263826,ENSP00000264110,ENSP00000265563,ENSP00000265981,ENSP00000277120,ENSP00000280979,ENSP00000284268,ENSP00000295400,ENSP00000296257,ENSP00000298251,ENSP00000298912,ENSP00000299084,ENSP00000299824,ENSP00000300574,ENSP00000306124,ENSP00000307911,ENSP00000308219,ENSP00000308695,ENSP00000316329,ENSP00000318066,ENSP00000327509,ENSP00000328875…	AKAP6,AKT3,ANKH,ATF2,CHST2,CLCN4,CLMN,CNTN1,CRK,CTNNA2,DPY19L1,DTNA,EFHD2,ENPP4,ERO1L,GATM,GNAI1,HEPACAM,KCNJ10,KLF9,LANCL2,LPGAT1,MAP4,MBP,MVB12B,NEGR1,NTRK2,OPCML,PEX5L,PLEKHM2,PPM1L,PPP1R16B,PRKAR2A,PRKCE,PTEN,RAPGEF4,RGMB,RNF141,SCD5,SEMA4D,SEMA7A,SENP2,SLC4A4,SMOX,SNX27,SPRED1,SPTBN1,STAC2,TF,TGFA,TM9SF3,TMCC2,TNR,TOMM40L,TRAK2,ZNF106	GO Component
GO:0044448	cell cortex part	5	120	0.008	ENSP00000254770,ENSP00000312293,ENSP00000343027,ENSP00000349259,ENSP00000367220	ACTR2,GNAI1,LANCL2,MOBP,SPTBN1	GO Component
GO:0048471	perinuclear region of cytoplasm	11	670	0.008	ENSP00000259750,ENSP00000280979,ENSP00000295400,ENSP00000299824,ENSP00000306124,ENSP00000312293,ENSP00000334314,ENSP00000353785,ENSP00000366843,ENSP00000376800,ENSP00000385834	AKAP6,ATXN2,EML1,MOBP,MTPN,PPP1R16B,PRKCE,TF,TGFA,TPPP,TTBK1	GO Component
GO:0005737	cytoplasm	68	11238	0.0092	ENSP00000249700,ENSP00000254770,ENSP00000259750,ENSP00000263805,ENSP00000263826,ENSP00000264110,ENSP00000264400,ENSP00000265563,ENSP00000277120,ENSP00000280979,ENSP00000283632,ENSP00000295400,ENSP00000295851,ENSP00000296257,ENSP00000296632,ENSP00000298251,ENSP00000298912,ENSP00000299084,ENSP00000299824,ENSP00000300574,ENSP00000304226,ENSP00000306124,ENSP00000307634,ENSP00000307911,ENSP00000308219…	ABI2,ACTR2,AGAP1,AKAP6,AKT3,ATF2,ATXN2,BRINP3,C6orf47,CHST2,CLCN4,CLMN,CRK,CTNNA2,DTNA,EML1,ENPP4,ERO1L,GATM,GNAI1,HEPACAM,HIPK3,IQSEC1,KIF1C,KLF9,LANCL2,LPGAT1,MAP4,MAP6D1,MOBP,MTPN,MVB12B,NEBL,NTRK2,PACS2,PEX5L,PLEKHM2,PPM1L,PPP1R16B,PRKAR2A,PRKCE,PTEN,PTPN11,RAPGEF4,RASGEF1B,RGMB,RMND5A,SCD5,SENP2,SMOX,SNX27,SPOCK1,SPRED1,SPTBN1,STAC2,STARD4,TF,TGFA,TMCC2,TMOD2,TOMM40L,TP53INP2,TPPP,TRAK2,TTBK…	GO Component
GO:0014069	postsynaptic density	6	205	0.0092	ENSP00000277120,ENSP00000349259,ENSP00000353375,ENSP00000367220,ENSP00000378401,ENSP00000384638	ACTR2,CTNNA2,MAP4,NTRK2,SPOCK1,SPTBN1	GO Component
GO:0120025	plasma membrane bounded cell projection	20	1900	0.0092	ENSP00000249700,ENSP00000265563,ENSP00000277120,ENSP00000295851,ENSP00000298251,ENSP00000320821,ENSP00000328875,ENSP00000335055,ENSP00000349259,ENSP00000353375,ENSP00000356432,ENSP00000361021,ENSP00000367220,ENSP00000376800,ENSP00000378401,ENSP00000379042,ENSP00000380958,ENSP00000384638,ENSP00000420270,ENSP00000470152	ABI2,ACTR2,BRINP3,CTNNA2,DTNA,ERO1L,HEPACAM,KIF1C,MAP4,MBP,MTPN,NTRK2,PRKAR2A,PTEN,SPOCK1,SPTBN1,TMOD2,TRAK2,UHMK1,WASF3	GO Component
GO:0031225	anchored component of membrane	5	156	0.0132	ENSP00000261918,ENSP00000308219,ENSP00000330862,ENSP00000350364,ENSP00000447006	CNTN1,NEGR1,OPCML,RGMB,SEMA7A	GO Component
GO:0043209	myelin sheath	5	157	0.0132	ENSP00000312293,ENSP00000353785,ENSP00000361021,ENSP00000380958,ENSP00000447006	CNTN1,MBP,MOBP,PTEN,TPPP	GO Component
GO:0044444	cytoplasmic part	59	9377	0.0132	ENSP00000249700,ENSP00000254770,ENSP00000259750,ENSP00000263805,ENSP00000264110,ENSP00000264400,ENSP00000265563,ENSP00000277120,ENSP00000280979,ENSP00000295400,ENSP00000295851,ENSP00000296257,ENSP00000296632,ENSP00000299084,ENSP00000299824,ENSP00000300574,ENSP00000304226,ENSP00000306124,ENSP00000307911,ENSP00000308219,ENSP00000312293,ENSP00000314560,ENSP00000316329,ENSP00000318066,ENSP00000320821…	ABI2,ACTR2,AKAP6,ATF2,ATXN2,BRINP3,C6orf47,CHST2,CLCN4,CRK,CTNNA2,EML1,ENPP4,ERO1L,GATM,GNAI1,HIPK3,KIF1C,KLF9,LANCL2,LPGAT1,MAP4,MAP6D1,MOBP,MTPN,MVB12B,NEBL,NTRK2,PACS2,PEX5L,PLEKHM2,PPM1L,PPP1R16B,PRKAR2A,PRKCE,PTEN,PTPN11,RAPGEF4,RASGEF1B,RGMB,SCD5,SENP2,SMOX,SNX27,SPRED1,SPTBN1,STAC2,STARD4,TF,TGFA,TMCC2,TMOD2,TOMM40L,TP53INP2,TPPP,TRAK2,TTBK1,UHMK1,ZNF106	GO Component
GO:0005769	early endosome	7	341	0.0154	ENSP00000264400,ENSP00000277120,ENSP00000328875,ENSP00000354772,ENSP00000357836,ENSP00000370213,ENSP00000385834	CLCN4,MVB12B,NTRK2,RASGEF1B,SNX27,TF,TRAK2	GO Component
GO:0005856	cytoskeleton	20	2068	0.0154	ENSP00000249700,ENSP00000254770,ENSP00000259750,ENSP00000265563,ENSP00000295851,ENSP00000300574,ENSP00000306124,ENSP00000312293,ENSP00000314560,ENSP00000320821,ENSP00000334314,ENSP00000335055,ENSP00000343027,ENSP00000349259,ENSP00000353375,ENSP00000353785,ENSP00000366326,ENSP00000367220,ENSP00000376800,ENSP00000384638	ABI2,ACTR2,CRK,CTNNA2,EML1,GNAI1,KIF1C,LANCL2,MAP4,MAP6D1,MOBP,MTPN,NEBL,PRKAR2A,PRKCE,SPTBN1,TMOD2,TPPP,TTBK1,WASF3	GO Component
GO:0016605	PML body	4	98	0.0154	ENSP00000296257,ENSP00000304226,ENSP00000361021,ENSP00000363943	HIPK3,PTEN,SENP2,TP53INP2	GO Component
GO:0033267	axon part	7	341	0.0154	ENSP00000249700,ENSP00000277120,ENSP00000320821,ENSP00000328875,ENSP00000349259,ENSP00000378401,ENSP00000380958	KIF1C,MBP,NTRK2,SPOCK1,SPTBN1,TMOD2,TRAK2	GO Component
GO:0043218	compact myelin	2	13	0.0245	ENSP00000361021,ENSP00000380958	MBP,PTEN	GO Component
GO:0044464	cell part	85	16244	0.0345	ENSP00000249700,ENSP00000254770,ENSP00000259750,ENSP00000261900,ENSP00000261918,ENSP00000263805,ENSP00000263826,ENSP00000264110,ENSP00000264400,ENSP00000265563,ENSP00000277120,ENSP00000280979,ENSP00000283632,ENSP00000284268,ENSP00000295400,ENSP00000295851,ENSP00000296257,ENSP00000296632,ENSP00000298251,ENSP00000298912,ENSP00000299084,ENSP00000299824,ENSP00000300574,ENSP00000304226,ENSP00000306124…	ABI2,ACTR2,AGAP1,AKAP6,AKT3,ANKH,ATF2,ATXN2,BEND6,BRINP3,C6orf47,CCNT1,CHST2,CLCN4,CLMN,CNTN1,CRK,CTNNA2,DPY19L1,DTNA,EML1,ENPP4,ERO1L,FOXN3,GATM,GNAI1,HEPACAM,HIPK3,IQSEC1,KCNJ10,KIF1C,KLF9,LANCL2,LPGAT1,MAP4,MAP6D1,MBP,MOBP,MTPN,MVB12B,NEBL,NEGR1,NTRK2,OPCML,PACS2,PEX5L,PLEKHM2,PPM1L,PPP1R16B,PRKAR2A,PRKCE,PTEN,PTPN11,RAPGEF4,RASGEF1B,RGMB,RMND5A,RPRD1A,SCD5,SEMA4D,SEMA7A,SENP2,SLC4A4,SMOX,SNX2…	GO Component
GO:0120038	plasma membrane bounded cell projection part	14	1316	0.0345	ENSP00000249700,ENSP00000265563,ENSP00000277120,ENSP00000295851,ENSP00000320821,ENSP00000328875,ENSP00000349259,ENSP00000353375,ENSP00000356432,ENSP00000361021,ENSP00000378401,ENSP00000379042,ENSP00000380958,ENSP00000420270	ABI2,BRINP3,ERO1L,KIF1C,MAP4,MBP,NTRK2,PRKAR2A,PTEN,SPOCK1,SPTBN1,TMOD2,TRAK2,UHMK1	GO Component
GO:0016323	basolateral plasma membrane	5	213	0.0346	ENSP00000295400,ENSP00000357068,ENSP00000384638,ENSP00000385834,ENSP00000393557	CTNNA2,KCNJ10,SLC4A4,TF,TGFA	GO Component
GO:0044304	main axon	3	67	0.0398	ENSP00000349259,ENSP00000378401,ENSP00000380958	MBP,SPOCK1,SPTBN1	GO Component
GO:0098794	postsynapse	7	435	0.0409	ENSP00000277120,ENSP00000349259,ENSP00000353375,ENSP00000361021,ENSP00000367220,ENSP00000378401,ENSP00000384638	ACTR2,CTNNA2,MAP4,NTRK2,PTEN,SPOCK1,SPTBN1	GO Component
GO:0005875	microtubule associated complex	4	144	0.0429	ENSP00000259750,ENSP00000320821,ENSP00000334314,ENSP00000353375	EML1,KIF1C,MAP4,TTBK1	GO Component
GO:0019897	extrinsic component of plasma membrane	4	145	0.0429	ENSP00000327509,ENSP00000343027,ENSP00000385834,ENSP00000470152	DTNA,GNAI1,STAC2,TF	GO Component
GO:0044430	cytoskeletal part	15	1547	0.0429	ENSP00000249700,ENSP00000254770,ENSP00000259750,ENSP00000265563,ENSP00000312293,ENSP00000314560,ENSP00000320821,ENSP00000334314,ENSP00000343027,ENSP00000349259,ENSP00000353375,ENSP00000353785,ENSP00000366326,ENSP00000367220,ENSP00000376800	ACTR2,EML1,GNAI1,KIF1C,LANCL2,MAP4,MAP6D1,MOBP,MTPN,NEBL,PRKAR2A,SPTBN1,TMOD2,TPPP,TTBK1	GO Component
GO:0120111	neuron projection cytoplasm	3	71	0.0429	ENSP00000320821,ENSP00000328875,ENSP00000420270	KIF1C,TRAK2,UHMK1	GO Component
GO:0044424	intracellular part	76	13996	0.0456	ENSP00000249700,ENSP00000254770,ENSP00000259750,ENSP00000261900,ENSP00000263805,ENSP00000263826,ENSP00000264110,ENSP00000264400,ENSP00000265563,ENSP00000277120,ENSP00000280979,ENSP00000283632,ENSP00000295400,ENSP00000295851,ENSP00000296257,ENSP00000296632,ENSP00000298251,ENSP00000298912,ENSP00000299084,ENSP00000299824,ENSP00000300574,ENSP00000304226,ENSP00000306124,ENSP00000307634,ENSP00000307911…	ABI2,ACTR2,AGAP1,AKAP6,AKT3,ATF2,ATXN2,BEND6,BRINP3,C6orf47,CCNT1,CHST2,CLCN4,CLMN,CRK,CTNNA2,DPY19L1,DTNA,EML1,ENPP4,ERO1L,FOXN3,GATM,GNAI1,HEPACAM,HIPK3,IQSEC1,KIF1C,KLF9,LANCL2,LPGAT1,MAP4,MAP6D1,MBP,MOBP,MTPN,MVB12B,NEBL,NTRK2,PACS2,PEX5L,PLEKHM2,PPM1L,PPP1R16B,PRKAR2A,PRKCE,PTEN,PTPN11,RAPGEF4,RASGEF1B,RGMB,RMND5A,RPRD1A,SCD5,SENP2,SMOX,SNX27,SPOCK1,SPRED1,SPTBN1,STAC2,STARD4,TF,TGFA,TMCC2,T…	GO Component
GO:0071944	cell periphery	36	5254	0.0456	ENSP00000254770,ENSP00000261918,ENSP00000265563,ENSP00000277120,ENSP00000280979,ENSP00000284268,ENSP00000295400,ENSP00000299084,ENSP00000299824,ENSP00000300574,ENSP00000306124,ENSP00000308219,ENSP00000312293,ENSP00000318066,ENSP00000327509,ENSP00000328875,ENSP00000330862,ENSP00000343027,ENSP00000349259,ENSP00000350364,ENSP00000353375,ENSP00000354772,ENSP00000357068,ENSP00000357836,ENSP00000361021…	ACTR2,AKAP6,ANKH,CLCN4,CNTN1,CRK,CTNNA2,DTNA,ENPP4,GNAI1,KCNJ10,KLF9,LANCL2,MAP4,MBP,MOBP,MVB12B,NEGR1,NTRK2,OPCML,PPP1R16B,PRKAR2A,PRKCE,PTEN,RAPGEF4,RGMB,SEMA4D,SEMA7A,SLC4A4,SNX27,SPRED1,SPTBN1,STAC2,TF,TGFA,TRAK2	GO Component
GO:0008092	cytoskeletal protein binding	18	882	5.18e-05	ENSP00000249700,ENSP00000295851,ENSP00000298912,ENSP00000300574,ENSP00000306124,ENSP00000312293,ENSP00000314560,ENSP00000320821,ENSP00000328875,ENSP00000334314,ENSP00000335055,ENSP00000349259,ENSP00000353375,ENSP00000353785,ENSP00000364956,ENSP00000366326,ENSP00000367220,ENSP00000384638	ABI2,ACTR2,CLMN,CRK,CTNNA2,EML1,KIF1C,MAP4,MAP6D1,MOBP,NEBL,PLEKHM2,PRKCE,SPTBN1,TMOD2,TPPP,TRAK2,WASF3	GO Function
GO:0003779	actin binding	9	413	0.0288	ENSP00000249700,ENSP00000298912,ENSP00000306124,ENSP00000312293,ENSP00000335055,ENSP00000349259,ENSP00000366326,ENSP00000367220,ENSP00000384638	ACTR2,CLMN,CTNNA2,MOBP,NEBL,PRKCE,SPTBN1,TMOD2,WASF3	GO Function
GO:0005488	binding	71	11878	0.0444	ENSP00000249700,ENSP00000254770,ENSP00000259750,ENSP00000261900,ENSP00000261918,ENSP00000262547,ENSP00000263805,ENSP00000263826,ENSP00000264110,ENSP00000264400,ENSP00000265563,ENSP00000265981,ENSP00000277120,ENSP00000280979,ENSP00000295400,ENSP00000295851,ENSP00000296257,ENSP00000296632,ENSP00000298912,ENSP00000299084,ENSP00000300574,ENSP00000304226,ENSP00000306124,ENSP00000307634,ENSP00000308219…	ABI2,ACTR2,AGAP1,AKAP6,AKT3,ATF2,ATXN2,BEND6,CCNT1,CLCN4,CLMN,CNTN1,CRK,CTNNA2,DTNA,DZANK1,EFHD2,EML1,ENPP4,FOXN3,GNAI1,HIPK3,IQSEC1,KCNJ10,KIF1C,KLF9,LANCL2,MAP4,MAP6D1,MBP,MOBP,MTPN,MVB12B,NEBL,NTRK2,PACS2,PEX5L,PLEKHM2,PPM1L,PRKAR2A,PRKCE,PTEN,PTPN11,RAPGEF4,RASGEF1B,RGMB,RNF141,RPRD1A,SCD5,SEMA4D,SEMA7A,SENP2,SLC4A4,SNX27,SPOCK1,SPRED1,SPTBN1,STAC2,STARD4,TF,TGFA,TMOD2,TOMM40L,TP53INP2,TPPP,T…	GO Function
GO:0005515	protein binding	47	6605	0.0444	ENSP00000249700,ENSP00000261900,ENSP00000261918,ENSP00000263805,ENSP00000264110,ENSP00000264400,ENSP00000265563,ENSP00000277120,ENSP00000280979,ENSP00000295400,ENSP00000295851,ENSP00000296257,ENSP00000298912,ENSP00000299084,ENSP00000300574,ENSP00000306124,ENSP00000308219,ENSP00000312293,ENSP00000314560,ENSP00000320821,ENSP00000328875,ENSP00000334314,ENSP00000335055,ENSP00000340944,ENSP00000343027…	ABI2,ACTR2,AKAP6,ATF2,ATXN2,CCNT1,CLMN,CRK,CTNNA2,DTNA,EML1,FOXN3,GNAI1,IQSEC1,KIF1C,MAP4,MAP6D1,MBP,MOBP,NEBL,NTRK2,PACS2,PEX5L,PLEKHM2,PRKAR2A,PRKCE,PTEN,PTPN11,RAPGEF4,RASGEF1B,RGMB,RPRD1A,SEMA4D,SEMA7A,SENP2,SLC4A4,SPRED1,SPTBN1,TF,TGFA,TMOD2,TOMM40L,TP53INP2,TPPP,TRAK2,WASF3,ZNF106	GO Function
GO:0022008	neurogenesis	25	1519	4.36e-05	ENSP00000259750,ENSP00000261918,ENSP00000277120,ENSP00000298912,ENSP00000314560,ENSP00000328875,ENSP00000330862,ENSP00000334314,ENSP00000335055,ENSP00000340944,ENSP00000349259,ENSP00000350364,ENSP00000353375,ENSP00000356432,ENSP00000356646,ENSP00000357068,ENSP00000359782,ENSP00000361021,ENSP00000367220,ENSP00000376800,ENSP00000378401,ENSP00000384638,ENSP00000416523,ENSP00000420270,ENSP00000447006	ACTR2,BEND6,BRINP3,CLMN,CNTN1,CTNNA2,EML1,KCNJ10,MAP4,MAP6D1,MTPN,NEGR1,NTRK2,OPCML,PTEN,PTPN11,SEMA4D,SEMA7A,SPOCK1,SPTBN1,TNR,TRAK2,TTBK1,UHMK1,WASF3	GO Process
GO:0007399	nervous system development	29	2206	0.00011	ENSP00000249700,ENSP00000259750,ENSP00000261918,ENSP00000263826,ENSP00000277120,ENSP00000298912,ENSP00000312293,ENSP00000314560,ENSP00000328875,ENSP00000330862,ENSP00000334314,ENSP00000335055,ENSP00000340944,ENSP00000349259,ENSP00000350364,ENSP00000353375,ENSP00000356432,ENSP00000356646,ENSP00000357068,ENSP00000359782,ENSP00000361021,ENSP00000367220,ENSP00000376800,ENSP00000378401,ENSP00000380958…	ACTR2,AKT3,BEND6,BRINP3,CLMN,CNTN1,CTNNA2,EML1,KCNJ10,MAP4,MAP6D1,MBP,MOBP,MTPN,NEGR1,NTRK2,OPCML,PTEN,PTPN11,SEMA4D,SEMA7A,SPOCK1,SPTBN1,TMOD2,TNR,TRAK2,TTBK1,UHMK1,WASF3	GO Process
GO:0048699	generation of neurons	23	1422	0.00011	ENSP00000259750,ENSP00000261918,ENSP00000277120,ENSP00000298912,ENSP00000314560,ENSP00000328875,ENSP00000330862,ENSP00000334314,ENSP00000340944,ENSP00000349259,ENSP00000350364,ENSP00000353375,ENSP00000356432,ENSP00000356646,ENSP00000359782,ENSP00000361021,ENSP00000367220,ENSP00000376800,ENSP00000378401,ENSP00000384638,ENSP00000416523,ENSP00000420270,ENSP00000447006	ACTR2,BEND6,BRINP3,CLMN,CNTN1,CTNNA2,EML1,MAP4,MAP6D1,MTPN,NEGR1,NTRK2,OPCML,PTEN,PTPN11,SEMA4D,SEMA7A,SPOCK1,SPTBN1,TNR,TRAK2,TTBK1,UHMK1	GO Process
GO:0051128	regulation of cellular component organization	30	2306	0.00011	ENSP00000249700,ENSP00000259750,ENSP00000261918,ENSP00000277120,ENSP00000280979,ENSP00000295400,ENSP00000295851,ENSP00000299824,ENSP00000300574,ENSP00000306124,ENSP00000314560,ENSP00000328875,ENSP00000335055,ENSP00000340944,ENSP00000343027,ENSP00000349259,ENSP00000350364,ENSP00000353375,ENSP00000353785,ENSP00000356646,ENSP00000361021,ENSP00000364956,ENSP00000366843,ENSP00000367220,ENSP00000376800…	ABI2,ACTR2,AKAP6,ATXN2,CNTN1,CRK,CTNNA2,GNAI1,MAP4,MAP6D1,MTPN,NEGR1,NTRK2,PLEKHM2,PPP1R16B,PRKCE,PTEN,PTPN11,SEMA4D,SEMA7A,SPOCK1,SPTBN1,TF,TGFA,TMOD2,TNR,TPPP,TRAK2,TTBK1,WASF3	GO Process
GO:0032535	regulation of cellular component size	11	333	0.00024	ENSP00000249700,ENSP00000261918,ENSP00000263826,ENSP00000295851,ENSP00000306124,ENSP00000349259,ENSP00000356646,ENSP00000361021,ENSP00000367220,ENSP00000376800,ENSP00000416523	ABI2,ACTR2,AKT3,MTPN,PRKCE,PTEN,SEMA4D,SEMA7A,SPTBN1,TMOD2,TNR	GO Process
GO:0010720	positive regulation of cell development	12	491	0.0013	ENSP00000259750,ENSP00000261918,ENSP00000277120,ENSP00000280979,ENSP00000300574,ENSP00000350364,ENSP00000356432,ENSP00000359782,ENSP00000361021,ENSP00000367220,ENSP00000416523,ENSP00000447006	ACTR2,AKAP6,BEND6,BRINP3,CNTN1,CRK,NEGR1,NTRK2,PTEN,SEMA4D,SEMA7A,TTBK1	GO Process
GO:0032271	regulation of protein polymerization	8	192	0.0013	ENSP00000249700,ENSP00000259750,ENSP00000295851,ENSP00000306124,ENSP00000349259,ENSP00000353785,ENSP00000367220,ENSP00000376800	ABI2,ACTR2,MTPN,PRKCE,SPTBN1,TMOD2,TPPP,TTBK1	GO Process
GO:0030154	cell differentiation	34	3457	0.002	ENSP00000249700,ENSP00000259750,ENSP00000261918,ENSP00000264110,ENSP00000277120,ENSP00000296257,ENSP00000298912,ENSP00000299084,ENSP00000299824,ENSP00000314560,ENSP00000328875,ENSP00000330862,ENSP00000334314,ENSP00000335055,ENSP00000340944,ENSP00000343288,ENSP00000349259,ENSP00000350364,ENSP00000353375,ENSP00000356432,ENSP00000356646,ENSP00000357068,ENSP00000359782,ENSP00000361021,ENSP00000363943…	ACTR2,ATF2,BEND6,BRINP3,CLMN,CNTN1,CTNNA2,EML1,ERO1L,FOXN3,KCNJ10,MAP4,MAP6D1,MTPN,NEBL,NEGR1,NTRK2,OPCML,PPP1R16B,PTEN,PTPN11,SEMA4D,SEMA7A,SENP2,SPOCK1,SPRED1,SPTBN1,TMOD2,TNR,TP53INP2,TRAK2,TTBK1,UHMK1,WASF3	GO Process
GO:0030182	neuron differentiation	16	940	0.002	ENSP00000261918,ENSP00000277120,ENSP00000298912,ENSP00000314560,ENSP00000328875,ENSP00000330862,ENSP00000340944,ENSP00000349259,ENSP00000353375,ENSP00000356646,ENSP00000361021,ENSP00000376800,ENSP00000378401,ENSP00000384638,ENSP00000420270,ENSP00000447006	CLMN,CNTN1,CTNNA2,MAP4,MAP6D1,MTPN,NTRK2,OPCML,PTEN,PTPN11,SEMA7A,SPOCK1,SPTBN1,TNR,TRAK2,UHMK1	GO Process
GO:0051240	positive regulation of multicellular organismal process	21	1551	0.002	ENSP00000259750,ENSP00000261918,ENSP00000263826,ENSP00000264110,ENSP00000277120,ENSP00000280979,ENSP00000299824,ENSP00000306124,ENSP00000318066,ENSP00000335055,ENSP00000349259,ENSP00000350364,ENSP00000356432,ENSP00000356646,ENSP00000359782,ENSP00000361021,ENSP00000367220,ENSP00000376800,ENSP00000380958,ENSP00000416523,ENSP00000447006	ACTR2,AKAP6,AKT3,ATF2,BEND6,BRINP3,CNTN1,ENPP4,MBP,MTPN,NEGR1,NTRK2,PPP1R16B,PRKCE,PTEN,SEMA4D,SEMA7A,SPTBN1,TNR,TTBK1,WASF3	GO Process
GO:0060284	regulation of cell development	15	846	0.002	ENSP00000259750,ENSP00000261918,ENSP00000277120,ENSP00000280979,ENSP00000300574,ENSP00000328875,ENSP00000350364,ENSP00000356432,ENSP00000356646,ENSP00000359782,ENSP00000361021,ENSP00000367220,ENSP00000378401,ENSP00000416523,ENSP00000447006	ACTR2,AKAP6,BEND6,BRINP3,CNTN1,CRK,NEGR1,NTRK2,PTEN,SEMA4D,SEMA7A,SPOCK1,TNR,TRAK2,TTBK1	GO Process
GO:0048518	positive regulation of biological process	45	5459	0.0021	ENSP00000064778,ENSP00000249700,ENSP00000254770,ENSP00000259750,ENSP00000261900,ENSP00000261918,ENSP00000263826,ENSP00000264110,ENSP00000265563,ENSP00000277120,ENSP00000280979,ENSP00000295400,ENSP00000295851,ENSP00000296257,ENSP00000296632,ENSP00000299084,ENSP00000299824,ENSP00000300574,ENSP00000306124,ENSP00000308219,ENSP00000318066,ENSP00000327509,ENSP00000335055,ENSP00000340944,ENSP00000343027…	ABI2,ACTR2,AKAP6,AKT3,ATF2,BEND6,BRINP3,CCNT1,CNTN1,CRK,CTNNA2,ENPP4,FAM168A,FOXN3,GNAI1,LANCL2,LPGAT1,MBP,MTPN,MVB12B,NEGR1,NTRK2,PLEKHM2,PPP1R16B,PRKAR2A,PRKCE,PTEN,PTPN11,RGMB,SEMA4D,SEMA7A,SENP2,SPRED1,SPTBN1,STAC2,STARD4,TF,TGFA,TMOD2,TNR,TP53INP2,TPPP,TTBK1,UHMK1,WASF3	GO Process
GO:0048666	neuron development	14	758	0.0021	ENSP00000261918,ENSP00000277120,ENSP00000298912,ENSP00000314560,ENSP00000328875,ENSP00000330862,ENSP00000340944,ENSP00000349259,ENSP00000353375,ENSP00000356646,ENSP00000361021,ENSP00000384638,ENSP00000420270,ENSP00000447006	CLMN,CNTN1,CTNNA2,MAP4,MAP6D1,NTRK2,OPCML,PTEN,PTPN11,SEMA7A,SPTBN1,TNR,TRAK2,UHMK1	GO Process
GO:0051962	positive regulation of nervous system development	11	488	0.0026	ENSP00000259750,ENSP00000261918,ENSP00000277120,ENSP00000335055,ENSP00000350364,ENSP00000356432,ENSP00000359782,ENSP00000361021,ENSP00000367220,ENSP00000416523,ENSP00000447006	ACTR2,BEND6,BRINP3,CNTN1,NEGR1,NTRK2,PTEN,SEMA4D,SEMA7A,TTBK1,WASF3	GO Process
GO:0045664	regulation of neuron differentiation	12	595	0.003	ENSP00000261918,ENSP00000277120,ENSP00000328875,ENSP00000350364,ENSP00000356432,ENSP00000356646,ENSP00000359782,ENSP00000361021,ENSP00000367220,ENSP00000378401,ENSP00000416523,ENSP00000447006	ACTR2,BEND6,BRINP3,CNTN1,NEGR1,NTRK2,PTEN,SEMA4D,SEMA7A,SPOCK1,TNR,TRAK2	GO Process
GO:0048522	positive regulation of cellular process	41	4898	0.0031	ENSP00000064778,ENSP00000249700,ENSP00000254770,ENSP00000259750,ENSP00000261900,ENSP00000261918,ENSP00000263826,ENSP00000264110,ENSP00000265563,ENSP00000277120,ENSP00000280979,ENSP00000295400,ENSP00000295851,ENSP00000296257,ENSP00000296632,ENSP00000299084,ENSP00000299824,ENSP00000300574,ENSP00000306124,ENSP00000308219,ENSP00000335055,ENSP00000340944,ENSP00000343288,ENSP00000349259,ENSP00000350364…	ABI2,ACTR2,AKAP6,AKT3,ATF2,BEND6,BRINP3,CCNT1,CNTN1,CRK,CTNNA2,FAM168A,FOXN3,LANCL2,LPGAT1,MBP,MTPN,NEGR1,NTRK2,PLEKHM2,PPP1R16B,PRKAR2A,PRKCE,PTEN,PTPN11,RGMB,SEMA4D,SEMA7A,SENP2,SPRED1,SPTBN1,STARD4,TF,TGFA,TMOD2,TNR,TP53INP2,TPPP,TTBK1,UHMK1,WASF3	GO Process
GO:0051960	regulation of nervous system development	14	817	0.0031	ENSP00000259750,ENSP00000261918,ENSP00000277120,ENSP00000328875,ENSP00000335055,ENSP00000350364,ENSP00000356432,ENSP00000356646,ENSP00000359782,ENSP00000361021,ENSP00000367220,ENSP00000378401,ENSP00000416523,ENSP00000447006	ACTR2,BEND6,BRINP3,CNTN1,NEGR1,NTRK2,PTEN,SEMA4D,SEMA7A,SPOCK1,TNR,TRAK2,TTBK1,WASF3	GO Process
GO:0120035	regulation of plasma membrane bounded cell projection organization	12	600	0.0031	ENSP00000261918,ENSP00000277120,ENSP00000299824,ENSP00000328875,ENSP00000350364,ENSP00000353375,ENSP00000356646,ENSP00000361021,ENSP00000367220,ENSP00000378401,ENSP00000416523,ENSP00000447006	ACTR2,CNTN1,MAP4,NEGR1,NTRK2,PPP1R16B,PTEN,SEMA4D,SEMA7A,SPOCK1,TNR,TRAK2	GO Process
GO:0010769	regulation of cell morphogenesis involved in differentiation	8	263	0.0032	ENSP00000261918,ENSP00000277120,ENSP00000300574,ENSP00000328875,ENSP00000356646,ENSP00000361021,ENSP00000367220,ENSP00000416523	ACTR2,CRK,NTRK2,PTEN,SEMA4D,SEMA7A,TNR,TRAK2	GO Process
GO:0022603	regulation of anatomical structure morphogenesis	15	961	0.0032	ENSP00000259750,ENSP00000261918,ENSP00000263826,ENSP00000264110,ENSP00000277120,ENSP00000299084,ENSP00000299824,ENSP00000300574,ENSP00000328875,ENSP00000335055,ENSP00000356646,ENSP00000361021,ENSP00000367220,ENSP00000380958,ENSP00000416523	ACTR2,AKT3,ATF2,CRK,MBP,NTRK2,PPP1R16B,PTEN,SEMA4D,SEMA7A,SPRED1,TNR,TRAK2,TTBK1,WASF3	GO Process
GO:0031175	neuron projection development	12	616	0.0032	ENSP00000261918,ENSP00000298912,ENSP00000314560,ENSP00000328875,ENSP00000340944,ENSP00000349259,ENSP00000353375,ENSP00000356646,ENSP00000361021,ENSP00000384638,ENSP00000420270,ENSP00000447006	CLMN,CNTN1,CTNNA2,MAP4,MAP6D1,PTEN,PTPN11,SEMA7A,SPTBN1,TNR,TRAK2,UHMK1	GO Process
GO:0043254	regulation of protein complex assembly	10	425	0.0032	ENSP00000249700,ENSP00000259750,ENSP00000295851,ENSP00000306124,ENSP00000340944,ENSP00000349259,ENSP00000353785,ENSP00000366843,ENSP00000367220,ENSP00000376800	ABI2,ACTR2,ATXN2,MTPN,PRKCE,PTPN11,SPTBN1,TMOD2,TPPP,TTBK1	GO Process
GO:0045666	positive regulation of neuron differentiation	9	337	0.0032	ENSP00000261918,ENSP00000277120,ENSP00000350364,ENSP00000356432,ENSP00000359782,ENSP00000361021,ENSP00000367220,ENSP00000416523,ENSP00000447006	ACTR2,BEND6,BRINP3,CNTN1,NEGR1,NTRK2,PTEN,SEMA4D,SEMA7A	GO Process
GO:0050767	regulation of neurogenesis	13	730	0.0032	ENSP00000259750,ENSP00000261918,ENSP00000277120,ENSP00000328875,ENSP00000350364,ENSP00000356432,ENSP00000356646,ENSP00000359782,ENSP00000361021,ENSP00000367220,ENSP00000378401,ENSP00000416523,ENSP00000447006	ACTR2,BEND6,BRINP3,CNTN1,NEGR1,NTRK2,PTEN,SEMA4D,SEMA7A,SPOCK1,TNR,TRAK2,TTBK1	GO Process
GO:0050769	positive regulation of neurogenesis	10	425	0.0032	ENSP00000259750,ENSP00000261918,ENSP00000277120,ENSP00000350364,ENSP00000356432,ENSP00000359782,ENSP00000361021,ENSP00000367220,ENSP00000416523,ENSP00000447006	ACTR2,BEND6,BRINP3,CNTN1,NEGR1,NTRK2,PTEN,SEMA4D,SEMA7A,TTBK1	GO Process
GO:2000026	regulation of multicellular organismal development	22	1876	0.0032	ENSP00000259750,ENSP00000261918,ENSP00000263826,ENSP00000264110,ENSP00000277120,ENSP00000280979,ENSP00000284268,ENSP00000299084,ENSP00000299824,ENSP00000328875,ENSP00000335055,ENSP00000350364,ENSP00000356432,ENSP00000356646,ENSP00000359782,ENSP00000361021,ENSP00000367220,ENSP00000376800,ENSP00000378401,ENSP00000380958,ENSP00000416523,ENSP00000447006	ACTR2,AKAP6,AKT3,ANKH,ATF2,BEND6,BRINP3,CNTN1,MBP,MTPN,NEGR1,NTRK2,PPP1R16B,PTEN,SEMA4D,SEMA7A,SPOCK1,SPRED1,TNR,TRAK2,TTBK1,WASF3	GO Process
GO:0007417	central nervous system development	14	861	0.0034	ENSP00000261918,ENSP00000263826,ENSP00000277120,ENSP00000334314,ENSP00000335055,ENSP00000340944,ENSP00000356646,ENSP00000357068,ENSP00000361021,ENSP00000376800,ENSP00000378401,ENSP00000380958,ENSP00000384638,ENSP00000447006	AKT3,CNTN1,CTNNA2,EML1,KCNJ10,MBP,MTPN,NTRK2,PTEN,PTPN11,SEMA7A,SPOCK1,TNR,WASF3	GO Process
GO:0007610	behavior	11	541	0.0034	ENSP00000249700,ENSP00000259750,ENSP00000277120,ENSP00000284268,ENSP00000306124,ENSP00000350364,ENSP00000356646,ENSP00000357068,ENSP00000361021,ENSP00000367220,ENSP00000379895	ACTR2,ANKH,GATM,KCNJ10,NEGR1,NTRK2,PRKCE,PTEN,TMOD2,TNR,TTBK1	GO Process
GO:0010975	regulation of neuron projection development	10	443	0.0034	ENSP00000261918,ENSP00000277120,ENSP00000328875,ENSP00000350364,ENSP00000356646,ENSP00000361021,ENSP00000367220,ENSP00000378401,ENSP00000416523,ENSP00000447006	ACTR2,CNTN1,NEGR1,NTRK2,PTEN,SEMA4D,SEMA7A,SPOCK1,TNR,TRAK2	GO Process
GO:0022604	regulation of cell morphogenesis	10	442	0.0034	ENSP00000259750,ENSP00000261918,ENSP00000277120,ENSP00000300574,ENSP00000328875,ENSP00000335055,ENSP00000356646,ENSP00000361021,ENSP00000367220,ENSP00000416523	ACTR2,CRK,NTRK2,PTEN,SEMA4D,SEMA7A,TNR,TRAK2,TTBK1,WASF3	GO Process
GO:0044087	regulation of cellular component biogenesis	14	867	0.0034	ENSP00000249700,ENSP00000259750,ENSP00000277120,ENSP00000295851,ENSP00000299824,ENSP00000306124,ENSP00000340944,ENSP00000349259,ENSP00000353375,ENSP00000353785,ENSP00000361021,ENSP00000366843,ENSP00000367220,ENSP00000376800	ABI2,ACTR2,ATXN2,MAP4,MTPN,NTRK2,PPP1R16B,PRKCE,PTEN,PTPN11,SPTBN1,TMOD2,TPPP,TTBK1	GO Process
GO:0048468	cell development	19	1493	0.0034	ENSP00000249700,ENSP00000261918,ENSP00000277120,ENSP00000298912,ENSP00000299824,ENSP00000314560,ENSP00000328875,ENSP00000330862,ENSP00000335055,ENSP00000340944,ENSP00000349259,ENSP00000353375,ENSP00000356646,ENSP00000357068,ENSP00000361021,ENSP00000366326,ENSP00000384638,ENSP00000420270,ENSP00000447006	CLMN,CNTN1,CTNNA2,KCNJ10,MAP4,MAP6D1,NEBL,NTRK2,OPCML,PPP1R16B,PTEN,PTPN11,SEMA7A,SPTBN1,TMOD2,TNR,TRAK2,UHMK1,WASF3	GO Process
GO:0048731	system development	36	4144	0.0034	ENSP00000249700,ENSP00000259750,ENSP00000261918,ENSP00000263826,ENSP00000264110,ENSP00000277120,ENSP00000284268,ENSP00000296257,ENSP00000298912,ENSP00000299084,ENSP00000312293,ENSP00000314560,ENSP00000328875,ENSP00000330862,ENSP00000334314,ENSP00000335055,ENSP00000340944,ENSP00000343288,ENSP00000349259,ENSP00000350364,ENSP00000353375,ENSP00000356432,ENSP00000356646,ENSP00000357068,ENSP00000359782…	ACTR2,AKT3,ANKH,ATF2,BEND6,BRINP3,CLMN,CNTN1,CTNNA2,EML1,ERO1L,FOXN3,KCNJ10,MAP4,MAP6D1,MBP,MOBP,MTPN,NEBL,NEGR1,NTRK2,OPCML,PTEN,PTPN11,SEMA4D,SEMA7A,SENP2,SPOCK1,SPRED1,SPTBN1,TMOD2,TNR,TRAK2,TTBK1,UHMK1,WASF3	GO Process
GO:0030833	regulation of actin filament polymerization	6	141	0.0037	ENSP00000249700,ENSP00000295851,ENSP00000306124,ENSP00000349259,ENSP00000367220,ENSP00000376800	ABI2,ACTR2,MTPN,PRKCE,SPTBN1,TMOD2	GO Process
GO:0050793	regulation of developmental process	25	2416	0.0049	ENSP00000259750,ENSP00000261918,ENSP00000263826,ENSP00000264110,ENSP00000277120,ENSP00000280979,ENSP00000284268,ENSP00000299084,ENSP00000299824,ENSP00000300574,ENSP00000328875,ENSP00000335055,ENSP00000340944,ENSP00000350364,ENSP00000356432,ENSP00000356646,ENSP00000359782,ENSP00000361021,ENSP00000367220,ENSP00000376800,ENSP00000378401,ENSP00000380958,ENSP00000384638,ENSP00000416523,ENSP00000447006	ACTR2,AKAP6,AKT3,ANKH,ATF2,BEND6,BRINP3,CNTN1,CRK,CTNNA2,MBP,MTPN,NEGR1,NTRK2,PPP1R16B,PTEN,PTPN11,SEMA4D,SEMA7A,SPOCK1,SPRED1,TNR,TRAK2,TTBK1,WASF3	GO Process
GO:0045937	positive regulation of phosphate metabolic process	15	1052	0.0061	ENSP00000259750,ENSP00000261900,ENSP00000261918,ENSP00000265563,ENSP00000277120,ENSP00000280979,ENSP00000295400,ENSP00000296257,ENSP00000299824,ENSP00000300574,ENSP00000306124,ENSP00000340944,ENSP00000361021,ENSP00000416523,ENSP00000447006	AKAP6,CCNT1,CNTN1,CRK,NTRK2,PPP1R16B,PRKAR2A,PRKCE,PTEN,PTPN11,SEMA4D,SEMA7A,SENP2,TGFA,TTBK1	GO Process
GO:0008361	regulation of cell size	6	159	0.0064	ENSP00000261918,ENSP00000263826,ENSP00000356646,ENSP00000361021,ENSP00000376800,ENSP00000416523	AKT3,MTPN,PTEN,SEMA4D,SEMA7A,TNR	GO Process
GO:0050770	regulation of axonogenesis	6	162	0.0065	ENSP00000261918,ENSP00000277120,ENSP00000328875,ENSP00000356646,ENSP00000361021,ENSP00000416523	NTRK2,PTEN,SEMA4D,SEMA7A,TNR,TRAK2	GO Process
GO:0007611	learning or memory	7	237	0.0068	ENSP00000249700,ENSP00000259750,ENSP00000277120,ENSP00000356646,ENSP00000361021,ENSP00000367220,ENSP00000379895	ACTR2,GATM,NTRK2,PTEN,TMOD2,TNR,TTBK1	GO Process
GO:0048813	dendrite morphogenesis	4	54	0.0072	ENSP00000314560,ENSP00000328875,ENSP00000361021,ENSP00000384638	CTNNA2,MAP6D1,PTEN,TRAK2	GO Process
GO:0007275	multicellular organism development	38	4726	0.0079	ENSP00000249700,ENSP00000259750,ENSP00000261918,ENSP00000263826,ENSP00000264110,ENSP00000277120,ENSP00000284268,ENSP00000296257,ENSP00000298912,ENSP00000299084,ENSP00000307911,ENSP00000312293,ENSP00000314560,ENSP00000328875,ENSP00000330862,ENSP00000334314,ENSP00000335055,ENSP00000340944,ENSP00000343288,ENSP00000349259,ENSP00000350364,ENSP00000353375,ENSP00000356432,ENSP00000356646,ENSP00000357068…	ACTR2,AKT3,ANKH,ATF2,BEND6,BRINP3,CHST2,CLMN,CNTN1,CTNNA2,EML1,ERO1L,FOXN3,GATM,KCNJ10,MAP4,MAP6D1,MBP,MOBP,MTPN,NEBL,NEGR1,NTRK2,OPCML,PTEN,PTPN11,SEMA4D,SEMA7A,SENP2,SPOCK1,SPRED1,SPTBN1,TMOD2,TNR,TRAK2,TTBK1,UHMK1,WASF3	GO Process
GO:0032273	positive regulation of protein polymerization	5	112	0.0098	ENSP00000259750,ENSP00000295851,ENSP00000306124,ENSP00000353785,ENSP00000367220	ABI2,ACTR2,PRKCE,TPPP,TTBK1	GO Process
GO:1904377	positive regulation of protein localization to cell periphery	4	60	0.01	ENSP00000306124,ENSP00000327509,ENSP00000343027,ENSP00000349259	GNAI1,PRKCE,SPTBN1,STAC2	GO Process
GO:0007626	locomotory behavior	6	184	0.0112	ENSP00000284268,ENSP00000306124,ENSP00000350364,ENSP00000356646,ENSP00000357068,ENSP00000361021	ANKH,KCNJ10,NEGR1,PRKCE,PTEN,TNR	GO Process
GO:0031401	positive regulation of protein modification process	15	1149	0.012	ENSP00000259750,ENSP00000261900,ENSP00000261918,ENSP00000265563,ENSP00000277120,ENSP00000280979,ENSP00000295400,ENSP00000296257,ENSP00000299824,ENSP00000300574,ENSP00000306124,ENSP00000340944,ENSP00000361021,ENSP00000416523,ENSP00000447006	AKAP6,CCNT1,CNTN1,CRK,NTRK2,PPP1R16B,PRKAR2A,PRKCE,PTEN,PTPN11,SEMA4D,SEMA7A,SENP2,TGFA,TTBK1	GO Process
GO:0051094	positive regulation of developmental process	16	1286	0.0123	ENSP00000259750,ENSP00000261918,ENSP00000263826,ENSP00000277120,ENSP00000280979,ENSP00000299824,ENSP00000300574,ENSP00000335055,ENSP00000350364,ENSP00000356432,ENSP00000359782,ENSP00000361021,ENSP00000367220,ENSP00000384638,ENSP00000416523,ENSP00000447006	ACTR2,AKAP6,AKT3,BEND6,BRINP3,CNTN1,CRK,CTNNA2,NEGR1,NTRK2,PPP1R16B,PTEN,SEMA4D,SEMA7A,TTBK1,WASF3	GO Process
GO:0045597	positive regulation of cell differentiation	13	908	0.013	ENSP00000259750,ENSP00000261918,ENSP00000277120,ENSP00000280979,ENSP00000300574,ENSP00000350364,ENSP00000356432,ENSP00000359782,ENSP00000361021,ENSP00000367220,ENSP00000384638,ENSP00000416523,ENSP00000447006	ACTR2,AKAP6,BEND6,BRINP3,CNTN1,CRK,CTNNA2,NEGR1,NTRK2,PTEN,SEMA4D,SEMA7A,TTBK1	GO Process
GO:0048709	oligodendrocyte differentiation	4	66	0.013	ENSP00000277120,ENSP00000335055,ENSP00000357068,ENSP00000361021	KCNJ10,NTRK2,PTEN,WASF3	GO Process
GO:0051239	regulation of multicellular organismal process	26	2788	0.013	ENSP00000259750,ENSP00000261918,ENSP00000263826,ENSP00000264110,ENSP00000277120,ENSP00000280979,ENSP00000284268,ENSP00000299084,ENSP00000299824,ENSP00000306124,ENSP00000318066,ENSP00000328875,ENSP00000335055,ENSP00000340944,ENSP00000349259,ENSP00000350364,ENSP00000356432,ENSP00000356646,ENSP00000359782,ENSP00000361021,ENSP00000367220,ENSP00000376800,ENSP00000378401,ENSP00000380958,ENSP00000416523…	ACTR2,AKAP6,AKT3,ANKH,ATF2,BEND6,BRINP3,CNTN1,ENPP4,MBP,MTPN,NEGR1,NTRK2,PPP1R16B,PRKCE,PTEN,PTPN11,SEMA4D,SEMA7A,SPOCK1,SPRED1,SPTBN1,TNR,TRAK2,TTBK1,WASF3	GO Process
GO:0120036	plasma membrane bounded cell projection organization	14	1034	0.013	ENSP00000261918,ENSP00000298912,ENSP00000314560,ENSP00000328875,ENSP00000335055,ENSP00000340944,ENSP00000349259,ENSP00000353375,ENSP00000356646,ENSP00000361021,ENSP00000367220,ENSP00000384638,ENSP00000420270,ENSP00000447006	ACTR2,CLMN,CNTN1,CTNNA2,MAP4,MAP6D1,PTEN,PTPN11,SEMA7A,SPTBN1,TNR,TRAK2,UHMK1,WASF3	GO Process
GO:0051247	positive regulation of protein metabolic process	18	1587	0.0135	ENSP00000259750,ENSP00000261900,ENSP00000261918,ENSP00000265563,ENSP00000277120,ENSP00000280979,ENSP00000295400,ENSP00000296257,ENSP00000299824,ENSP00000300574,ENSP00000306124,ENSP00000340944,ENSP00000361021,ENSP00000376800,ENSP00000380958,ENSP00000416523,ENSP00000420270,ENSP00000447006	AKAP6,CCNT1,CNTN1,CRK,MBP,MTPN,NTRK2,PPP1R16B,PRKAR2A,PRKCE,PTEN,PTPN11,SEMA4D,SEMA7A,SENP2,TGFA,TTBK1,UHMK1	GO Process
GO:0048856	anatomical structure development	39	5085	0.0137	ENSP00000249700,ENSP00000259750,ENSP00000261918,ENSP00000263826,ENSP00000264110,ENSP00000277120,ENSP00000284268,ENSP00000296257,ENSP00000298912,ENSP00000299084,ENSP00000299824,ENSP00000307911,ENSP00000312293,ENSP00000314560,ENSP00000328875,ENSP00000330862,ENSP00000334314,ENSP00000335055,ENSP00000340944,ENSP00000343288,ENSP00000349259,ENSP00000350364,ENSP00000353375,ENSP00000356432,ENSP00000356646…	ACTR2,AKT3,ANKH,ATF2,BEND6,BRINP3,CHST2,CLMN,CNTN1,CTNNA2,EML1,ERO1L,FOXN3,GATM,KCNJ10,MAP4,MAP6D1,MBP,MOBP,MTPN,NEBL,NEGR1,NTRK2,OPCML,PPP1R16B,PTEN,PTPN11,SEMA4D,SEMA7A,SENP2,SPOCK1,SPRED1,SPTBN1,TMOD2,TNR,TRAK2,TTBK1,UHMK1,WASF3	GO Process
GO:0050794	regulation of cellular process	65	10484	0.0144	ENSP00000064778,ENSP00000249700,ENSP00000254770,ENSP00000259750,ENSP00000261900,ENSP00000261918,ENSP00000263805,ENSP00000263826,ENSP00000264110,ENSP00000264400,ENSP00000265563,ENSP00000265981,ENSP00000277120,ENSP00000280979,ENSP00000295400,ENSP00000295851,ENSP00000296257,ENSP00000296632,ENSP00000298251,ENSP00000298912,ENSP00000299084,ENSP00000299824,ENSP00000300574,ENSP00000304226,ENSP00000306124…	ABI2,ACTR2,AKAP6,AKT3,ATF2,ATXN2,BEND6,BRINP3,CCNT1,CLMN,CNTN1,CRK,CTNNA2,DTNA,ERO1L,FAM168A,FOXN3,GNAI1,HEPACAM,HIPK3,IQSEC1,KCNJ10,KLF9,LANCL2,LPGAT1,MAP4,MAP6D1,MBP,MTPN,MVB12B,NEGR1,NTRK2,PEX5L,PLEKHM2,PPM1L,PPP1R16B,PRKAR2A,PRKCE,PTEN,PTPN11,RAPGEF4,RASGEF1B,RGMB,RNF141,RPRD1A,SEMA4D,SEMA7A,SENP2,SNX27,SPOCK1,SPRED1,SPTBN1,STAC2,STARD4,TF,TGFA,TMOD2,TNR,TP53INP2,TPPP,TRAK2,TTBK1,UHMK1,WASF3,…	GO Process
GO:0051493	regulation of cytoskeleton organization	9	477	0.0151	ENSP00000249700,ENSP00000295851,ENSP00000300574,ENSP00000306124,ENSP00000314560,ENSP00000343027,ENSP00000349259,ENSP00000367220,ENSP00000376800	ABI2,ACTR2,CRK,GNAI1,MAP6D1,MTPN,PRKCE,SPTBN1,TMOD2	GO Process
GO:0001934	positive regulation of protein phosphorylation	13	941	0.0154	ENSP00000259750,ENSP00000261900,ENSP00000261918,ENSP00000265563,ENSP00000277120,ENSP00000295400,ENSP00000296257,ENSP00000300574,ENSP00000306124,ENSP00000340944,ENSP00000361021,ENSP00000416523,ENSP00000447006	CCNT1,CNTN1,CRK,NTRK2,PRKAR2A,PRKCE,PTEN,PTPN11,SEMA4D,SEMA7A,SENP2,TGFA,TTBK1	GO Process
GO:0010770	positive regulation of cell morphogenesis involved in differentiation	5	136	0.0171	ENSP00000261918,ENSP00000277120,ENSP00000300574,ENSP00000367220,ENSP00000416523	ACTR2,CRK,NTRK2,SEMA4D,SEMA7A	GO Process
GO:1901879	regulation of protein depolymerization	4	75	0.0171	ENSP00000249700,ENSP00000314560,ENSP00000349259,ENSP00000376800	MAP6D1,MTPN,SPTBN1,TMOD2	GO Process
GO:0032270	positive regulation of cellular protein metabolic process	17	1496	0.0174	ENSP00000259750,ENSP00000261900,ENSP00000261918,ENSP00000265563,ENSP00000277120,ENSP00000280979,ENSP00000295400,ENSP00000296257,ENSP00000299824,ENSP00000300574,ENSP00000306124,ENSP00000340944,ENSP00000361021,ENSP00000380958,ENSP00000416523,ENSP00000420270,ENSP00000447006	AKAP6,CCNT1,CNTN1,CRK,MBP,NTRK2,PPP1R16B,PRKAR2A,PRKCE,PTEN,PTPN11,SEMA4D,SEMA7A,SENP2,TGFA,TTBK1,UHMK1	GO Process
GO:0032956	regulation of actin cytoskeleton organization	7	297	0.0174	ENSP00000249700,ENSP00000295851,ENSP00000300574,ENSP00000306124,ENSP00000349259,ENSP00000367220,ENSP00000376800	ABI2,ACTR2,CRK,MTPN,PRKCE,SPTBN1,TMOD2	GO Process
GO:0065008	regulation of biological quality	30	3559	0.0175	ENSP00000249700,ENSP00000259750,ENSP00000261918,ENSP00000263826,ENSP00000264110,ENSP00000265563,ENSP00000277120,ENSP00000280979,ENSP00000295851,ENSP00000296257,ENSP00000296632,ENSP00000300574,ENSP00000306124,ENSP00000318066,ENSP00000335055,ENSP00000340944,ENSP00000349259,ENSP00000356646,ENSP00000357068,ENSP00000361021,ENSP00000363943,ENSP00000367220,ENSP00000376800,ENSP00000379042,ENSP00000380271…	ABI2,ACTR2,AKAP6,AKT3,ATF2,CRK,CTNNA2,ENPP4,ERO1L,KCNJ10,MBP,MTPN,NTRK2,PRKAR2A,PRKCE,PTEN,PTPN11,RAPGEF4,SEMA4D,SEMA7A,SENP2,SLC4A4,SPTBN1,STARD4,TF,TMOD2,TNR,TP53INP2,TTBK1,WASF3	GO Process
GO:0032502	developmental process	40	5401	0.0195	ENSP00000249700,ENSP00000259750,ENSP00000261918,ENSP00000263826,ENSP00000264110,ENSP00000277120,ENSP00000284268,ENSP00000296257,ENSP00000298912,ENSP00000299084,ENSP00000299824,ENSP00000307911,ENSP00000312293,ENSP00000314560,ENSP00000328875,ENSP00000330862,ENSP00000334314,ENSP00000335055,ENSP00000340944,ENSP00000343288,ENSP00000349259,ENSP00000350364,ENSP00000353375,ENSP00000356432,ENSP00000356646…	ACTR2,AKT3,ANKH,ATF2,BEND6,BRINP3,CHST2,CLMN,CNTN1,CTNNA2,EML1,ERO1L,FOXN3,GATM,KCNJ10,MAP4,MAP6D1,MBP,MOBP,MTPN,NEBL,NEGR1,NTRK2,OPCML,PPP1R16B,PTEN,PTPN11,SEMA4D,SEMA7A,SENP2,SPOCK1,SPRED1,SPTBN1,TMOD2,TNR,TP53INP2,TRAK2,TTBK1,UHMK1,WASF3	GO Process
GO:0048667	cell morphogenesis involved in neuron differentiation	8	400	0.0195	ENSP00000261918,ENSP00000314560,ENSP00000328875,ENSP00000340944,ENSP00000349259,ENSP00000356646,ENSP00000361021,ENSP00000384638	CTNNA2,MAP6D1,PTEN,PTPN11,SEMA7A,SPTBN1,TNR,TRAK2	GO Process
GO:0048854	brain morphogenesis	3	33	0.0195	ENSP00000263826,ENSP00000361021,ENSP00000384638	AKT3,CTNNA2,PTEN	GO Process
GO:0050789	regulation of biological process	67	11116	0.0209	ENSP00000064778,ENSP00000249700,ENSP00000254770,ENSP00000259750,ENSP00000261900,ENSP00000261918,ENSP00000263805,ENSP00000263826,ENSP00000264110,ENSP00000264400,ENSP00000265563,ENSP00000265981,ENSP00000277120,ENSP00000280979,ENSP00000284268,ENSP00000295400,ENSP00000295851,ENSP00000296257,ENSP00000296632,ENSP00000298251,ENSP00000298912,ENSP00000299084,ENSP00000299824,ENSP00000300574,ENSP00000304226…	ABI2,ACTR2,AKAP6,AKT3,ANKH,ATF2,ATXN2,BEND6,BRINP3,CCNT1,CLMN,CNTN1,CRK,CTNNA2,DTNA,ENPP4,ERO1L,FAM168A,FOXN3,GNAI1,HEPACAM,HIPK3,IQSEC1,KCNJ10,KLF9,LANCL2,LPGAT1,MAP4,MAP6D1,MBP,MTPN,MVB12B,NEGR1,NTRK2,PEX5L,PLEKHM2,PPM1L,PPP1R16B,PRKAR2A,PRKCE,PTEN,PTPN11,RAPGEF4,RASGEF1B,RGMB,RNF141,RPRD1A,SEMA4D,SEMA7A,SENP2,SNX27,SPOCK1,SPRED1,SPTBN1,STAC2,STARD4,TF,TGFA,TMOD2,TNR,TP53INP2,TPPP,TRAK2,TTBK1,U…	GO Process
GO:0097306	cellular response to alcohol	4	83	0.0213	ENSP00000306124,ENSP00000343027,ENSP00000361021,ENSP00000366330	GNAI1,KLF9,PRKCE,PTEN	GO Process
GO:1903034	regulation of response to wounding	5	148	0.0214	ENSP00000300574,ENSP00000306124,ENSP00000318066,ENSP00000356646,ENSP00000361021	CRK,ENPP4,PRKCE,PTEN,TNR	GO Process
GO:0007270	neuron-neuron synaptic transmission	2	7	0.0216	ENSP00000249700,ENSP00000361021	PTEN,TMOD2	GO Process
GO:0051130	positive regulation of cellular component organization	14	1128	0.0216	ENSP00000259750,ENSP00000261918,ENSP00000277120,ENSP00000295400,ENSP00000295851,ENSP00000300574,ENSP00000306124,ENSP00000350364,ENSP00000353785,ENSP00000364956,ENSP00000367220,ENSP00000385834,ENSP00000416523,ENSP00000447006	ABI2,ACTR2,CNTN1,CRK,NEGR1,NTRK2,PLEKHM2,PRKCE,SEMA4D,SEMA7A,TF,TGFA,TPPP,TTBK1	GO Process
GO:1902903	regulation of supramolecular fiber organization	7	316	0.0216	ENSP00000249700,ENSP00000295851,ENSP00000306124,ENSP00000314560,ENSP00000349259,ENSP00000367220,ENSP00000376800	ABI2,ACTR2,MAP6D1,MTPN,PRKCE,SPTBN1,TMOD2	GO Process
GO:0010001	glial cell differentiation	5	154	0.0242	ENSP00000277120,ENSP00000335055,ENSP00000340944,ENSP00000357068,ENSP00000361021	KCNJ10,NTRK2,PTEN,PTPN11,WASF3	GO Process
GO:0044093	positive regulation of molecular function	18	1713	0.0242	ENSP00000259750,ENSP00000261900,ENSP00000264110,ENSP00000264400,ENSP00000265563,ENSP00000277120,ENSP00000280979,ENSP00000295400,ENSP00000300574,ENSP00000306124,ENSP00000307634,ENSP00000327509,ENSP00000340944,ENSP00000361021,ENSP00000376800,ENSP00000380958,ENSP00000416523,ENSP00000480301	AGAP1,AKAP6,ATF2,CCNT1,CRK,IQSEC1,MBP,MTPN,NTRK2,PRKAR2A,PRKCE,PTEN,PTPN11,RASGEF1B,SEMA4D,STAC2,TGFA,TTBK1	GO Process
GO:0007420	brain development	10	650	0.0255	ENSP00000261918,ENSP00000263826,ENSP00000277120,ENSP00000334314,ENSP00000340944,ENSP00000356646,ENSP00000361021,ENSP00000376800,ENSP00000384638,ENSP00000447006	AKT3,CNTN1,CTNNA2,EML1,MTPN,NTRK2,PTEN,PTPN11,SEMA7A,TNR	GO Process
GO:0014003	oligodendrocyte development	3	39	0.0255	ENSP00000335055,ENSP00000357068,ENSP00000361021	KCNJ10,PTEN,WASF3	GO Process
GO:0030307	positive regulation of cell growth	5	159	0.0258	ENSP00000261918,ENSP00000280979,ENSP00000300574,ENSP00000376800,ENSP00000416523	AKAP6,CRK,MTPN,SEMA4D,SEMA7A	GO Process
GO:0060291	long-term synaptic potentiation	3	40	0.0266	ENSP00000277120,ENSP00000356646,ENSP00000361021	NTRK2,PTEN,TNR	GO Process
GO:0016043	cellular component organization	38	5163	0.0273	ENSP00000249700,ENSP00000261918,ENSP00000263826,ENSP00000264110,ENSP00000277120,ENSP00000295400,ENSP00000295851,ENSP00000298912,ENSP00000300574,ENSP00000306124,ENSP00000314560,ENSP00000328875,ENSP00000334314,ENSP00000335055,ENSP00000340944,ENSP00000349259,ENSP00000353375,ENSP00000353785,ENSP00000356646,ENSP00000356967,ENSP00000361021,ENSP00000363943,ENSP00000364956,ENSP00000366326,ENSP00000366843…	ABI2,ACTR2,AKT3,ATF2,ATXN2,CLMN,CNTN1,CRK,CTNNA2,EML1,ERO1L,IQSEC1,MAP4,MAP6D1,MBP,MTPN,NEBL,NTRK2,PACS2,PEX5L,PLEKHM2,PRKCE,PTEN,PTPN11,SEMA4D,SEMA7A,SPTBN1,TF,TGFA,TMOD2,TNR,TOMM40L,TP53INP2,TPPP,TRAK2,TSPYL4,UHMK1,WASF3	GO Process
GO:0007162	negative regulation of cell adhesion	6	245	0.0275	ENSP00000340944,ENSP00000356646,ENSP00000361021,ENSP00000378401,ENSP00000380958,ENSP00000416523	MBP,PTEN,PTPN11,SEMA4D,SPOCK1,TNR	GO Process
GO:0031345	negative regulation of cell projection organization	5	163	0.0275	ENSP00000328875,ENSP00000353375,ENSP00000356646,ENSP00000361021,ENSP00000378401	MAP4,PTEN,SPOCK1,TNR,TRAK2	GO Process
GO:0040008	regulation of growth	10	663	0.0275	ENSP00000261918,ENSP00000280979,ENSP00000298251,ENSP00000300574,ENSP00000340944,ENSP00000356646,ENSP00000361021,ENSP00000376800,ENSP00000378401,ENSP00000416523	AKAP6,CRK,HEPACAM,MTPN,PTEN,PTPN11,SEMA4D,SEMA7A,SPOCK1,TNR	GO Process
GO:0065007	biological regulation	69	11740	0.0275	ENSP00000064778,ENSP00000249700,ENSP00000254770,ENSP00000259750,ENSP00000261900,ENSP00000261918,ENSP00000263805,ENSP00000263826,ENSP00000264110,ENSP00000264400,ENSP00000265563,ENSP00000265981,ENSP00000277120,ENSP00000280979,ENSP00000284268,ENSP00000295400,ENSP00000295851,ENSP00000296257,ENSP00000296632,ENSP00000298251,ENSP00000298912,ENSP00000299084,ENSP00000299824,ENSP00000300574,ENSP00000304226…	ABI2,ACTR2,AGAP1,AKAP6,AKT3,ANKH,ATF2,ATXN2,BEND6,BRINP3,CCNT1,CLMN,CNTN1,CRK,CTNNA2,DTNA,ENPP4,ERO1L,FAM168A,FOXN3,GNAI1,HEPACAM,HIPK3,IQSEC1,KCNJ10,KLF9,LANCL2,LPGAT1,MAP4,MAP6D1,MBP,MTPN,MVB12B,NEGR1,NTRK2,PEX5L,PLEKHM2,PPM1L,PPP1R16B,PRKAR2A,PRKCE,PTEN,PTPN11,RAPGEF4,RASGEF1B,RGMB,RNF141,RPRD1A,SEMA4D,SEMA7A,SENP2,SLC4A4,SNX27,SPOCK1,SPRED1,SPTBN1,STAC2,STARD4,TF,TGFA,TMOD2,TNR,TP53INP2,TPPP,…	GO Process
GO:1990314	cellular response to insulin-like growth factor stimulus	2	9	0.0275	ENSP00000300574,ENSP00000361021	CRK,PTEN	GO Process
GO:0006468	protein phosphorylation	12	923	0.0288	ENSP00000259750,ENSP00000261900,ENSP00000263826,ENSP00000277120,ENSP00000295851,ENSP00000299084,ENSP00000304226,ENSP00000306124,ENSP00000349259,ENSP00000380958,ENSP00000417659,ENSP00000420270	ABI2,AKT3,CCNT1,HIPK3,MBP,NTRK2,PPM1L,PRKCE,SPRED1,SPTBN1,TTBK1,UHMK1	GO Process
GO:0010976	positive regulation of neuron projection development	6	251	0.0288	ENSP00000261918,ENSP00000277120,ENSP00000350364,ENSP00000367220,ENSP00000416523,ENSP00000447006	ACTR2,CNTN1,NEGR1,NTRK2,SEMA4D,SEMA7A	GO Process
GO:0014066	regulation of phosphatidylinositol 3-kinase signaling	4	97	0.0288	ENSP00000277120,ENSP00000299824,ENSP00000361021,ENSP00000416523	NTRK2,PPP1R16B,PTEN,SEMA4D	GO Process
GO:0048812	neuron projection morphogenesis	8	448	0.0288	ENSP00000261918,ENSP00000314560,ENSP00000328875,ENSP00000340944,ENSP00000349259,ENSP00000356646,ENSP00000361021,ENSP00000384638	CTNNA2,MAP6D1,PTEN,PTPN11,SEMA7A,SPTBN1,TNR,TRAK2	GO Process
GO:0051179	localization	38	5233	0.0307	ENSP00000264110,ENSP00000277120,ENSP00000280979,ENSP00000284268,ENSP00000295400,ENSP00000295851,ENSP00000296257,ENSP00000296632,ENSP00000298251,ENSP00000300574,ENSP00000306124,ENSP00000307634,ENSP00000312293,ENSP00000314560,ENSP00000318066,ENSP00000320821,ENSP00000328875,ENSP00000340944,ENSP00000349259,ENSP00000353375,ENSP00000354772,ENSP00000356646,ENSP00000356967,ENSP00000357068,ENSP00000357836…	ABI2,ACTR2,AGAP1,AKAP6,ANKH,ATF2,ATXN2,CLCN4,CRK,CTNNA2,ENPP4,ERO1L,HEPACAM,KCNJ10,KIF1C,MAP4,MAP6D1,MOBP,MVB12B,NTRK2,PACS2,PEX5L,PLEKHM2,PRKCE,PTEN,PTPN11,RAPGEF4,SENP2,SLC4A4,SNX27,SPOCK1,SPTBN1,STARD4,TF,TGFA,TNR,TOMM40L,TRAK2	GO Process
GO:0018105	peptidyl-serine phosphorylation	5	173	0.0309	ENSP00000259750,ENSP00000263826,ENSP00000304226,ENSP00000306124,ENSP00000420270	AKT3,HIPK3,PRKCE,TTBK1,UHMK1	GO Process
GO:0007010	cytoskeleton organization	12	953	0.0336	ENSP00000249700,ENSP00000295851,ENSP00000314560,ENSP00000334314,ENSP00000335055,ENSP00000349259,ENSP00000353375,ENSP00000353785,ENSP00000366326,ENSP00000367220,ENSP00000384638,ENSP00000480301	ABI2,ACTR2,CTNNA2,EML1,IQSEC1,MAP4,MAP6D1,NEBL,SPTBN1,TMOD2,TPPP,WASF3	GO Process
GO:0007167	enzyme linked receptor protein signaling pathway	10	698	0.0336	ENSP00000263805,ENSP00000277120,ENSP00000299084,ENSP00000300574,ENSP00000308219,ENSP00000340944,ENSP00000349259,ENSP00000361021,ENSP00000367220,ENSP00000417659	ACTR2,CRK,NTRK2,PPM1L,PTEN,PTPN11,RGMB,SPRED1,SPTBN1,ZNF106	GO Process
GO:0019220	regulation of phosphate metabolic process	17	1657	0.0336	ENSP00000259750,ENSP00000261900,ENSP00000261918,ENSP00000265563,ENSP00000277120,ENSP00000280979,ENSP00000295400,ENSP00000296257,ENSP00000299084,ENSP00000299824,ENSP00000300574,ENSP00000304226,ENSP00000306124,ENSP00000340944,ENSP00000361021,ENSP00000416523,ENSP00000447006	AKAP6,CCNT1,CNTN1,CRK,HIPK3,NTRK2,PPP1R16B,PRKAR2A,PRKCE,PTEN,PTPN11,SEMA4D,SEMA7A,SENP2,SPRED1,TGFA,TTBK1	GO Process
GO:0001932	regulation of protein phosphorylation	15	1370	0.0337	ENSP00000259750,ENSP00000261900,ENSP00000261918,ENSP00000265563,ENSP00000277120,ENSP00000295400,ENSP00000296257,ENSP00000299084,ENSP00000300574,ENSP00000304226,ENSP00000306124,ENSP00000340944,ENSP00000361021,ENSP00000416523,ENSP00000447006	CCNT1,CNTN1,CRK,HIPK3,NTRK2,PRKAR2A,PRKCE,PTEN,PTPN11,SEMA4D,SEMA7A,SENP2,SPRED1,TGFA,TTBK1	GO Process
GO:0030834	regulation of actin filament depolymerization	3	49	0.0357	ENSP00000249700,ENSP00000349259,ENSP00000376800	MTPN,SPTBN1,TMOD2	GO Process
GO:0043085	positive regulation of catalytic activity	15	1381	0.0357	ENSP00000259750,ENSP00000261900,ENSP00000264400,ENSP00000265563,ENSP00000277120,ENSP00000280979,ENSP00000295400,ENSP00000300574,ENSP00000306124,ENSP00000307634,ENSP00000340944,ENSP00000361021,ENSP00000380958,ENSP00000416523,ENSP00000480301	AGAP1,AKAP6,CCNT1,CRK,IQSEC1,MBP,NTRK2,PRKAR2A,PRKCE,PTEN,PTPN11,RASGEF1B,SEMA4D,TGFA,TTBK1	GO Process
GO:0018193	peptidyl-amino acid modification	11	842	0.0376	ENSP00000259750,ENSP00000263826,ENSP00000264110,ENSP00000277120,ENSP00000295851,ENSP00000296257,ENSP00000304226,ENSP00000306124,ENSP00000308695,ENSP00000314560,ENSP00000420270	ABI2,AKT3,ATF2,DPY19L1,HIPK3,MAP6D1,NTRK2,PRKCE,SENP2,TTBK1,UHMK1	GO Process
GO:0032989	cellular component morphogenesis	10	720	0.0389	ENSP00000249700,ENSP00000261918,ENSP00000314560,ENSP00000328875,ENSP00000340944,ENSP00000349259,ENSP00000356646,ENSP00000361021,ENSP00000366326,ENSP00000384638	CTNNA2,MAP6D1,NEBL,PTEN,PTPN11,SEMA7A,SPTBN1,TMOD2,TNR,TRAK2	GO Process
GO:0048519	negative regulation of biological process	36	4953	0.0389	ENSP00000249700,ENSP00000254770,ENSP00000259750,ENSP00000261900,ENSP00000263826,ENSP00000264110,ENSP00000265563,ENSP00000277120,ENSP00000296257,ENSP00000298251,ENSP00000298912,ENSP00000299084,ENSP00000299824,ENSP00000300574,ENSP00000304226,ENSP00000306124,ENSP00000314560,ENSP00000328875,ENSP00000340944,ENSP00000343027,ENSP00000343288,ENSP00000349259,ENSP00000353375,ENSP00000356432,ENSP00000356646…	AKT3,ATF2,ATXN2,BEND6,BRINP3,CCNT1,CLMN,CRK,CTNNA2,ERO1L,FOXN3,GNAI1,HEPACAM,HIPK3,KLF9,LANCL2,MAP4,MAP6D1,MBP,NTRK2,PPP1R16B,PRKAR2A,PRKCE,PTEN,PTPN11,SEMA4D,SENP2,SPOCK1,SPRED1,SPTBN1,TMOD2,TNR,TP53INP2,TRAK2,TTBK1,UHMK1	GO Process
GO:0032268	regulation of cellular protein metabolic process	22	2486	0.0391	ENSP00000259750,ENSP00000261900,ENSP00000261918,ENSP00000265563,ENSP00000277120,ENSP00000280979,ENSP00000295400,ENSP00000296257,ENSP00000299084,ENSP00000299824,ENSP00000300574,ENSP00000304226,ENSP00000306124,ENSP00000340944,ENSP00000361021,ENSP00000366843,ENSP00000376800,ENSP00000378401,ENSP00000380958,ENSP00000416523,ENSP00000420270,ENSP00000447006	AKAP6,ATXN2,CCNT1,CNTN1,CRK,HIPK3,MBP,MTPN,NTRK2,PPP1R16B,PRKAR2A,PRKCE,PTEN,PTPN11,SEMA4D,SEMA7A,SENP2,SPOCK1,SPRED1,TGFA,TTBK1,UHMK1	GO Process
GO:0071236	cellular response to antibiotic	4	112	0.0392	ENSP00000306124,ENSP00000343027,ENSP00000361021,ENSP00000367220	ACTR2,GNAI1,PRKCE,PTEN	GO Process
GO:0071900	regulation of protein serine/threonine kinase activity	8	488	0.0393	ENSP00000261900,ENSP00000265563,ENSP00000295400,ENSP00000299084,ENSP00000300574,ENSP00000304226,ENSP00000340944,ENSP00000361021	CCNT1,CRK,HIPK3,PRKAR2A,PTEN,PTPN11,SPRED1,TGFA	GO Process
GO:0035641	locomotory exploration behavior	2	13	0.0394	ENSP00000306124,ENSP00000356646	PRKCE,TNR	GO Process
GO:0048681	negative regulation of axon regeneration	2	13	0.0394	ENSP00000356646,ENSP00000361021	PTEN,TNR	GO Process
GO:0051641	cellular localization	20	2180	0.0403	ENSP00000280979,ENSP00000295400,ENSP00000296632,ENSP00000298251,ENSP00000306124,ENSP00000312293,ENSP00000314560,ENSP00000320821,ENSP00000328875,ENSP00000349259,ENSP00000353375,ENSP00000354772,ENSP00000356967,ENSP00000357068,ENSP00000357836,ENSP00000364956,ENSP00000367220,ENSP00000379042,ENSP00000393559,ENSP00000419975	ACTR2,AKAP6,ERO1L,HEPACAM,KCNJ10,KIF1C,MAP4,MAP6D1,MOBP,MVB12B,PACS2,PEX5L,PLEKHM2,PRKCE,SNX27,SPTBN1,STARD4,TGFA,TOMM40L,TRAK2	GO Process
GO:0051726	regulation of cell cycle	13	1129	0.0403	ENSP00000259750,ENSP00000261900,ENSP00000264110,ENSP00000295400,ENSP00000296257,ENSP00000298251,ENSP00000306124,ENSP00000340944,ENSP00000343027,ENSP00000343288,ENSP00000356432,ENSP00000361021,ENSP00000420270	ATF2,BRINP3,CCNT1,FOXN3,GNAI1,HEPACAM,PRKCE,PTEN,PTPN11,SENP2,TGFA,TTBK1,UHMK1	GO Process
GO:1903078	positive regulation of protein localization to plasma membrane	3	53	0.0403	ENSP00000306124,ENSP00000327509,ENSP00000349259	PRKCE,SPTBN1,STAC2	GO Process
GO:0060134	prepulse inhibition	2	14	0.0423	ENSP00000361021,ENSP00000384638	CTNNA2,PTEN	GO Process
GO:0048523	negative regulation of cellular process	33	4454	0.0432	ENSP00000249700,ENSP00000254770,ENSP00000261900,ENSP00000263826,ENSP00000264110,ENSP00000265563,ENSP00000277120,ENSP00000296257,ENSP00000298251,ENSP00000298912,ENSP00000299084,ENSP00000299824,ENSP00000300574,ENSP00000304226,ENSP00000306124,ENSP00000314560,ENSP00000328875,ENSP00000340944,ENSP00000343027,ENSP00000343288,ENSP00000349259,ENSP00000353375,ENSP00000356432,ENSP00000356646,ENSP00000359782…	AKT3,ATF2,ATXN2,BEND6,BRINP3,CCNT1,CLMN,CRK,ERO1L,FOXN3,GNAI1,HEPACAM,HIPK3,KLF9,LANCL2,MAP4,MAP6D1,MBP,NTRK2,PPP1R16B,PRKAR2A,PRKCE,PTEN,PTPN11,SEMA4D,SENP2,SPOCK1,SPRED1,SPTBN1,TMOD2,TNR,TRAK2,UHMK1	GO Process
GO:0050771	negative regulation of axonogenesis	3	56	0.044	ENSP00000328875,ENSP00000356646,ENSP00000361021	PTEN,TNR,TRAK2	GO Process
GO:0007015	actin filament organization	5	200	0.0446	ENSP00000249700,ENSP00000295851,ENSP00000335055,ENSP00000366326,ENSP00000367220	ABI2,ACTR2,NEBL,TMOD2,WASF3	GO Process
GO:0031399	regulation of protein modification process	17	1747	0.0454	ENSP00000259750,ENSP00000261900,ENSP00000261918,ENSP00000265563,ENSP00000277120,ENSP00000280979,ENSP00000295400,ENSP00000296257,ENSP00000299084,ENSP00000299824,ENSP00000300574,ENSP00000304226,ENSP00000306124,ENSP00000340944,ENSP00000361021,ENSP00000416523,ENSP00000447006	AKAP6,CCNT1,CNTN1,CRK,HIPK3,NTRK2,PPP1R16B,PRKAR2A,PRKCE,PTEN,PTPN11,SEMA4D,SEMA7A,SENP2,SPRED1,TGFA,TTBK1	GO Process
GO:0031646	positive regulation of neurological system process	3	57	0.0454	ENSP00000335055,ENSP00000356646,ENSP00000361021	PTEN,TNR,WASF3	GO Process
GO:0071361	cellular response to ethanol	2	15	0.0454	ENSP00000306124,ENSP00000361021	PRKCE,PTEN	GO Process
GO:1901880	negative regulation of protein depolymerization	3	57	0.0454	ENSP00000249700,ENSP00000314560,ENSP00000349259	MAP6D1,SPTBN1,TMOD2	GO Process
GO:0051129	negative regulation of cellular component organization	9	632	0.0462	ENSP00000249700,ENSP00000314560,ENSP00000328875,ENSP00000349259,ENSP00000353375,ENSP00000356646,ENSP00000361021,ENSP00000366843,ENSP00000378401	ATXN2,MAP4,MAP6D1,PTEN,SPOCK1,SPTBN1,TMOD2,TNR,TRAK2	GO Process
GO:0001558	regulation of cell growth	7	402	0.0464	ENSP00000261918,ENSP00000280979,ENSP00000300574,ENSP00000356646,ENSP00000376800,ENSP00000378401,ENSP00000416523	AKAP6,CRK,MTPN,SEMA4D,SEMA7A,SPOCK1,TNR	GO Process
GO:0061041	regulation of wound healing	4	124	0.0471	ENSP00000300574,ENSP00000306124,ENSP00000318066,ENSP00000361021	CRK,ENPP4,PRKCE,PTEN	GO Process
GO:0048638	regulation of developmental growth	6	302	0.0485	ENSP00000261918,ENSP00000280979,ENSP00000340944,ENSP00000356646,ENSP00000361021,ENSP00000416523	AKAP6,PTEN,PTPN11,SEMA4D,SEMA7A,TNR	GO Process
GO:0050806	positive regulation of synaptic transmission	4	126	0.0485	ENSP00000277120,ENSP00000306124,ENSP00000356646,ENSP00000361021	NTRK2,PRKCE,PTEN,TNR	GO Process
GO:0051649	establishment of localization in cell	16	1616	0.0485	ENSP00000280979,ENSP00000295400,ENSP00000296632,ENSP00000306124,ENSP00000312293,ENSP00000320821,ENSP00000328875,ENSP00000349259,ENSP00000353375,ENSP00000354772,ENSP00000356967,ENSP00000357068,ENSP00000357836,ENSP00000367220,ENSP00000379042,ENSP00000419975	ACTR2,AKAP6,ERO1L,KCNJ10,KIF1C,MAP4,MOBP,MVB12B,PEX5L,PRKCE,SNX27,SPTBN1,STARD4,TGFA,TOMM40L,TRAK2	GO Process
GO:1901701	cellular response to oxygen-containing compound	11	896	0.0485	ENSP00000263805,ENSP00000265563,ENSP00000277120,ENSP00000280979,ENSP00000300574,ENSP00000306124,ENSP00000343027,ENSP00000356432,ENSP00000361021,ENSP00000366330,ENSP00000367220	ACTR2,AKAP6,BRINP3,CRK,GNAI1,KLF9,NTRK2,PRKAR2A,PRKCE,PTEN,ZNF106	GO Process
GO:1902531	regulation of intracellular signal transduction	17	1764	0.0485	ENSP00000261918,ENSP00000263826,ENSP00000277120,ENSP00000280979,ENSP00000295400,ENSP00000296257,ENSP00000299084,ENSP00000299824,ENSP00000300574,ENSP00000304226,ENSP00000306124,ENSP00000340944,ENSP00000343027,ENSP00000361021,ENSP00000416523,ENSP00000419975,ENSP00000480301	AKAP6,AKT3,CRK,GNAI1,HIPK3,IQSEC1,NTRK2,PEX5L,PPP1R16B,PRKCE,PTEN,PTPN11,SEMA4D,SEMA7A,SENP2,SPRED1,TGFA	GO Process

## Sheet: Table S10
Table S10. Allelic Imbalance of expression SNPs showing a parental effect
GROUP	CHR	BP	REF	ALT	SNP	AREFDP	AALTDP	ADP	AREF_FRAC	BREFDP	BALTDP	BDP	BREF_FRAC	AFRAC-BFRAC	A_binomP	A_binomFDR	B_binomP	B_binomFDR	P	FDR	GENE	SYMBOL
nash	1	195087595	T	G	1_195087595_T_G	0	685	685	0	528	0	528	1	-1	1.2459e-206	4.82222e-204	2.2761e-159	3.62749e-157	6.97307e-265	7.86943e-262	ENSRNOG00000054391,ENSRNOG00000059764	Snurf,Snrpn
vta	1	195087595	T	G	1_195087595_T_G	0	640	640	0	588	0	588	1	-1	4.38362e-193	1.67753e-190	1.97421e-177	3.95734e-175	3.71812e-268	4.61567e-265	ENSRNOG00000054391,ENSRNOG00000059764	Snurf,Snrpn
nac	1	195087595	T	G	1_195087595_T_G	3	675	678	0.00442478	600	0	600	1	-0.995575	8.28391e-197	2.4305e-194	4.81984e-181	8.62281e-179	2.02396e-276	2.79171e-273	ENSRNOG00000054391,ENSRNOG00000059764	Snurf,Snrpn
nash	1	116675573	C	G	rs198365776	18	138	156	0.115385	197	17	214	0.920561	-0.805176	4.23711e-24	4.16939e-23	5.03434e-40	8.00766e-39	1.77132e-53	4.67855e-51	ENSRNOG00000015734	Ube3a
vta	6	94951820	T	C	6_94951820_T_C	25	206	231	0.108225	509	68	577	0.882149	-0.773924	1.35896e-36	2.94114e-35	1.77228e-84	1.05076e-82	3.95062e-97	2.45215e-94	ENSRNOG00000004794	Rtn1
vta	6	94951820	T	C	6_94951820_T_C	25	206	231	0.108225	509	68	577	0.882149	-0.773924	1.35896e-36	2.94114e-35	1.77228e-84	1.05076e-82	3.95062e-97	2.45215e-94	ENSRNOG00000004794	Rtn1
vta	X	42329172	A	G	X_42329172_A_G	0	198	198	0	154	50	204	0.754902	-0.754902	4.97841e-60	2.49484e-58	1.61115e-13	1.50882e-12	6.16928e-54	1.74058e-51	ENSRNOG00000034182	LOC100361934
vta	X	42329167	C	G	X_42329167_C_G	0	169	169	0	135	44	179	0.75419	-0.75419	2.67276e-51	9.78348e-50	5.98217e-12	5.28478e-11	1.62909e-46	3.96539e-44	ENSRNOG00000034182	LOC100361934
nac	15	65507563	A	T	rs8165283	1	2030	2031	0.000492368	1312	435	1747	0.751002	-0.750509	0	0	5.41396e-102	3.25503e-100	0	0	ENSRNOG00000030871	Calm2
vta	X	42329168	A	G	X_42329168_A_G	0	179	179	0	135	49	184	0.733696	-0.733696	2.61012e-54	1.06158e-52	1.72187e-10	1.41566e-09	1.04315e-46	2.58993e-44	ENSRNOG00000034182	LOC100361934
vta	12	44943743	C	T	12_44943743_C_T	52	153	205	0.253659	377	29	406	0.928571	-0.674913	9.80188e-13	9.39886e-12	2.36208e-78	1.29976e-76	8.7568e-66	2.93802e-63	ENSRNOG00000001135	Wsb2
vta	15	65507563	A	T	rs8165283	65	1160	1225	0.0530612	834	373	1207	0.690969	-0.637908	4.22755e-260	3.95464e-257	5.36783e-41	1.14121e-39	2.67661e-232	2.76896e-229	ENSRNOG00000030871	Calm2
vta	2	210724965	C	T	2_210724965_C_T	18	112	130	0.138462	92	28	120	0.766667	-0.628205	8.92102e-18	1.00949e-16	3.76716e-09	2.8676e-08	5.64048e-23	6.93276e-21	ENSRNOG00000018937	Gstm7
vta	2	210724941	G	A	2_210724941_G_A	61	247	308	0.198052	284	71	355	0.8	-0.601948	1.0799e-27	1.67126e-26	2.70087e-31	4.20308e-30	1.75899e-53	4.67855e-51	ENSRNOG00000018937	Gstm7
nac	2	210115798	T	G	2_210115798_T_G	29	85	114	0.254386	106	20	126	0.84127	-0.586884	1.46757e-07	8.77312e-07	2.45214e-15	2.01642e-14	1.84526e-19	1.90892e-17	ENSRNOG00000050514	LOC684509
nash	1	80983632	G	A	rs198313604	167	492	659	0.253414	509	115	624	0.815705	-0.562291	4.55804e-38	6.51102e-37	4.7747e-60	1.396e-58	6.48173e-90	3.35267e-87	ENSRNOG00000032625,ENSRNOG00000054609	AC118165.1,AABR07002683.1
nash	1	80983634	G	C	1_80983634_G_C	169	498	667	0.253373	517	117	634	0.815457	-0.562084	1.59137e-38	2.28932e-37	6.94772e-61	2.07614e-59	4.16173e-91	2.24625e-88	ENSRNOG00000032625,ENSRNOG00000054609	AC118165.1,AABR07002683.1
nash	1	80983639	G	A	1_80983639_G_A	150	466	616	0.243506	490	120	610	0.803279	-0.559772	1.28045e-38	1.85187e-37	5.70054e-54	1.38724e-52	3.28273e-85	1.50933e-82	ENSRNOG00000032625,ENSRNOG00000054609	AC118165.1,AABR07002683.1
nash	1	80983643	A	C	1_80983643_A_C	142	438	580	0.244828	456	112	568	0.802817	-0.557989	4.52409e-36	5.96944e-35	3.39398e-50	7.09159e-49	2.32832e-79	9.96682e-77	ENSRNOG00000032625,ENSRNOG00000054609	AC118165.1,AABR07002683.1
nac	2	210724941	G	A	2_210724941_G_A	74	264	340	0.217647	190	58	248	0.766129	-0.548482	1.48236e-26	1.5827e-25	1.44335e-17	1.2529e-16	2.49094e-39	5.33148e-37	ENSRNOG00000018937	Gstm7
nash	1	80983644	G	C	1_80983644_G_C	142	441	583	0.243568	456	123	579	0.787565	-0.543997	1.30456e-36	1.75846e-35	6.19909e-46	1.14514e-44	2.35224e-76	9.41958e-74	ENSRNOG00000032625,ENSRNOG00000054609	AC118165.1,AABR07002683.1
nash	2	210724941	G	A	2_210724941_G_A	68	281	349	0.194842	243	88	331	0.734139	-0.539297	6.93048e-32	8.16391e-31	6.2216e-18	5.44926e-17	9.84461e-45	2.26317e-42	ENSRNOG00000018937	Gstm7
nash	X	1723505	A	T	X_1723505_A_T	26	166	192	0.135417	278	156	434	0.640553	-0.505136	3.68396e-26	3.80957e-25	5.0426e-09	3.33221e-08	5.57919e-31	9.23468e-29	ENSRNOG00000019164	Uba1
vta	16	31956979	A	T	16_31956979_A_T	23	86	109	0.211009	134	59	193	0.694301	-0.483291	9.59306e-10	8.18278e-09	6.92095e-08	4.91294e-07	1.80946e-15	1.65166e-13	ENSRNOG00000024411	Cbr4
nac	14	2325356	A	C	14_2325356_A_C	350	583	933	0.375134	454	75	529	0.858223	-0.483089	2.2638e-14	1.82673e-13	4.03008e-67	1.18718e-65	8.96245e-71	3.37151e-68	ENSRNOG00000000064	Atp5me
nac	1	264298848	A	C	1_264298848_A_C	308	736	1044	0.295019	765	252	1017	0.752212	-0.457193	5.24509e-41	7.88375e-40	1.20117e-60	2.9968e-59	1.95439e-95	1.15533e-92	ENSRNOG00000014078	Ndufb8
nac	1	264298847	T	A	1_264298847_T_A	308	910	1218	0.252874	765	313	1078	0.709647	-0.456774	2.30212e-69	7.92773e-68	3.17718e-44	5.32068e-43	7.5734e-106	5.53036e-103	ENSRNOG00000014078	Ndufb8
vta	10	83329823	G	C	10_83329823_G_C	54	69	123	0.439024	122	15	137	0.890511	-0.451487	0.206647	0.349631	5.0681e-22	6.1042e-21	2.18115e-14	1.82951e-12	ENSRNOG00000005185	Nxph3
nac	1	80984179	C	T	rs199336762	2	268	270	0.00740741	162	194	356	0.455056	-0.447649	3.85697e-77	1.67402e-75	0.100248	0.183463	5.56917e-36	1.04751e-33	ENSRNOG00000032625,ENSRNOG00000054609	AC118165.1,AABR07002683.1
nac	10	83329823	G	C	10_83329823_G_C	106	117	223	0.475336	107	12	119	0.89916	-0.423823	0.50317	0.643285	3.20781e-20	2.95966e-19	3.31153e-14	2.74062e-12	ENSRNOG00000005185	Nxph3
nash	6	43387008	A	G	6_43387008_A_G	47	98	145	0.324138	145	50	195	0.74359	-0.419452	2.75528e-05	0.000130279	6.36989e-12	4.83422e-11	2.85987e-14	2.38271e-12	ENSRNOG00000052418	Cpsf3
nash	10	14004132	T	C	rs197284176	149	153	302	0.493377	281	28	309	0.909385	-0.416008	0.862978	0.928722	1.03489e-53	2.49602e-52	5.6412e-29	8.86454e-27	ENSRNOG00000002997	Slc9a3r2
vta	3	146618644	C	T	rs197348832	208	189	397	0.523929	427	34	461	0.926247	-0.402318	0.366336	0.532398	1.30595e-87	8.20504e-86	1.78763e-40	4.03484e-38	ENSRNOG00000007583	Pygb
nash	3	111816781	C	G	3_111816781_C_G	56	113	169	0.331361	132	48	180	0.733333	-0.401972	1.38295e-05	6.77146e-05	2.93029e-10	2.06748e-09	1.1636e-13	8.91659e-12	ENSRNOG00000007018	Mapkbp1
vta	19	56003905	T	C	rs197799179	52	79	131	0.396947	164	42	206	0.796117	-0.39917	0.0227433	0.0621876	3.15246e-18	3.42901e-17	2.30983e-13	1.75916e-11	ENSRNOG00000016001	Chmp1a
vta	15	41065845	G	A	rs105186750	49	78	129	0.379845	106	32	138	0.768116	-0.388271	0.00800767	0.0257512	1.86514e-10	1.52898e-09	2.96549e-10	1.71226e-08	ENSRNOG00000013707	Spata13
vta	14	60060071	A	C	14_60060071_A_C	42	58	100	0.42	113	27	140	0.807143	-0.387143	0.133211	0.250607	1.03749e-13	9.78124e-13	1.4882e-09	7.6977e-08	ENSRNOG00000051190	AABR07015507.1
vta	X	42329170	A	G	X_42329170_A_G	92	94	186	0.494624	169	24	193	0.875648	-0.381024	0.941575	0.988789	4.79221e-28	6.69082e-27	2.84667e-15	2.56077e-13	ENSRNOG00000034182	LOC100361934
nac	5	57036961	T	G	5_57036961_T_G	67	218	285	0.235088	162	106	268	0.604478	-0.36939	8.13275e-20	7.51306e-19	0.000750122	0.00262059	2.61282e-18	2.63704e-16	ENSRNOG00000007029	Dnaja1
nac	2	22308824	T	C	rs8159201	61	144	205	0.297561	128	64	192	0.666667	-0.369106	6.40493e-09	4.20216e-08	4.4955e-06	2.26473e-05	3.91924e-13	2.89604e-11	ENSRNOG00000024039	Serinc5
nash	2	187098824	T	G	2_187098824_T_G	27	94	121	0.22314	88	61	149	0.590604	-0.367464	7.13507e-10	4.84899e-09	0.0328218	0.0737153	2.70192e-09	1.35796e-07	ENSRNOG00000015026	Arhgef11
nash	10	90141089	T	C	10_90141089_T_C	52	314	366	0.142077	251	237	493	0.509128	-0.367051	8.78006e-47	1.71137e-45	0.718661	0.822484	1.93446e-28	2.96474e-26	ENSRNOG00000020905	Hdac5
nac	6	55587456	G	A	rs8155823	107	123	230	0.465217	235	48	283	0.830389	-0.365171	0.322633	0.468339	9.17285e-31	1.03992e-29	6.05213e-18	5.96279e-16	ENSRNOG00000005096	Bzw2
nac	9	19469718	C	T	9_19469718_C_T	59	117	176	0.335227	116	51	167	0.694611	-0.359384	1.46771e-05	7.23015e-05	5.3324e-07	2.95416e-06	5.87356e-11	3.62758e-09	ENSRNOG00000010232	Enpp5
vta	16	20586933	A	G	rs105424109	39	46	85	0.458824	90	20	110	0.818182	-0.359358	0.515426	0.681073	8.63755e-12	7.5592e-11	3.28755e-07	1.0628e-05	ENSRNOG00000019698	Ssbp4
nash	9	94573025	G	C	9_94573025_G_C	46	775	821	0.0560292	396	567	963	0.411215	-0.355186	8.77441e-172	1.98107e-169	3.9722e-08	2.47403e-07	8.61871e-67	2.97202e-64	ENSRNOG00000016653	Ngef
nash	12	6324935	G	A	rs13449493	81	88	169	0.47929	203	41	244	0.831967	-0.352677	0.644542	0.767483	5.71749e-27	6.25461e-26	6.58269e-14	5.13946e-12	ENSRNOG00000000902	Hsph1
vta	12	37472680	A	G	rs106158095	139	140	279	0.498208	278	49	327	0.850153	-0.351945	1	1	5.3826e-40	1.09724e-38	2.61717e-20	2.77688e-18	ENSRNOG00000001053	Tmed2
nash	10	15090517	G	A	10_15090517_G_A	213	280	493	0.432049	351	101	452	0.776549	-0.3445	0.00291604	0.00937933	2.07999e-33	2.64573e-32	8.37808e-27	1.22359e-24	ENSRNOG00000019174,ENSRNOG00000039350	Chtf18,Gng13
nash	10	15090517	G	A	10_15090517_G_A	213	280	493	0.432049	351	101	452	0.776549	-0.3445	0.00291604	0.00937933	2.07999e-33	2.64573e-32	8.37808e-27	1.22359e-24	ENSRNOG00000019174,ENSRNOG00000039350	Chtf18,Gng13
nac	15	33722087	G	A	15_33722087_G_A	67	71	138	0.485507	110	24	134	0.820896	-0.335388	0.798545	0.884258	2.36097e-14	1.87219e-13	1.39958e-08	6.29507e-07	ENSRNOG00000025634	Zfhx2
nac	15	33722087	G	A	15_33722087_G_A	67	71	138	0.485507	110	24	134	0.820896	-0.335388	0.798545	0.884258	2.36097e-14	1.87219e-13	1.39958e-08	6.29507e-07	ENSRNOG00000025634	Zfhx2
nac	16	31957025	T	C	16_31957025_T_C	44	78	128	0.34375	93	43	138	0.673913	-0.330163	0.000515784	0.00197973	5.37308e-05	0.000231153	1.43543e-07	5.07677e-06	ENSRNOG00000024411	Cbr4
nac	12	12754424	A	T	12_12754424_A_T	89	97	186	0.478495	148	36	184	0.804348	-0.325853	0.607886	0.732938	2.51187e-17	2.17015e-16	1.33804e-10	7.94758e-09	ENSRNOG00000001050	Eif2ak1
vta	7	82368671	A	G	7_82368671_A_G	216	168	384	0.5625	469	62	531	0.883239	-0.320739	0.0163528	0.0470038	2.30825e-78	1.2785e-76	5.93847e-28	8.99026e-26	ENSRNOG00000005123	Emc2
nac	7	26306025	A	G	rs197062928	147	152	299	0.491639	208	49	257	0.809339	-0.3177	0.817109	0.89723	1.69183e-24	1.68837e-23	1.52438e-14	1.28733e-12	ENSRNOG00000008174	Appl2
vta	1	216077112	A	G	rs105581326	65	74	139	0.467626	157	43	200	0.785	-0.317374	0.497564	0.663637	1.89551e-16	1.95328e-15	3.0432e-09	1.51113e-07	ENSRNOG00000020410	Th
nash	10	1741961	C	T	10_1741961_C_T	63	267	330	0.190909	196	190	386	0.507772	-0.316863	4.96599e-31	5.78274e-30	0.799154	0.884675	2.8394e-18	2.8426e-16	ENSRNOG00000057978	AABR07028997.1
nac	19	56743150	T	C	19_56743150_T_C	39	60	99	0.393939	80	34	114	0.701754	-0.307815	0.0438753	0.0963567	1.95964e-05	9.00059e-05	1.21927e-05	0.000269805	ENSRNOG00000017993	Abcb10
nash	10	1741985	A	G	10_1741985_A_G	29	104	133	0.218045	104	96	200	0.52	-0.301955	4.11961e-11	2.94496e-10	0.620729	0.745949	6.81671e-08	2.55658e-06	ENSRNOG00000057978	AABR07028997.1
nac	2	22308245	A	G	rs105132593	65	140	205	0.317073	110	68	178	0.617978	-0.300904	1.74032e-07	1.03195e-06	0.00203235	0.00638702	6.90342e-09	3.24617e-07	ENSRNOG00000024039	Serinc5
vta	5	134665113	T	C	rs199145316	113	60	173	0.653179	150	8	158	0.949367	-0.296188	6.82516e-05	0.000370477	4.64817e-35	8.08532e-34	6.76607e-11	4.15812e-09	ENSRNOG00000010169	Atpaf1
nac	7	26306014	T	C	rs198485414	107	124	231	0.463203	171	55	226	0.756637	-0.293434	0.29245	0.434147	4.89995e-15	4.00235e-14	2.46347e-10	1.44253e-08	ENSRNOG00000008174	Appl2
nac	5	148383125	T	C	rs8159669	39	68	107	0.364486	90	47	137	0.656934	-0.292448	0.00651776	0.0191155	0.000300182	0.00112683	1.02524e-05	0.000230985	ENSRNOG00000013179	Tinagl1
nac	5	148383125	T	C	rs8159669	39	68	107	0.364486	90	47	137	0.656934	-0.292448	0.00651776	0.0191155	0.000300182	0.00112683	1.02524e-05	0.000230985	ENSRNOG00000013179	Tinagl1
vta	20	34419894	T	C	rs106348410	14	79	93	0.150538	66	83	149	0.442953	-0.292415	3.61778e-12	3.37299e-11	0.189759	0.332551	5.03694e-06	0.00012866	ENSRNOG00000000412	Slc35f1
nac	3	64738451	A	G	rs8171343	60	72	132	0.454545	109	37	146	0.746575	-0.29203	0.33838	0.48458	1.98037e-09	1.28855e-08	1.18992e-06	3.44329e-05	ENSRNOG00000012651	Cwc22
nash	12	16103503	G	A	12_16103503_G_A	45	74	119	0.378151	81	40	121	0.669421	-0.29127	0.00996632	0.0276189	0.000244217	0.000975428	1.141e-05	0.000255213	ENSRNOG00000055583	Ttyh3
nash	1	264771393	C	T	rs106385187	40	94	134	0.298507	92	64	156	0.589744	-0.291236	3.50373e-06	1.83494e-05	0.0303103	0.0690864	1.25332e-06	3.60155e-05	ENSRNOG00000014969	Lzts2
nash	1	264771393	C	T	rs106385187	40	94	134	0.298507	92	64	156	0.589744	-0.291236	3.50373e-06	1.83494e-05	0.0303103	0.0690864	1.25332e-06	3.60155e-05	ENSRNOG00000014969	Lzts2
vta	3	146624891	A	G	rs198640743	53	117	170	0.311765	144	95	239	0.60251	-0.290746	1.02053e-06	6.97393e-06	0.00184349	0.00710639	1.20376e-08	5.45384e-07	ENSRNOG00000007583	Pygb
nac	10	109771130	A	G	10_109771130_A_G	106	163	269	0.394052	172	81	253	0.679842	-0.28579	0.000612918	0.00231979	1.07227e-08	6.6994e-08	1.09957e-10	6.5625e-09	ENSRNOG00000036687	Alyref
nac	9	94573025	G	C	9_94573025_G_C	355	605	960	0.369792	751	399	1150	0.653043	-0.283252	6.376e-16	5.40046e-15	1.75584e-25	1.80127e-24	3.06257e-38	5.94043e-36	ENSRNOG00000016653	Ngef
nash	3	123565227	G	A	3_123565227_G_A	49	127	176	0.278409	114	89	203	0.561576	-0.283167	3.617e-09	2.36969e-08	0.0918453	0.173005	5.05907e-08	1.98118e-06	ENSRNOG00000021240	Atrn
nac	12	6324935	G	A	rs13449493	100	77	177	0.564972	251	45	296	0.847973	-0.283001	0.0979297	0.186237	7.58613e-36	9.72802e-35	2.09302e-11	1.34626e-09	ENSRNOG00000000902	Hsph1
vta	16	31957020	A	T	16_31957020_A_T	53	58	111	0.477477	125	40	165	0.757576	-0.280098	0.704379	0.835588	2.1975e-11	1.89363e-10	3.48686e-06	9.19422e-05	ENSRNOG00000024411	Cbr4
nash	10	29044509	G	A	10_29044509_G_A	71	103	174	0.408046	114	52	166	0.686747	-0.278701	0.0185103	0.0470751	1.68378e-06	9.06343e-06	4.44672e-07	1.40105e-05	ENSRNOG00000003822	Slu7
nac	6	37663357	C	T	rs198654208	441	273	714	0.617647	803	93	896	0.896205	-0.278558	3.42638e-10	2.39129e-09	9.63834e-142	1.00996e-139	1.01389e-39	2.20814e-37	ENSRNOG00000052758	Fam49a
nash	2	23851555	G	A	rs104995707	66	104	170	0.388235	114	57	171	0.666667	-0.278431	0.00440297	0.0134241	1.55961e-05	7.52763e-05	4.62941e-07	1.44396e-05	ENSRNOG00000011032	Lhfpl2
nash	20	6953324	A	G	rs105563920	77	126	203	0.37931	136	71	207	0.657005	-0.277694	0.000715557	0.00266181	7.35411e-06	3.66713e-05	3.23809e-08	1.30089e-06	ENSRNOG00000000527	Mtch1
vta	3	8750324	T	C	rs198820460	44	56	100	0.44	71	28	99	0.717172	-0.277172	0.271253	0.428458	1.82576e-05	0.000103231	0.000136331	0.00196793	ENSRNOG00000025711	Spout1
nash	7	117607433	A	T	rs8163050	48	67	115	0.417391	67	30	97	0.690722	-0.27333	0.0928159	0.177926	0.00021891	0.000883904	0.000122339	0.00181815	ENSRNOG00000032561	Slc52a2
nash	20	10214156	A	G	rs106488939	40	60	100	0.4	72	35	107	0.672897	-0.272897	0.0568879	0.120256	0.000445302	0.00167721	0.000145985	0.00206173	ENSRNOG00000001174	Pde9a
nac	1	80983632	G	A	rs198313604	281	300	581	0.483649	463	149	612	0.756536	-0.272887	0.455234	0.599486	2.16666e-38	3.02138e-37	4.26712e-22	4.90482e-20	ENSRNOG00000032625,ENSRNOG00000054609	AC118165.1,AABR07002683.1
nac	16	43924	C	T	16_43924_C_T	118	53	171	0.690058	181	7	188	0.962766	-0.272707	7.34792e-07	4.1878e-06	7.79681e-45	1.32383e-43	1.24185e-11	8.1568e-10	ENSRNOG00000046132	AABR07024439.1
nac	6	92077773	G	A	6_92077773_G_A	88	63	151	0.582781	124	21	145	0.855172	-0.272391	0.0504479	0.108324	5.62449e-19	5.07449e-18	4.03162e-07	1.28001e-05	ENSRNOG00000038720	Cdkl1
vta	15	41065705	C	T	rs106742620	31	45	76	0.407895	74	35	109	0.678899	-0.271004	0.135385	0.253685	0.000237468	0.00112824	0.000448622	0.00477632	ENSRNOG00000013707	Spata13
vta	2	209846240	T	C	rs105244488	22	63	85	0.258824	54	48	102	0.529412	-0.270588	9.81198e-06	6.08486e-05	0.620768	0.760383	0.000316141	0.00368504	ENSRNOG00000018285	Kcna2
nac	5	172655513	T	C	rs8156293	146	93	239	0.610879	222	30	252	0.880952	-0.270074	0.000735729	0.00273938	2.1949e-37	2.93789e-36	1.05393e-11	6.95928e-10	ENSRNOG00000036876	Faap20
nac	2	195673986	G	C	2_195673986_G_C	293	108	401	0.730673	510	0	510	1	-0.269327	7.86906e-21	7.46696e-20	5.96667e-154	6.94691e-152	3.35451e-35	6.0352e-33	ENSRNOG00000020860	Tdrkh
nash	2	211246098	T	C	rs8158559	47	87	134	0.350746	75	46	121	0.619835	-0.269088	0.00069521	0.0025949	0.0106115	0.0280123	3.04755e-05	0.000579361	ENSRNOG00000020272	5330417C22Rik
nac	20	6424041	G	A	20_6424041_G_A	118	118	236	0.5	179	54	233	0.76824	-0.26824	1	1	7.75032e-17	6.59497e-16	3.00743e-09	1.49936e-07	ENSRNOG00000000522	Cpne5
nac	7	66018818	C	T	7_66018818_C_T	43	55	98	0.438776	72	30	102	0.705882	-0.267107	0.266406	0.404824	3.88501e-05	0.000170638	0.000236126	0.00300937	ENSRNOG00000004180	Tafa2
vta	3	164222180	C	T	rs8157775	54	110	164	0.329268	122	83	205	0.595122	-0.265854	1.46098e-05	8.84257e-05	0.00779936	0.0249954	6.49858e-07	1.95335e-05	ENSRNOG00000008354	Slc9a8
nac	1	90201782	T	C	rs198541405	154	96	250	0.616	183	25	208	0.879808	-0.263808	0.000294958	0.00118354	7.2133e-31	8.21577e-30	3.63209e-10	2.06829e-08	ENSRNOG00000021133	Lsm14a
nac	1	90201782	T	C	rs198541405	154	96	250	0.616	183	25	208	0.879808	-0.263808	0.000294958	0.00118354	7.2133e-31	8.21577e-30	3.63209e-10	2.06829e-08	ENSRNOG00000021133	Lsm14a
nac	1	90201782	T	C	rs198541405	154	96	250	0.616	183	25	208	0.879808	-0.263808	0.000294958	0.00118354	7.2133e-31	8.21577e-30	3.63209e-10	2.06829e-08	ENSRNOG00000021133	Lsm14a
nac	10	93581086	C	T	10_93581086_C_T	64	82	146	0.438356	113	48	161	0.701863	-0.263507	0.159216	0.272416	3.19301e-07	1.80576e-06	5.34246e-06	0.000135626	ENSRNOG00000006548	Mrc2
vta	20	48309792	C	A	20_48309792_C_A	42	61	103	0.407767	109	54	163	0.668712	-0.260945	0.0756191	0.162948	1.97533e-05	0.000110574	4.95671e-05	0.000871567	ENSRNOG00000000320	AABR07045462.1
nac	1	80983634	G	C	1_80983634_G_C	290	303	593	0.489039	475	159	634	0.749211	-0.260173	0.622205	0.744271	1.81679e-37	2.44069e-36	9.58522e-21	1.04378e-18	ENSRNOG00000032625,ENSRNOG00000054609	AC118165.1,AABR07002683.1
nash	16	6630840	C	T	rs105381456	190	147	337	0.563798	275	59	334	0.823353	-0.259555	0.0220043	0.0547112	1.78825e-34	2.3634e-33	5.82656e-13	4.27994e-11	ENSRNOG00000016064	Tkt
nac	3	58512852	G	A	rs13452721	53	108	161	0.329193	90	63	153	0.588235	-0.259043	1.74603e-05	8.48715e-05	0.035211	0.0764573	6.99771e-06	0.000168679	ENSRNOG00000001518	Itga6
nash	19	52152377	C	T	19_52152377_C_T	64	64	128	0.5	144	46	190	0.757895	-0.257895	1	1	5.88192e-13	4.63258e-12	3.8146e-06	9.9904e-05	ENSRNOG00000015173	Mbtps1
vta	1	221424899	T	C	1_221424899_T_C	31	63	94	0.329787	84	59	143	0.587413	-0.257625	0.00126139	0.00516518	0.0443729	0.108377	0.000177363	0.00239846	ENSRNOG00000021794	Znhit2
nac	12	4741385	C	T	rs105641694	118	51	169	0.698225	209	10	219	0.954338	-0.256113	2.70881e-07	1.57817e-06	1.41468e-49	2.64712e-48	1.6825e-11	1.08784e-09	ENSRNOG00000000891	AABR07035107.1
nash	3	167958975	T	A	3_167958975_T_A	13	661	674	0.0192878	147	386	534	0.275281	-0.255993	2.20363e-176	5.4276e-174	6.46373e-26	6.88561e-25	2.3537e-38	4.78998e-36	ENSRNOG00000012906	Bcas1
nash	3	167958975	T	A	3_167958975_T_A	13	661	674	0.0192878	147	386	534	0.275281	-0.255993	2.20363e-176	5.4276e-174	6.46373e-26	6.88561e-25	2.3537e-38	4.78998e-36	ENSRNOG00000012906	Bcas1
nash	3	145199076	C	A	3_145199076_C_A	44	140	184	0.23913	82	84	166	0.493976	-0.254845	7.34025e-13	5.62315e-12	0.938165	0.977867	1.24525e-06	3.595e-05	ENSRNOG00000031536	Syndig1
nac	8	130120530	A	G	rs107326095	143	332	482	0.29668	271	224	495	0.547475	-0.250794	2.07343e-19	1.89397e-18	0.0385753	0.0824212	3.64965e-15	3.25948e-13	ENSRNOG00000019321	Cck
nash	4	44580249	C	G	4_44580249_C_G	71	85	156	0.455128	97	41	138	0.702899	-0.24777	0.297934	0.441013	2.08758e-06	1.10828e-05	3.09614e-05	0.000585907	ENSRNOG00000057713	Cav2
nash	20	48923789	G	A	rs199115837	58	147	205	0.282927	78	69	147	0.530612	-0.247685	4.24266e-10	2.91007e-09	0.509502	0.648892	4.31384e-06	0.000110874	ENSRNOG00000000279	Rtn4ip1
vta	20	4791405	A	T	20_4791405_A_T	64	111	175	0.365714	103	65	168	0.613095	-0.247381	0.000472093	0.0021484	0.00417126	0.0143985	7.67219e-06	0.000181761	ENSRNOG00000031090,ENSRNOG00000039744,ENSRNOG00000050183,ENSRNOG00000061639	RT1-CE7,RT1-CE4,RT1-CE1,AABR07044404.1
vta	20	4791406	A	C	20_4791406_A_C	64	111	175	0.365714	103	65	168	0.613095	-0.247381	0.000472093	0.0021484	0.00417126	0.0143985	7.67219e-06	0.000181761	ENSRNOG00000031090,ENSRNOG00000039744,ENSRNOG00000050183,ENSRNOG00000061639	RT1-CE7,RT1-CE4,RT1-CE1,AABR07044404.1
vta	20	4791405	A	T	20_4791405_A_T	64	111	175	0.365714	103	65	168	0.613095	-0.247381	0.000472093	0.0021484	0.00417126	0.0143985	7.67219e-06	0.000181761	ENSRNOG00000031090,ENSRNOG00000039744,ENSRNOG00000050183,ENSRNOG00000061639	RT1-CE7,RT1-CE4,RT1-CE1,AABR07044404.1
vta	20	4791406	A	C	20_4791406_A_C	64	111	175	0.365714	103	65	168	0.613095	-0.247381	0.000472093	0.0021484	0.00417126	0.0143985	7.67219e-06	0.000181761	ENSRNOG00000031090,ENSRNOG00000039744,ENSRNOG00000050183,ENSRNOG00000061639	RT1-CE7,RT1-CE4,RT1-CE1,AABR07044404.1
vta	20	4791405	A	T	20_4791405_A_T	64	111	175	0.365714	103	65	168	0.613095	-0.247381	0.000472093	0.0021484	0.00417126	0.0143985	7.67219e-06	0.000181761	ENSRNOG00000031090,ENSRNOG00000039744,ENSRNOG00000050183,ENSRNOG00000061639	RT1-CE7,RT1-CE4,RT1-CE1,AABR07044404.1
vta	20	4791406	A	C	20_4791406_A_C	64	111	175	0.365714	103	65	168	0.613095	-0.247381	0.000472093	0.0021484	0.00417126	0.0143985	7.67219e-06	0.000181761	ENSRNOG00000031090,ENSRNOG00000039744,ENSRNOG00000050183,ENSRNOG00000061639	RT1-CE7,RT1-CE4,RT1-CE1,AABR07044404.1
nac	16	31957020	A	T	16_31957020_A_T	55	100	155	0.354839	101	65	168	0.60119	-0.246352	0.000375605	0.00147883	0.0106793	0.0278466	1.59584e-05	0.000338068	ENSRNOG00000024411	Cbr4
nac	2	113848707	C	G	rs107496380	54	90	144	0.375	118	72	190	0.621053	-0.246053	0.00339388	0.0107767	0.00104265	0.00352436	1.39032e-05	0.000304937	ENSRNOG00000028156	Pld1
nac	2	113848707	C	G	rs107496380	54	90	144	0.375	118	72	190	0.621053	-0.246053	0.00339388	0.0107767	0.00104265	0.00352436	1.39032e-05	0.000304937	ENSRNOG00000028156	Pld1
vta	7	26306014	T	C	rs198485414	99	135	234	0.423077	224	111	335	0.668657	-0.24558	0.0219347	0.0603095	6.53045e-10	5.14792e-09	9.89601e-09	4.54997e-07	ENSRNOG00000008174	Appl2
nash	16	6630852	T	C	rs105214368	136	88	224	0.607143	162	28	190	0.852632	-0.245489	0.00162803	0.00556927	3.96623e-24	3.96525e-23	5.5551e-08	2.15503e-06	ENSRNOG00000016064	Tkt
nac	1	226916317	C	A	rs105487075	91	146	237	0.383966	107	63	170	0.629412	-0.245446	0.000428489	0.00167357	0.00091875	0.00313735	1.70679e-06	4.76136e-05	ENSRNOG00000021338	Tmem132a
nac	1	80983639	G	A	1_80983639_G_A	271	260	531	0.510358	457	150	607	0.752883	-0.242525	0.664356	0.778442	5.26775e-37	6.94945e-36	3.17508e-17	3.00881e-15	ENSRNOG00000032625,ENSRNOG00000054609	AC118165.1,AABR07002683.1
nash	10	89908087	G	A	rs13450330	120	153	273	0.43956	135	63	198	0.681818	-0.242258	0.0525793	0.112761	3.39155e-07	1.93721e-06	3.14172e-07	1.02098e-05	ENSRNOG00000036798	Dusp3
vta	17	18442483	T	C	rs107592374	75	105	180	0.416667	139	72	211	0.658768	-0.242101	0.0303695	0.0788855	4.64551e-06	2.81371e-05	2.70865e-06	7.34927e-05	ENSRNOG00000043350	Cap2
nash	7	123375630	T	C	rs199322924	54	90	144	0.375	95	59	154	0.616883	-0.241883	0.00339388	0.0107378	0.0046375	0.0137522	4.96484e-05	0.000871761	ENSRNOG00000007262	Ccdc134
nash	5	159469762	T	A	rs106615024	94	122	216	0.435185	132	63	195	0.676923	-0.241738	0.0659436	0.135934	8.69597e-07	4.79843e-06	1.43815e-06	4.05756e-05	ENSRNOG00000007574	Padi2
nac	8	122382896	T	C	rs199273149	93	100	196	0.47449	217	86	303	0.716172	-0.241682	0.520422	0.659064	3.22212e-14	2.54679e-13	9.2476e-08	3.36656e-06	ENSRNOG00000009878	Crtapl1
nash	18	71465056	T	G	18_71465056_T_G	65	102	167	0.389222	102	60	162	0.62963	-0.240408	0.00518488	0.0154425	0.00120722	0.00414371	2.13467e-05	0.000429316	ENSRNOG00000018342	Ctif
nac	18	59943370	C	T	rs13449884	102	189	291	0.350515	138	96	234	0.589744	-0.239228	3.81784e-07	2.21025e-06	0.00722655	0.0198082	7.40733e-08	2.75313e-06	ENSRNOG00000018053	Fech
vta	16	31957025	T	C	16_31957025_T_C	51	54	105	0.485714	102	39	141	0.723404	-0.23769	0.84537	0.934503	1.10422e-07	7.77944e-07	0.000242729	0.00306223	ENSRNOG00000024411	Cbr4
vta	19	55232429	C	T	rs64264936	35	59	94	0.37234	61	39	100	0.61	-0.23766	0.0172096	0.0491644	0.0352002	0.0897488	0.00155009	0.0118294	ENSRNOG00000028501	Zc3h18
nac	8	122382894	C	T	rs198736557	94	97	194	0.484536	218	84	302	0.721854	-0.237318	0.719712	0.823442	7.00845e-15	5.69291e-14	1.57018e-07	5.49076e-06	ENSRNOG00000009878	Crtapl1
nac	1	221006395	C	T	1_221006395_C_T	41	101	142	0.288732	106	96	202	0.524752	-0.23602	5.05604e-07	2.91099e-06	0.526682	0.661509	2.17622e-05	0.000434333	ENSRNOG00000020726	Sipa1
vta	5	148949139	A	G	5_148949139_A_G	62	96	158	0.392405	106	63	169	0.627219	-0.234814	0.00844792	0.0269432	0.00116979	0.00475769	3.55461e-05	0.000661573	ENSRNOG00000011927	Sdc3
vta	5	61386860	G	A	rs105300362	46	69	115	0.4	92	53	145	0.634483	-0.234483	0.0397505	0.0976538	0.00151191	0.00596755	0.000275091	0.00335459	ENSRNOG00000011497	Aldh1b1
vta	19	17206493	T	C	rs105522619	54	93	149	0.362416	114	77	191	0.596859	-0.234443	0.000983333	0.00415597	0.00901393	0.0283355	2.90506e-05	0.000558256	ENSRNOG00000011829	Rpgrip1l
vta	20	5140735	T	G	rs198598986	541	576	1117	0.484333	777	306	1083	0.717452	-0.233118	0.309006	0.471974	8.84126e-48	2.29736e-46	1.11344e-28	1.72777e-26	ENSRNOG00000000852	Prrc2a
nash	8	130801985	A	T	rs8159067	46	86	132	0.348485	75	54	129	0.581395	-0.232911	0.000631289	0.00238213	0.0778494	0.151689	0.000263868	0.00325288	ENSRNOG00000004050	Snrk
nash	8	130801985	A	T	rs8159067	46	86	132	0.348485	75	54	129	0.581395	-0.232911	0.000631289	0.00238213	0.0778494	0.151689	0.000263868	0.00325288	ENSRNOG00000004050	Snrk
nac	5	172660876	G	A	rs198941670	157	287	444	0.353604	181	128	309	0.585761	-0.232157	7.03406e-10	4.8537e-09	0.00303251	0.00918393	4.78753e-10	2.71381e-08	ENSRNOG00000015480	Prkcz
vta	7	2982267	A	G	7_2982267_A_G	35	52	87	0.402299	78	45	123	0.634146	-0.231847	0.085689	0.179189	0.00373145	0.0131043	0.00147679	0.0114652	ENSRNOG00000004904	Pa2g4
nac	2	148754747	G	T	2_148754747_G_T	17	204	223	0.0762332	69	155	224	0.308036	-0.231803	2.02679e-42	3.2109e-41	8.97478e-09	5.63131e-08	1.08414e-09	5.65485e-08	ENSRNOG00000013393	Eif2a
nash	1	125239757	T	C	rs105759443	155	189	344	0.450581	201	94	295	0.681356	-0.230775	0.0750472	0.14991	4.39125e-10	3.06897e-09	7.69982e-09	3.59344e-07	ENSRNOG00000016327	Mcee
nash	5	136969571	C	T	rs106106539	91	98	189	0.481481	130	53	183	0.710383	-0.228901	0.662635	0.782265	1.18673e-08	7.65538e-08	1.1387e-05	0.00025516	ENSRNOG00000019956	Kdm4a
nac	15	28729383	G	A	15_28729383_G_A	127	138	265	0.479245	208	86	294	0.707483	-0.228238	0.539101	0.675257	8.00844e-13	6.00633e-12	6.23022e-08	2.39449e-06	ENSRNOG00000013287	Sall2
nac	15	28729383	G	A	15_28729383_G_A	127	138	265	0.479245	208	86	294	0.707483	-0.228238	0.539101	0.675257	8.00844e-13	6.00633e-12	6.23022e-08	2.39449e-06	ENSRNOG00000013287	Sall2
nash	16	21037257	G	T	16_21037257_G_T	84	92	180	0.466667	132	49	190	0.694737	-0.22807	0.412351	0.557208	8.211e-08	4.9731e-07	1.40674e-05	0.000307994	ENSRNOG00000022247	Nr2c2ap
nash	7	59762659	T	C	7_59762659_T_C	41	123	164	0.25	108	118	226	0.477876	-0.227876	1.02608e-10	7.22701e-10	0.549488	0.682389	7.95335e-06	0.000188063	ENSRNOG00000029115	LOC102555453
nac	1	80983643	A	C	1_80983643_A_C	258	248	506	0.509881	407	145	552	0.737319	-0.227437	0.689125	0.797024	9.01947e-30	1.00697e-28	3.34498e-14	2.74998e-12	ENSRNOG00000032625,ENSRNOG00000054609	AC118165.1,AABR07002683.1
nash	19	9773833	C	T	19_9773833_C_T	82	189	271	0.302583	116	103	219	0.52968	-0.227097	6.84754e-11	4.86511e-10	0.417494	0.558674	5.71402e-07	1.73857e-05	ENSRNOG00000012482	Ndrg4
nash	8	94257256	C	A	rs8157635	57	89	146	0.390411	87	54	141	0.617021	-0.22661	0.0100565	0.0278213	0.00682955	0.0192411	0.000198917	0.0026214	ENSRNOG00000009715	Me1
vta	20	14103813	C	T	rs8165124	44	93	137	0.321168	70	58	128	0.546875	-0.225707	3.43932e-05	0.000198735	0.330936	0.493648	0.000337977	0.00387052	ENSRNOG00000049952	Gucd1
vta	8	116876173	C	T	rs105509492	62	100	162	0.382716	133	86	219	0.607306	-0.22459	0.00351893	0.0127791	0.00181588	0.00701602	2.31587e-05	0.000459988	ENSRNOG00000030714	Bsn
nash	1	264762404	C	T	1_264762404_C_T	93	98	191	0.486911	81	33	114	0.710526	-0.223615	0.772342	0.86755	8.00432e-06	3.97672e-05	0.000217863	0.00281135	ENSRNOG00000014935	Twnk
nac	14	83460556	A	T	14_83460556_A_T	71	76	147	0.482993	120	50	170	0.705882	-0.222889	0.741592	0.839182	8.02016e-08	4.72134e-07	8.53635e-05	0.00136736	ENSRNOG00000018590	Drg1
nash	10	98319624	G	T	10_98319624_G_T	102	154	256	0.398438	131	80	211	0.620853	-0.222416	0.00138797	0.0048273	0.000545829	0.00200837	2.71735e-06	7.34927e-05	ENSRNOG00000004147	Abca8a
nash	10	98319624	G	T	10_98319624_G_T	102	154	256	0.398438	131	80	211	0.620853	-0.222416	0.00138797	0.0048273	0.000545829	0.00200837	2.71735e-06	7.34927e-05	ENSRNOG00000004147	Abca8a
vta	1	128486386	G	A	1_128486386_G_A	48	71	119	0.403361	105	63	168	0.625	-0.221639	0.0432683	0.104527	0.00148469	0.00587665	0.000333579	0.00383431	ENSRNOG00000023274	Lrrc28
nash	2	165630353	G	C	2_165630353_G_C	76	62	138	0.550725	81	24	105	0.771429	-0.220704	0.26839	0.408592	2.07799e-08	1.32159e-07	0.000606527	0.00603426	ENSRNOG00000010515	Trim59
vta	7	121380634	T	C	rs197370162	48	96	144	0.333333	118	95	213	0.553991	-0.220657	7.79911e-05	0.00041929	0.131512	0.253829	6.53807e-05	0.00109978	ENSRNOG00000017285	Tab1
vta	7	121380634	T	C	rs197370162	48	96	144	0.333333	118	95	213	0.553991	-0.220657	7.79911e-05	0.00041929	0.131512	0.253829	6.53807e-05	0.00109978	ENSRNOG00000017285	Tab1
nac	15	109308226	T	C	rs106188315	92	89	181	0.508287	142	53	195	0.728205	-0.219918	0.881876	0.943076	1.41154e-10	9.65828e-10	1.79843e-05	0.000374735	ENSRNOG00000027040	Ggact
vta	16	6630840	C	T	rs105381456	299	115	414	0.722222	553	34	587	0.942078	-0.219856	5.69757e-20	6.91179e-19	7.31501e-122	7.99806e-120	1.51359e-21	1.70815e-19	ENSRNOG00000016064	Tkt
vta	10	61756243	C	T	rs198140810	64	114	178	0.359551	117	85	202	0.579208	-0.219657	0.00022007	0.00107908	0.0289212	0.0765204	2.97665e-05	0.000568495	ENSRNOG00000002980,ENSRNOG00000002991	Tsr1,Srr
vta	10	61756243	C	T	rs198140810	64	114	178	0.359551	117	85	202	0.579208	-0.219657	0.00022007	0.00107908	0.0289212	0.0765204	2.97665e-05	0.000568495	ENSRNOG00000002980,ENSRNOG00000002991	Tsr1,Srr
vta	10	61756243	C	T	rs198140810	64	114	178	0.359551	117	85	202	0.579208	-0.219657	0.00022007	0.00107908	0.0289212	0.0765204	2.97665e-05	0.000568495	ENSRNOG00000002980,ENSRNOG00000002991	Tsr1,Srr
vta	14	37756079	G	A	rs199204354	176	126	302	0.582781	300	74	374	0.802139	-0.219358	0.00472671	0.0163762	2.21668e-33	3.69549e-32	8.92869e-10	4.73678e-08	ENSRNOG00000002248	Fryl
vta	3	60053104	C	A	rs13450481	36	50	86	0.418605	58	33	91	0.637363	-0.218758	0.160578	0.289055	0.0114563	0.0348702	0.00570664	0.030213	ENSRNOG00000018485	Gpr155
vta	3	60053104	C	A	rs13450481	36	50	86	0.418605	58	33	91	0.637363	-0.218758	0.160578	0.289055	0.0114563	0.0348702	0.00570664	0.030213	ENSRNOG00000018485	Gpr155
nash	5	159930398	A	T	5_159930398_A_T	53	110	163	0.325153	81	68	149	0.543624	-0.218471	9.46641e-06	4.7761e-05	0.32558	0.464429	0.000157139	0.0021723	ENSRNOG00000023008	Fam131c
nash	2	212585418	T	C	rs198355124	50	84	134	0.373134	97	67	164	0.591463	-0.218329	0.00418753	0.0128197	0.023249	0.0551087	0.000279412	0.0034006	ENSRNOG00000020485	Vav3
nac	1	80983644	G	C	1_80983644_G_C	258	244	502	0.513944	407	149	556	0.732014	-0.21807	0.561811	0.693634	1.1432e-28	1.25906e-27	3.68697e-13	2.75723e-11	ENSRNOG00000032625,ENSRNOG00000054609	AC118165.1,AABR07002683.1
vta	9	8442043	T	A	9_8442043_T_A	72	73	145	0.496552	95	38	133	0.714286	-0.217734	1	1	8.25e-07	5.38424e-06	0.000343206	0.00391236	ENSRNOG00000048686	AABR07066379.1
nac	15	28729382	G	C	15_28729382_G_C	127	136	263	0.48289	198	85	283	0.699647	-0.216757	0.621884	0.744009	1.50032e-11	1.06636e-10	4.00689e-07	1.27542e-05	ENSRNOG00000013287	Sall2
nac	15	28729382	G	C	15_28729382_G_C	127	136	263	0.48289	198	85	283	0.699647	-0.216757	0.621884	0.744009	1.50032e-11	1.06636e-10	4.00689e-07	1.27542e-05	ENSRNOG00000013287	Sall2
nash	7	12515402	A	G	rs8160756	63	147	210	0.3	110	103	213	0.516432	-0.216432	6.46478e-09	4.16369e-08	0.681088	0.794113	9.51239e-06	0.000217872	ENSRNOG00000013987	Sbno2
nash	7	12515402	A	G	rs8160756	63	147	210	0.3	110	103	213	0.516432	-0.216432	6.46478e-09	4.16369e-08	0.681088	0.794113	9.51239e-06	0.000217872	ENSRNOG00000013987	Sbno2
nash	16	6586963	T	C	rs105848928	71	89	160	0.44375	101	52	153	0.660131	-0.216381	0.178777	0.29967	9.17646e-05	0.000394219	0.0001896	0.00252814	ENSRNOG00000016015	Dcp1a
nac	10	89243339	G	A	rs104977326	83	75	158	0.525316	132	46	178	0.741573	-0.216257	0.577743	0.707824	8.02459e-11	5.55287e-10	6.13003e-05	0.00104598	ENSRNOG00000051344,ENSRNOG00000053448	Psme3,AC123346.1
vta	9	8442041	T	C	9_8442041_T_C	72	73	145	0.496552	94	38	132	0.712121	-0.215569	1	1	1.18615e-06	7.62302e-06	0.000409478	0.00451444	ENSRNOG00000048686	AABR07066379.1
nash	7	142858078	T	C	7_142858078_T_C	90	147	237	0.379747	122	83	205	0.595122	-0.215375	0.00025863	0.00106438	0.00779936	0.0215843	9.67063e-06	0.000220682	ENSRNOG00000006934	Acvr1b
nac	20	154262	G	A	20_154262_G_A	21	228	249	0.0843373	62	145	207	0.299517	-0.21518	4.18013e-45	7.04857e-44	7.64583e-09	4.83467e-08	6.35916e-09	3.01308e-07	ENSRNOG00000050210	RT1-CE10
nac	6	128759615	A	T	rs198504893	79	91	171	0.461988	130	62	192	0.677083	-0.215095	0.358834	0.505192	1.03701e-06	5.58479e-06	5.51501e-05	0.000957529	ENSRNOG00000004206	Glrx5
vta	7	130556727	A	T	rs197450237	60	79	139	0.431655	106	58	164	0.646341	-0.214687	0.126523	0.241213	0.000220706	0.00105515	0.000288244	0.00348758	ENSRNOG00000013947	Rabl2
nash	1	156288416	A	G	rs8157759	54	69	123	0.439024	94	50	144	0.652778	-0.213753	0.206647	0.335121	0.000307723	0.00120364	0.000727098	0.00687313	ENSRNOG00000022748	Tmem126a
nash	7	70861588	A	G	rs106057458	53	87	140	0.378571	103	71	174	0.591954	-0.213383	0.00510256	0.0152484	0.0185103	0.0451807	0.000266917	0.00327421	ENSRNOG00000025053	Lrp1
vta	13	99489196	A	G	13_99489196_A_G	45	84	129	0.348837	74	58	132	0.560606	-0.211769	0.00075589	0.00328202	0.191499	0.335183	0.000932704	0.00818274	ENSRNOG00000003717	Cnih4
nash	10	20700013	A	T	rs198810048	45	90	135	0.333333	79	66	145	0.544828	-0.211494	0.000133796	0.000573573	0.318989	0.457597	0.000582455	0.005878	ENSRNOG00000008065	Wwc1
vta	6	105741346	C	T	6_105741346_C_T	50	80	130	0.384615	90	61	151	0.596026	-0.211411	0.0106941	0.0329189	0.0223751	0.0620271	0.000639314	0.00625961	ENSRNOG00000007459	Pcnx1
nac	12	11232898	T	C	rs105936114	63	137	200	0.315	81	73	154	0.525974	-0.210974	1.79032e-07	1.05903e-06	0.572846	0.702294	9.74249e-05	0.00153287	ENSRNOG00000000987	Ptcd1
nac	12	11232898	T	C	rs105936114	63	137	200	0.315	81	73	154	0.525974	-0.210974	1.79032e-07	1.05903e-06	0.572846	0.702294	9.74249e-05	0.00153287	ENSRNOG00000000987	Ptcd1
nash	3	13881549	A	G	rs105085960	79	126	205	0.385366	93	63	156	0.596154	-0.210788	0.00125894	0.00442017	0.0199457	0.0482497	0.000110658	0.00169384	ENSRNOG00000018687	Fbxw2
nac	8	56260858	C	T	rs106238116	83	105	188	0.441489	120	64	184	0.652174	-0.210685	0.1254	0.22622	4.42736e-05	0.000193187	7.00126e-05	0.00116977	ENSRNOG00000025624	Arhgap20
nac	8	56260858	C	T	rs106238116	83	105	188	0.441489	120	64	184	0.652174	-0.210685	0.1254	0.22622	4.42736e-05	0.000193187	7.00126e-05	0.00116977	ENSRNOG00000025624	Arhgap20
nash	17	10492621	C	T	rs105140644	59	77	136	0.433824	58	32	90	0.644444	-0.210621	0.144636	0.25271	0.00804593	0.0221541	0.0030168	0.0191661	ENSRNOG00000017607	Faf2
vta	20	5148419	C	A	rs65345905	66	37	103	0.640777	80	14	94	0.851064	-0.210287	0.0055359	0.0188006	2.12012e-12	1.91516e-11	0.00136095	0.0108023	ENSRNOG00000000852	Prrc2a
nash	6	127333584	A	G	rs63956392	64	98	162	0.395062	92	60	152	0.605263	-0.210201	0.00930969	0.0259764	0.0116731	0.0304295	0.000306151	0.00361958	ENSRNOG00000009263	Ifi27
nac	16	20845231	C	T	16_20845231_C_T	74	24	110	0.672727	98	7	111	0.882883	-0.210156	0.000371251	0.00146483	2.65828e-17	2.29394e-16	0.000320114	0.00372507	ENSRNOG00000020134	Upf1
nac	17	18334171	C	G	17_18334171_C_G	77	147	224	0.34375	139	112	251	0.553785	-0.210035	3.38028e-06	1.79021e-05	0.100584	0.183848	6.89997e-06	0.000166646	ENSRNOG00000001455	Kif13a
nac	8	122382884	C	T	8_122382884_C_T	94	104	198	0.474747	230	106	336	0.684524	-0.209776	0.522536	0.660828	1.1427e-11	8.16137e-11	2.57963e-06	7.05363e-05	ENSRNOG00000009878	Crtapl1
nash	19	57313648	C	T	rs13451668	68	87	155	0.43871	94	51	145	0.648276	-0.209566	0.147998	0.256761	0.000446431	0.00168068	0.000425831	0.00462896	ENSRNOG00000018228	Cog2
vta	3	165301434	G	A	rs105626634	34	44	78	0.435897	69	38	107	0.64486	-0.208962	0.308168	0.470951	0.00352927	0.0125213	0.00746251	0.0360325	ENSRNOG00000012175	Nfatc2
nac	16	68955260	C	T	16_68955260_C_T	69	90	159	0.433962	153	85	238	0.642857	-0.208895	0.11243	0.207622	1.23715e-05	5.83194e-05	6.20965e-05	0.0010531	ENSRNOG00000012582	Eif4ebp1
nash	20	48923800	G	C	rs106689960	74	125	199	0.371859	108	78	186	0.580645	-0.208786	0.000368082	0.00145869	0.0331912	0.0743801	6.37982e-05	0.00107901	ENSRNOG00000000279	Rtn4ip1
nac	7	142031033	T	C	rs198595891	83	102	185	0.448649	90	47	137	0.656934	-0.208286	0.185559	0.30731	0.000300182	0.00112683	0.000326803	0.00377522	ENSRNOG00000019550	Slc11a2
vta	14	39230349	T	G	rs13449567	59	96	155	0.380645	93	65	158	0.588608	-0.207962	0.00369304	0.0133212	0.0313866	0.0817494	0.000360424	0.00405648	ENSRNOG00000002336	Gabra4
vta	19	44217767	C	T	19_44217767_C_T	46	61	107	0.429907	88	50	138	0.637681	-0.207775	0.17564	0.30813	0.00153985	0.00605231	0.0018647	0.0134583	ENSRNOG00000019456	Kars
vta	7	11552320	A	G	rs198593656	50	86	136	0.367647	65	48	113	0.575221	-0.207574	0.00255873	0.00973869	0.131924	0.254437	0.00167033	0.0125366	ENSRNOG00000045524	Slc39a3
vta	8	94757657	A	G	rs197544233	42	82	124	0.33871	77	64	141	0.546099	-0.20739	0.000415855	0.00192262	0.312213	0.47575	0.0011025	0.00920409	ENSRNOG00000010024	Cyb5r4
nash	14	100393365	G	C	14_100393365_G_C	47	60	107	0.439252	86	47	133	0.646617	-0.207364	0.245891	0.380085	0.000913198	0.00320625	0.00205725	0.0145437	ENSRNOG00000022857	Wdr92
vta	8	117232751	A	G	8_117232751_A_G	73	89	162	0.450617	100	52	152	0.657895	-0.207277	0.2385	0.390269	0.000122279	0.000613142	0.000347824	0.00395049	ENSRNOG00000047867	Klhdc8b
nac	20	6953324	A	G	rs105563920	66	112	178	0.370787	93	68	161	0.57764	-0.206853	0.00069978	0.00262016	0.0582246	0.116433	0.000213798	0.00277045	ENSRNOG00000000527	Mtch1
nac	1	220192082	T	A	1_220192082_T_A	50	110	160	0.3125	54	50	104	0.519231	-0.206731	2.38821e-06	1.28522e-05	0.768792	0.865156	0.00123753	0.0100739	ENSRNOG00000019950	Peli3
nac	7	77836539	T	C	rs13449646	193	340	533	0.362101	289	220	509	0.56778	-0.205679	1.97078e-10	1.39399e-09	0.00254397	0.00781408	4.2791e-11	2.69648e-09	ENSRNOG00000004697	Baalc
vta	9	27334169	A	C	9_27334169_A_C	55	39	94	0.585106	83	22	105	0.790476	-0.20537	0.121371	0.233654	1.61795e-09	1.25544e-08	0.00285408	0.018463	ENSRNOG00000013238	Tmem14a
nac	1	174526599	T	C	1_174526599_T_C	161	316	477	0.337526	267	225	492	0.542683	-0.205157	1.13076e-12	8.59494e-12	0.0644317	0.127113	1.957e-10	1.15686e-08	ENSRNOG00000012206	Dennd5a
nac	14	33063559	T	C	rs198228889	409	181	590	0.69322	592	67	659	0.898331	-0.20511	2.9082e-21	2.77034e-20	5.87286e-106	3.65063e-104	2.241e-19	2.29916e-17	ENSRNOG00000002050	Igfbp7
nash	16	22538882	A	G	16_22538882_A_G	64	93	157	0.407643	90	57	147	0.612245	-0.204602	0.025128	0.061095	0.00808759	0.0222231	0.00055862	0.00571297	ENSRNOG00000012181	Lpl
nac	10	89250111	C	T	10_89250111_C_T	43	76	119	0.361345	86	66	152	0.565789	-0.204445	0.00318318	0.0101737	0.123009	0.215545	0.00127366	0.0102604	ENSRNOG00000053448	AC123346.1
nac	5	140878377	T	C	rs8174874	71	152	223	0.318386	81	74	155	0.522581	-0.204195	6.11483e-08	3.77862e-07	0.629998	0.751488	0.000106338	0.00164292	ENSRNOG00000050983	Hpcal4
nash	20	14287902	C	T	rs8157434	158	226	384	0.411458	245	153	398	0.615578	-0.20412	0.000610066	0.00230848	4.63419e-06	2.37795e-05	1.71774e-08	7.50847e-07	ENSRNOG00000001303	Specc1l
vta	5	59513153	A	C	rs107269004	60	103	163	0.368098	107	80	187	0.572193	-0.204094	0.000944293	0.00399698	0.0569708	0.132937	0.00021057	0.00273433	ENSRNOG00000014365	Gne
vta	5	59513153	A	C	rs107269004	60	103	163	0.368098	107	80	187	0.572193	-0.204094	0.000944293	0.00399698	0.0569708	0.132937	0.00021057	0.00273433	ENSRNOG00000014365	Gne
vta	6	47899931	G	A	rs198078806	166	111	277	0.599278	290	71	361	0.803324	-0.204046	0.00113803	0.00473159	1.57592e-32	2.55148e-31	2.56331e-08	1.08234e-06	ENSRNOG00000008551	Rps7
nac	12	22804451	C	T	rs198082612	75	99	174	0.431034	87	50	137	0.635036	-0.204002	0.0809266	0.159784	0.00198869	0.00626859	0.000538438	0.00553325	ENSRNOG00000031346	Ift22
vta	4	96564572	C	T	rs105453202	55	111	166	0.331325	114	99	213	0.535211	-0.203886	1.65269e-05	9.93859e-05	0.337442	0.50131	0.000114457	0.00173222	ENSRNOG00000006857	AABR07060833.1
nac	5	159930398	A	T	5_159930398_A_T	48	93	141	0.340426	86	72	158	0.544304	-0.203878	0.000188181	0.000785604	0.301016	0.434294	0.000620995	0.0061238	ENSRNOG00000023008	Fam131c
vta	14	83929772	A	G	rs8158046	38	45	86	0.44186	71	39	110	0.645455	-0.203594	0.331834	0.495955	0.00294364	0.0107144	0.00689232	0.0340475	ENSRNOG00000019624	Morc2
vta	14	83929772	A	G	rs8158046	38	45	86	0.44186	71	39	110	0.645455	-0.203594	0.331834	0.495955	0.00294364	0.0107144	0.00689232	0.0340475	ENSRNOG00000019624	Morc2
nac	3	10557088	C	T	3_10557088_C_T	47	130	177	0.265537	68	77	145	0.468966	-0.203429	3.38141e-10	2.36216e-09	0.506596	0.643109	0.000239301	0.00303642	ENSRNOG00000008761	Ncs1
nac	10	14254644	C	T	10_14254644_C_T	161	35	202	0.79703	167	0	167	1	-0.20297	5.23551e-18	4.65484e-17	1.06911e-50	2.04216e-49	1.86903e-09	9.54822e-08	ENSRNOG00000024867	Eme2
vta	4	64330951	T	C	rs8157105	101	64	165	0.612121	154	35	189	0.814815	-0.202694	0.00491635	0.0169495	5.23891e-19	5.81112e-18	3.78949e-05	0.000695899	ENSRNOG00000011946	Ptn
nac	20	43092611	T	G	rs198491484	62	96	158	0.392405	82	56	138	0.594203	-0.201798	0.00844792	0.0240662	0.0329475	0.072313	0.000812103	0.00746221	ENSRNOG00000000604	Hdac2
vta	13	99153116	C	T	13_99153116_C_T	63	61	124	0.508065	88	36	124	0.709677	-0.201613	0.928492	0.983391	3.39192e-06	2.07684e-05	0.00179058	0.0131295	ENSRNOG00000003247	Sde2
vta	1	81852830	A	C	1_81852830_A_C	1148	453	1601	0.717052	3059	273	3332	0.918067	-0.201015	1.31493e-69	8.32361e-68	0	0	2.39901e-77	9.92712e-75	ENSRNOG00000020263	Atp1a3
vta	13	71138507	A	G	rs107279494	54	105	159	0.339623	101	86	187	0.540107	-0.200484	6.41488e-05	0.000350922	0.30593	0.469576	0.000284727	0.00345175	ENSRNOG00000002369	Rgs8
vta	13	71138507	A	G	rs107279494	54	105	159	0.339623	101	86	187	0.540107	-0.200484	6.41488e-05	0.000350922	0.30593	0.469576	0.000284727	0.00345175	ENSRNOG00000002369	Rgs8
vta	6	102252935	T	C	rs106087934	37	65	102	0.362745	68	53	121	0.561983	-0.199238	0.00720621	0.02357	0.202924	0.350445	0.00458477	0.0260125	ENSRNOG00000010650	Plekhh1
nash	4	149272209	A	G	rs106915627	61	70	131	0.465649	89	45	134	0.664179	-0.19853	0.48472	0.625926	0.000180138	0.000735758	0.0017113	0.0127061	ENSRNOG00000013589	Cxcl12
vta	19	52152377	C	T	19_52152377_C_T	63	43	106	0.59434	107	28	135	0.792593	-0.198253	0.0644636	0.14411	4.43678e-12	3.96111e-11	0.00133283	0.0106335	ENSRNOG00000015173	Mbtps1
nash	6	104891902	G	A	rs8160307	79	76	155	0.509677	155	64	219	0.707763	-0.198085	0.872441	0.935761	6.80831e-10	4.70961e-09	0.000150039	0.00210461	ENSRNOG00000029871	Slc8a3
nash	8	117290827	T	C	8_117290827_T_C	85	139	224	0.379464	149	109	258	0.577519	-0.198055	0.000375501	0.00148488	0.0150197	0.0379617	2.15845e-05	0.000431482	ENSRNOG00000049531	Usp19
nash	20	1979785	C	T	rs107338662	91	136	227	0.400881	94	63	157	0.598726	-0.197845	0.00340533	0.0107531	0.0163794	0.0406138	0.000206719	0.00269698	ENSRNOG00000000774	Gabbr1
nash	20	1979785	C	T	rs107338662	91	136	227	0.400881	94	63	157	0.598726	-0.197845	0.00340533	0.0107531	0.0163794	0.0406138	0.000206719	0.00269698	ENSRNOG00000000774	Gabbr1
nash	20	1979785	C	T	rs107338662	91	136	227	0.400881	94	63	157	0.598726	-0.197845	0.00340533	0.0107531	0.0163794	0.0406138	0.000206719	0.00269698	ENSRNOG00000000774	Gabbr1
nash	20	1979785	C	T	rs107338662	91	136	227	0.400881	94	63	157	0.598726	-0.197845	0.00340533	0.0107531	0.0163794	0.0406138	0.000206719	0.00269698	ENSRNOG00000000774	Gabbr1
nash	20	1979785	C	T	rs107338662	91	136	227	0.400881	94	63	157	0.598726	-0.197845	0.00340533	0.0107531	0.0163794	0.0406138	0.000206719	0.00269698	ENSRNOG00000000774	Gabbr1
nash	3	66824849	A	G	rs198164914	63	47	110	0.572727	94	28	122	0.770492	-0.197765	0.152338	0.262832	1.57681e-09	1.07339e-08	0.00210334	0.0147937	ENSRNOG00000054212	Pde1a
nash	5	63189514	T	C	rs104999692	57	77	134	0.425373	76	46	122	0.622951	-0.197578	0.100366	0.189793	0.00838113	0.0229212	0.00240578	0.0164729	ENSRNOG00000006369	Alg2
nash	7	99635741	C	G	7_99635741_C_G	54	67	121	0.446281	103	57	160	0.64375	-0.197469	0.275253	0.415847	0.000343858	0.00133216	0.00147441	0.0114539	ENSRNOG00000009739	Washc5
nash	16	22538883	G	A	16_22538883_G_A	66	93	159	0.415094	90	57	147	0.612245	-0.197151	0.038878	0.0879977	0.00808759	0.0222231	0.000861333	0.00780481	ENSRNOG00000012181	Lpl
vta	10	13551212	C	G	10_13551212_C_G	41	43	84	0.488095	74	34	108	0.685185	-0.19709	0.913202	0.975992	0.000149097	0.000734065	0.00890177	0.040538	ENSRNOG00000052204	Tbc1d24
vta	15	33682858	C	T	15_33682858_C_T	53	82	135	0.392593	79	55	134	0.589552	-0.19696	0.0156442	0.0454952	0.0465282	0.11292	0.00187753	0.0135117	ENSRNOG00000018069	Ngdn
vta	10	13967985	C	T	rs8154280	34	60	94	0.361702	62	49	111	0.558559	-0.196856	0.00954781	0.0299583	0.254605	0.413887	0.0074939	0.036077	ENSRNOG00000011375	Tsc2
nac	4	51888917	G	C	rs105963401	49	78	127	0.385827	85	61	146	0.582192	-0.196365	0.0126607	0.0339051	0.0566033	0.113687	0.00183448	0.0132943	ENSRNOG00000019986	Pot1
nac	1	174526600	G	A	1_174526600_G_A	161	295	456	0.35307	267	219	486	0.549383	-0.196313	3.5486e-10	2.47424e-09	0.0329032	0.072313	2.20473e-09	1.11712e-07	ENSRNOG00000012206	Dennd5a
nash	4	72124410	T	C	rs13450646	126	157	283	0.44523	134	75	209	0.641148	-0.195919	0.0743485	0.148844	5.41875e-05	0.000240939	2.53263e-05	0.000495119	ENSRNOG00000017911	Tcaf1
nash	16	19901553	T	C	rs107211957	48	93	141	0.340426	89	77	166	0.536145	-0.195719	0.000188181	0.000790865	0.393301	0.534129	0.000891794	0.00795883	ENSRNOG00000023403	Gtpbp3
vta	2	203309219	C	T	2_203309219_C_T	31	68	99	0.313131	61	59	120	0.508333	-0.195202	0.000255346	0.00123125	0.927315	0.977511	0.00551485	0.0296062	ENSRNOG00000015347	Trim45
nac	6	58274601	G	A	rs8163779	111	127	238	0.466387	168	86	254	0.661417	-0.195031	0.330909	0.477265	2.96905e-07	1.68691e-06	1.93639e-05	0.000395367	ENSRNOG00000030771	Dgkb
nac	5	167173855	C	T	rs106899073	87	56	143	0.608392	102	25	127	0.80315	-0.194758	0.0118499	0.0320734	3.12067e-12	2.27084e-11	0.000800761	0.00738532	ENSRNOG00000017693	Slc2a5
nash	16	19768495	G	C	rs105130702	111	135	246	0.45122	144	79	223	0.64574	-0.19452	0.142377	0.24962	1.60011e-05	7.71393e-05	3.61351e-05	0.000668526	ENSRNOG00000032575	Ocel1
nash	2	237742474	T	C	rs8166109	56	66	122	0.459016	64	34	98	0.653061	-0.194045	0.415285	0.560024	0.00318868	0.00985085	0.00620674	0.0318127	ENSRNOG00000011384	Aimp1
nash	4	57445088	T	G	rs13449453	90	104	194	0.463918	150	78	228	0.657895	-0.193977	0.35067	0.493634	2.14028e-06	1.13478e-05	9.18039e-05	0.00145364	ENSRNOG00000008752	Nrf1
nac	1	177407640	C	T	rs13448481	52	121	173	0.300578	90	92	182	0.494505	-0.193927	1.62411e-07	9.65382e-07	0.940938	0.980924	0.000295005	0.00353834	ENSRNOG00000015713	Parva
nac	2	188229891	C	T	rs198915378	52	85	137	0.379562	75	56	131	0.572519	-0.192957	0.00605254	0.0179014	0.115454	0.204803	0.00236577	0.0162707	ENSRNOG00000020373	Dap3
vta	9	61675687	C	T	rs107373635	79	126	205	0.385366	100	73	173	0.578035	-0.192669	0.00125894	0.00516271	0.0477564	0.11527	0.000278721	0.00339553	ENSRNOG00000014456	Coq10b
nash	8	57981602	A	G	8_57981602_A_G	60	65	125	0.48	76	37	113	0.672566	-0.192566	0.720673	0.826298	0.000309602	0.00120925	0.00414925	0.0241712	ENSRNOG00000007177	Poglut3
nash	2	29570644	C	T	rs197025133	53	52	105	0.504762	76	33	109	0.697248	-0.192486	1	1	4.65558e-05	0.000210576	0.0061989	0.0318054	ENSRNOG00000028403	Ptcd2
nash	2	9622765	G	A	rs107225756	74	82	156	0.474359	108	54	162	0.666667	-0.192308	0.575315	0.708725	2.66322e-05	0.000124621	0.000802863	0.00739372	ENSRNOG00000016252	Mblac2
vta	10	13840645	T	C	rs8165185	86	144	230	0.373913	137	105	242	0.566116	-0.192203	0.000158887	0.000800042	0.0460643	0.112021	4.34207e-05	0.000782328	ENSRNOG00000009611,ENSRNOG00000009667	Bricd5,Mlst8
nash	12	40498625	T	G	rs8157278	487	463	950	0.512632	702	294	996	0.704819	-0.192188	0.455553	0.599342	3.93925e-39	6.07557e-38	5.32953e-18	5.29286e-16	ENSRNOG00000001344	Aldh2
nash	8	118629228	T	C	rs105138823	152	195	347	0.43804	213	125	338	0.630178	-0.192137	0.0240143	0.0588627	1.95758e-06	1.04336e-05	6.9565e-07	2.05126e-05	ENSRNOG00000020862	Ptpn23
vta	19	26170399	C	T	rs197719838	50	62	112	0.446429	83	47	130	0.638462	-0.192033	0.298593	0.461681	0.00202378	0.00771308	0.00417991	0.024297	ENSRNOG00000003970	Tnpo2
nash	20	28076308	G	A	rs8157482	65	67	132	0.492424	91	42	133	0.684211	-0.191786	0.930684	0.975608	2.58964e-05	0.000121739	0.00230764	0.0159594	ENSRNOG00000000796	Ranbp2
nac	15	52294189	G	C	15_52294189_G_C	245	65	325	0.753846	463	27	490	0.944898	-0.191052	1.30295e-20	1.22843e-19	1.26985e-103	7.69784e-102	6.09411e-15	5.36541e-13	ENSRNOG00000012273	Dmtn
nash	11	36338674	A	T	11_36338674_A_T	53	60	113	0.469027	66	34	100	0.66	-0.190973	0.572656	0.706949	0.00178993	0.0058782	0.00774283	0.0367289	ENSRNOG00000001632	Brwd1
vta	2	9622765	G	A	rs107225756	47	54	101	0.465347	84	44	128	0.65625	-0.190903	0.550709	0.713388	0.000515784	0.00228066	0.0057009	0.030213	ENSRNOG00000016252	Mblac2
vta	2	210834159	C	A	rs8146437	80	87	167	0.479042	146	72	218	0.669725	-0.190683	0.642569	0.788829	6.02545e-07	3.99435e-06	0.000250713	0.00315015	ENSRNOG00000019221	Gstm4
nash	8	58156361	A	G	8_58156361_A_G	50	69	119	0.420168	91	58	149	0.610738	-0.19057	0.0985236	0.187015	0.00853115	0.0232689	0.00287038	0.0185202	ENSRNOG00000024934	Npat
nash	8	58156361	A	G	8_58156361_A_G	50	69	119	0.420168	91	58	149	0.610738	-0.19057	0.0985236	0.187015	0.00853115	0.0232689	0.00287038	0.0185202	ENSRNOG00000024934	Npat
nac	5	167173676	G	A	rs106291383	66	59	125	0.528	84	33	117	0.717949	-0.189949	0.591684	0.7189	2.67329e-06	1.37894e-05	0.00362059	0.0218822	ENSRNOG00000017693	Slc2a5
vta	9	47497307	C	T	rs13451536	39	76	115	0.33913	74	66	140	0.528571	-0.189441	0.000717191	0.00312851	0.554269	0.703342	0.00368966	0.0221916	ENSRNOG00000023129	Mfsd9
nash	1	141474764	A	G	rs105509515	70	66	136	0.514706	88	37	125	0.704	-0.189294	0.797102	0.883158	5.83304e-06	2.95579e-05	0.00270995	0.0178637	ENSRNOG00000015003	Pex11a
vta	18	64107027	G	A	rs105881171	53	58	111	0.477477	116	58	174	0.666667	-0.189189	0.704379	0.835588	1.30519e-05	7.49552e-05	0.00231493	0.0160009	ENSRNOG00000016698	Rnmt
vta	7	130556738	A	G	rs198121790	65	71	136	0.477941	116	58	174	0.666667	-0.188725	0.668266	0.807297	1.30519e-05	7.49552e-05	0.00124183	0.0101023	ENSRNOG00000013947	Rabl2
nash	19	57318811	C	T	rs198297068	60	67	127	0.472441	80	39	121	0.661157	-0.188716	0.594615	0.724484	0.000498562	0.0018563	0.00413112	0.0241222	ENSRNOG00000018228	Cog2
vta	10	46328517	C	T	rs13450556	47	84	131	0.358779	98	81	179	0.547486	-0.188707	0.00155817	0.00624976	0.231645	0.385038	0.00150302	0.0116035	ENSRNOG00000053961	Med9
vta	19	54250957	G	T	19_54250957_G_T	28	107	135	0.207407	61	93	154	0.396104	-0.188696	4.43678e-12	4.132e-11	0.012237	0.0369261	0.000840464	0.00767114	ENSRNOG00000017817	Cox4i1
nac	9	65961815	T	C	rs8162828	57	102	159	0.358491	94	78	172	0.546512	-0.188021	0.000447348	0.00173889	0.252662	0.379149	0.000897407	0.00798788	ENSRNOG00000023280	Als2
nac	20	5569343	A	G	rs105293324	72	101	173	0.416185	90	59	149	0.604027	-0.187842	0.0329698	0.0759288	0.013712	0.0344799	0.00115558	0.00954452	ENSRNOG00000026799	Zbtb9
vta	20	14288209	T	C	rs8168043	73	114	187	0.390374	122	89	211	0.578199	-0.187825	0.00333438	0.0122425	0.0273597	0.0733337	0.000272031	0.00332316	ENSRNOG00000001303	Specc1l
nac	5	114011724	A	G	rs104950514	56	66	122	0.459016	86	47	133	0.646617	-0.1876	0.415285	0.563261	0.000913198	0.00312275	0.00389788	0.023097	ENSRNOG00000026293	Jun
nac	5	135551936	T	C	5_135551936_T_C	399	193	592	0.673986	554	89	643	0.861586	-0.1876	1.70553e-17	1.49821e-16	5.65107e-83	2.31567e-81	7.34554e-15	6.37675e-13	ENSRNOG00000017194	Prdx1
vta	20	5414942	G	C	20_5414942_G_C	124	64	188	0.659574	127	23	150	0.846667	-0.187092	1.43996e-05	8.75308e-05	1.25018e-18	1.36869e-17	0.000154587	0.00214678	ENSRNOG00000038999	RT1-A1
nash	4	9873334	C	T	rs8160576	88	92	180	0.488889	121	58	179	0.675978	-0.187089	0.82314	0.898534	2.8644e-06	1.50109e-05	0.000489084	0.0051193	ENSRNOG00000012026	Psmc2
nash	20	5377165	T	C	rs107130941	143	80	223	0.641256	159	33	192	0.828125	-0.186869	2.94405e-05	0.000138881	5.55588e-21	5.14917e-20	3.27474e-05	0.000614089	ENSRNOG00000030712,ENSRNOG00000038999	RT1-A2,RT1-A1
vta	20	45596992	A	G	rs105724589	59	67	126	0.468254	93	49	142	0.65493	-0.186676	0.533053	0.698051	0.000278178	0.00130182	0.00312716	0.0196659	ENSRNOG00000000583	Cdk19
nash	10	14463268	C	T	rs197933517	64	70	134	0.477612	87	44	131	0.664122	-0.18651	0.66595	0.784243	0.000215777	0.000872553	0.00326183	0.0202937	ENSRNOG00000016774	Telo2
nac	14	108478944	A	C	rs105857855	54	55	109	0.495413	75	35	110	0.681818	-0.186405	1	1	0.000172384	0.000682374	0.00767634	0.0365184	ENSRNOG00000054151	Pus10
nash	2	210981264	G	A	2_210981264_G_A	73	94	167	0.437126	86	52	138	0.623188	-0.186063	0.121448	0.221082	0.00478627	0.0141003	0.0017931	0.013136	ENSRNOG00000045665	Amigo1
vta	8	82405575	A	G	rs197795803	39	89	128	0.304688	52	54	106	0.490566	-0.185879	1.16537e-05	7.14067e-05	0.922685	0.975523	0.00562799	0.0300039	ENSRNOG00000010116	Leo1
vta	9	61675693	T	C	rs106736498	71	120	191	0.371728	92	73	165	0.557576	-0.185848	0.000482452	0.00218845	0.160922	0.295357	0.00066643	0.0064182	ENSRNOG00000014456	Coq10b
vta	13	71140650	A	G	rs104913575	33	81	114	0.289474	86	95	181	0.475138	-0.185664	8.00432e-06	5.02583e-05	0.552207	0.701952	0.0023397	0.0161182	ENSRNOG00000002369	Rgs8
vta	14	8383787	T	C	rs8156746	48	102	150	0.32	95	93	188	0.505319	-0.185319	1.23056e-05	7.51819e-05	0.941886	0.98555	0.000914984	0.00808646	ENSRNOG00000056944	Arhgap24
vta	14	8383787	T	C	rs8156746	48	102	150	0.32	95	93	188	0.505319	-0.185319	1.23056e-05	7.51819e-05	0.941886	0.98555	0.000914984	0.00808646	ENSRNOG00000056944	Arhgap24
nash	12	25369582	C	G	12_25369582_C_G	67	137	204	0.328431	131	124	255	0.513725	-0.185294	1.07719e-06	5.93991e-06	0.707193	0.813828	0.000101042	0.00158375	ENSRNOG00000001478	Gtf2ird1
nash	16	20307042	G	A	rs8168387	82	118	200	0.41	100	68	168	0.595238	-0.185238	0.0131304	0.0349112	0.0165134	0.0408588	0.000591305	0.00593408	ENSRNOG00000018822	Slc5a5
nash	3	7146694	T	C	3_7146694_T_C	48	106	154	0.311688	79	80	159	0.496855	-0.185167	3.38756e-06	1.77639e-05	1	1	0.00128107	0.0103107	ENSRNOG00000010981	Gtf3c5
nac	10	48050898	A	G	rs8162615	76	121	197	0.385787	121	91	212	0.570755	-0.184968	0.00165074	0.00565724	0.0461451	0.0952913	0.000270825	0.0033156	ENSRNOG00000002763	Ulk2
nac	7	77711491	T	G	7_77711491_T_G	166	144	310	0.535484	167	65	232	0.719828	-0.184344	0.232926	0.365145	1.57208e-11	1.1152e-10	1.92389e-05	0.000393462	ENSRNOG00000004846	Atp6v1c1
vta	1	191889851	G	A	rs198467943	31	60	91	0.340659	63	57	120	0.525	-0.184341	0.00311269	0.0115291	0.64826	0.782515	0.0114599	0.0485849	ENSRNOG00000060008	Cog7
vta	1	191889851	G	A	rs198467943	31	60	91	0.340659	63	57	120	0.525	-0.184341	0.00311269	0.0115291	0.64826	0.782515	0.0114599	0.0485849	ENSRNOG00000060008	Cog7
nash	14	16372737	T	A	rs197316182	67	57	124	0.540323	71	27	98	0.72449	-0.184167	0.419074	0.563799	1.01128e-05	4.97256e-05	0.00758101	0.0363221	ENSRNOG00000002182	Septin11
nac	10	109806708	T	C	rs197702915	126	146	272	0.463235	145	79	224	0.647321	-0.184086	0.249256	0.384176	1.22679e-05	5.78683e-05	6.134e-05	0.00104598	ENSRNOG00000036697	Mafg
nash	17	12763816	C	T	rs106360565	75	98	173	0.433526	92	57	149	0.61745	-0.183924	0.0941147	0.180161	0.00517212	0.0150732	0.00146436	0.0114044	ENSRNOG00000032328	Diras2
vta	5	154314421	T	C	rs8156509	45	73	118	0.381356	91	70	161	0.565217	-0.183861	0.0126026	0.037818	0.114696	0.228875	0.00356681	0.021652	ENSRNOG00000009712	Gale
nash	5	172660876	G	A	rs198941670	168	135	303	0.554455	172	61	233	0.738197	-0.183742	0.0658331	0.135741	1.98874e-13	1.58165e-12	1.80278e-05	0.00037487	ENSRNOG00000015480	Prkcz
nac	15	52294188	A	G	15_52294188_A_G	246	67	328	0.75	479	34	513	0.933723	-0.183723	3.52015e-20	3.27669e-19	1.23787e-101	7.32242e-100	1.05511e-13	8.13546e-12	ENSRNOG00000012273	Dmtn
vta	13	52093117	T	G	rs8156673	122	235	357	0.341737	217	196	413	0.525424	-0.183687	2.27743e-09	1.88718e-08	0.325052	0.488768	4.47625e-07	1.40679e-05	ENSRNOG00000006720	Rnpep
vta	4	147531579	G	A	rs13453198	60	86	146	0.410959	104	71	175	0.594286	-0.183327	0.0381794	0.0943171	0.0153242	0.0449685	0.00157876	0.0119651	ENSRNOG00000009176	Mkrn2
nac	20	4416297	C	G	20_4416297_C_G	53	89	142	0.373239	69	55	124	0.556452	-0.183212	0.00317187	0.0101423	0.242923	0.367314	0.00412856	0.0241186	ENSRNOG00000000431,ENSRNOG00000000443	Atf6b,LOC103689965
nac	3	160545572	A	G	rs106595099	44	81	125	0.352	76	66	142	0.535211	-0.183211	0.0011925	0.00421135	0.450208	0.59117	0.00398006	0.023472	ENSRNOG00000013529	Stk4
vta	15	33156735	A	C	rs66344413	86	109	195	0.441026	171	103	274	0.624088	-0.183062	0.114922	0.224328	4.7627e-05	0.000252979	0.000127206	0.00186219	ENSRNOG00000012046	Prmt5
nac	10	46329282	C	T	rs8152372	126	182	308	0.409091	123	85	208	0.591346	-0.182255	0.00168095	0.00574815	0.0101321	0.0265899	7.06085e-05	0.00117498	ENSRNOG00000053961	Med9
nac	5	59414321	G	A	5_59414321_G_A	91	146	237	0.383966	134	103	237	0.565401	-0.181435	0.000428489	0.00167357	0.0511005	0.103771	0.00011191	0.0017046	ENSRNOG00000014863	Reck
nac	5	59414321	G	A	5_59414321_G_A	91	146	237	0.383966	134	103	237	0.565401	-0.181435	0.000428489	0.00167357	0.0511005	0.103771	0.00011191	0.0017046	ENSRNOG00000014863	Reck
nash	1	89023555	G	A	rs105566581	71	103	174	0.408046	112	78	190	0.589474	-0.181428	0.0185103	0.0470751	0.0164359	0.0407164	0.000798844	0.00737312	ENSRNOG00000055525	Kmt2b
nac	13	49286720	C	T	13_49286720_C_T	117	122	239	0.48954	112	55	167	0.670659	-0.181119	0.795902	0.882927	1.22264e-05	5.77096e-05	0.000431983	0.00467062	ENSRNOG00000009033	Cntn2
nac	19	56067372	C	T	19_56067372_C_T	116	122	238	0.487395	139	69	208	0.668269	-0.180874	0.745938	0.84199	1.37901e-06	7.35638e-06	0.000173254	0.00235553	ENSRNOG00000016631	Zfp276
nac	7	130322898	C	T	rs105041444	76	114	190	0.4	97	70	167	0.580838	-0.180838	0.00710962	0.0206695	0.0439024	0.0915882	0.000948955	0.00827852	ENSRNOG00000030633	Lmf2
nash	16	49543529	T	G	16_49543529_T_G	80	88	168	0.47619	113	59	172	0.656977	-0.180786	0.589287	0.720645	4.65489e-05	0.000210576	0.0011349	0.00941122	ENSRNOG00000012658	Pdlim3
nash	16	49543529	T	G	16_49543529_T_G	80	88	168	0.47619	113	59	172	0.656977	-0.180786	0.589287	0.720645	4.65489e-05	0.000210576	0.0011349	0.00941122	ENSRNOG00000012658	Pdlim3
nash	16	49543529	T	G	16_49543529_T_G	80	88	168	0.47619	113	59	172	0.656977	-0.180786	0.589287	0.720645	4.65489e-05	0.000210576	0.0011349	0.00941122	ENSRNOG00000012658	Pdlim3
nac	2	22308361	G	C	rs8159203	44	113	157	0.280255	53	62	115	0.46087	-0.180615	3.48574e-08	2.20223e-07	0.455814	0.595546	0.00324049	0.0202148	ENSRNOG00000024039	Serinc5
nash	20	5120156	G	A	20_5120156_G_A	60	69	129	0.465116	91	48	141	0.64539	-0.180274	0.481354	0.623435	0.000699366	0.00252194	0.00426888	0.0247173	ENSRNOG00000039658	G4
nac	10	94445883	G	A	rs66142809	105	103	208	0.504808	87	40	127	0.685039	-0.180232	0.944743	0.982517	3.69261e-05	0.000163164	0.0017971	0.013154	ENSRNOG00000010038	Psmc5
nash	1	64131209	C	T	1_64131209_C_T	107	32	139	0.769784	152	8	160	0.95	-0.180216	1.20693e-10	8.44954e-10	1.28708e-35	1.75233e-34	1.10526e-05	0.000248562	ENSRNOG00000053234,ENSRNOG00000061893	Cnot3,Leng1
vta	5	36046608	T	G	rs8155032	40	96	136	0.294118	92	102	194	0.474227	-0.180109	1.73938e-06	1.16964e-05	0.51828	0.67194	0.00150775	0.0116323	ENSRNOG00000009974	Coq3
nash	7	77835377	C	T	rs13449965	195	170	365	0.534247	240	96	336	0.714286	-0.180039	0.208977	0.337687	2.27312e-15	1.87955e-14	1.36838e-06	3.90506e-05	ENSRNOG00000004697	Baalc
vta	10	76238634	T	C	rs8162228	137	138	275	0.498182	198	94	292	0.678082	-0.1799	1	1	1.11987e-09	8.7704e-09	1.96515e-05	0.00040058	ENSRNOG00000002358	Scpep1
nac	20	154267	G	T	20_154267_G_T	20	213	233	0.0858369	51	141	192	0.265625	-0.179788	6.30868e-42	9.68079e-41	5.94769e-11	4.13128e-10	1.47787e-06	4.16016e-05	ENSRNOG00000050210	RT1-CE10
nac	14	100393516	G	A	14_100393516_G_A	56	47	103	0.543689	102	39	141	0.723404	-0.179715	0.430689	0.577792	1.10422e-07	6.46921e-07	0.0056652	0.0301061	ENSRNOG00000022857	Wdr92
vta	10	90141087	C	A	10_90141087_C_A	61	316	377	0.161804	158	305	463	0.341253	-0.179449	1.33499e-42	3.70934e-41	7.79441e-12	6.83553e-11	6.13094e-09	2.92729e-07	ENSRNOG00000020905	Hdac5
vta	15	19620306	C	T	rs198369835	75	120	195	0.384615	119	92	211	0.563981	-0.179366	0.00156071	0.00625568	0.0732168	0.160985	0.00043904	0.00470254	ENSRNOG00000006462	Ero1a
nash	14	37212834	A	G	rs13449825	149	148	297	0.501684	162	76	238	0.680672	-0.178989	1	1	2.55971e-08	1.62161e-07	4.46291e-05	0.000801218	ENSRNOG00000002152	Dcun1d4
nash	9	1745315	G	A	rs198824922	69	119	188	0.367021	107	89	196	0.545918	-0.178897	0.00032713	0.00131499	0.224546	0.3493	0.000638559	0.00625961	ENSRNOG00000010637	Tbc1d5
vta	7	117566587	T	C	rs8158804	112	165	277	0.404332	235	168	403	0.583127	-0.178794	0.00173196	0.00688449	0.000986224	0.00410431	6.65116e-06	0.00016095	ENSRNOG00000028711	Dgat1
nash	2	85807666	G	A	rs197024846	75	88	163	0.460123	92	45	144	0.638889	-0.178766	0.347293	0.491092	0.00108129	0.00374946	0.002498	0.0168901	ENSRNOG00000011977	Sema5a
nash	14	108478944	A	C	rs105857855	67	49	116	0.577586	90	29	119	0.756303	-0.178716	0.114083	0.210313	1.85722e-08	1.18211e-07	0.00560234	0.0299129	ENSRNOG00000054151	Pus10
vta	1	89346692	G	C	rs105365074	81	92	173	0.468208	196	107	303	0.646865	-0.178657	0.447178	0.613558	3.56743e-07	2.40274e-06	0.000211871	0.00274835	ENSRNOG00000021023	Mag
nash	1	140470067	G	A	rs8161957	80	114	194	0.412371	117	81	198	0.590909	-0.178538	0.0175964	0.0450927	0.012673	0.0327106	0.000595378	0.00596425	ENSRNOG00000018547	Mrpl46
nac	8	30040401	G	T	8_30040401_G_T	127	17	244	0.520492	202	32	289	0.698962	-0.17847	0.564593	0.695197	1.07494e-11	7.69991e-11	3.56591e-05	0.000662682	ENSRNOG00000023720	Ntm
nash	19	56067372	C	T	19_56067372_C_T	79	121	200	0.395	121	90	211	0.57346	-0.17846	0.00363495	0.0113765	0.0386433	0.0849663	0.000432827	0.00467062	ENSRNOG00000016631	Zfp276
nash	13	50750596	T	C	rs105620406	44	159	203	0.216749	64	98	162	0.395062	-0.178313	1.77363e-16	1.50011e-15	0.00930969	0.0251392	0.000327222	0.00377522	ENSRNOG00000003120	Prelp
nash	13	50750596	T	C	rs105620406	44	159	203	0.216749	64	98	162	0.395062	-0.178313	1.77363e-16	1.50011e-15	0.00930969	0.0251392	0.000327222	0.00377522	ENSRNOG00000003120	Prelp
nac	20	3305897	C	T	20_3305897_C_T	48	81	129	0.372093	71	58	129	0.550388	-0.178295	0.0046497	0.0142047	0.290688	0.423391	0.00600353	0.0312093	ENSRNOG00000025806	Prr3
nac	5	153808435	C	G	5_153808435_C_G	67	125	192	0.348958	88	79	167	0.526946	-0.177988	3.42799e-05	0.000160053	0.536005	0.67001	0.00100484	0.0086323	ENSRNOG00000037165	Nipal3
nash	19	52535893	G	A	19_52535893_G_A	66	69	135	0.488889	86	43	129	0.666667	-0.177778	0.863415	0.928722	0.000191942	0.000782401	0.00515845	0.028235	ENSRNOG00000016422	Klhl36
nash	19	52535893	G	A	19_52535893_G_A	66	69	135	0.488889	86	43	129	0.666667	-0.177778	0.863415	0.928722	0.000191942	0.000782401	0.00515845	0.028235	ENSRNOG00000016422	Klhl36
nash	7	12260972	C	T	rs105538363	61	72	133	0.458647	110	63	173	0.635838	-0.177192	0.385959	0.530359	0.000436892	0.00164859	0.00289804	0.0186405	ENSRNOG00000033791	Apc2
nash	7	12260972	C	T	rs105538363	61	72	133	0.458647	110	63	173	0.635838	-0.177192	0.385959	0.530359	0.000436892	0.00164859	0.00289804	0.0186405	ENSRNOG00000033791	Apc2
nash	8	50581836	G	A	rs8165338	80	81	161	0.496894	91	44	135	0.674074	-0.17718	1	1	6.42838e-05	0.000283197	0.00311917	0.0196256	ENSRNOG00000018665	Bud13
vta	8	57249589	A	G	rs106864034	35	61	96	0.364583	78	66	144	0.541667	-0.177083	0.0103459	0.0321173	0.359364	0.524891	0.0104511	0.0453955	ENSRNOG00000025463	LOC100125362
nac	12	23535606	T	C	rs8167375	74	110	184	0.402174	106	77	183	0.579235	-0.177061	0.00968356	0.0270896	0.0381782	0.0817414	0.00100834	0.00864475	ENSRNOG00000001426	Prkrip1
vta	4	149273178	C	T	rs13448738	63	69	132	0.477273	104	55	159	0.654088	-0.176815	0.663585	0.803614	0.000125825	0.000627561	0.00352839	0.0215134	ENSRNOG00000013589	Cxcl12
vta	3	67576924	G	A	rs197656573	89	122	211	0.421801	134	90	224	0.598214	-0.176413	0.0273597	0.0723194	0.00396523	0.0138119	0.000339724	0.00388337	ENSRNOG00000006803	Dnajc10
nash	9	12581884	T	A	9_12581884_T_A	85	75	160	0.53125	140	58	198	0.707071	-0.175821	0.476882	0.619057	5.23797e-09	3.4557e-08	0.00092352	0.00811939	ENSRNOG00000047581	AABR07066700.1
nash	7	123146725	A	G	rs199066841	72	154	226	0.318584	88	90	178	0.494382	-0.175798	5.13713e-08	3.13238e-07	0.94028	0.979125	0.000493237	0.00515408	ENSRNOG00000004471	Polr3h
nac	12	36512563	C	T	12_36512563_C_T	77	94	171	0.450292	149	89	238	0.62605	-0.175758	0.221011	0.350285	0.000121507	0.000494592	0.000614338	0.00608651	ENSRNOG00000000967	Aacs
nash	7	77835381	T	C	rs13449966	204	170	374	0.545455	243	94	337	0.721068	-0.175614	0.0878003	0.170076	2.41363e-16	2.04141e-15	1.92029e-06	5.34495e-05	ENSRNOG00000004697	Baalc
nac	3	154552322	T	G	rs197920937	23	75	98	0.234694	50	72	122	0.409836	-0.175142	1.31722e-07	7.90011e-07	0.0568227	0.113972	0.00937672	0.0420074	ENSRNOG00000012923	Rprd1b
nac	5	166914115	C	T	5_166914115_C_T	43	77	120	0.358333	64	56	120	0.533333	-0.175	0.00244686	0.00801236	0.522991	0.658339	0.00939667	0.0420665	ENSRNOG00000017212	Spsb1
nac	3	121623686	A	G	3_121623686_A_G	67	103	170	0.394118	99	75	174	0.568966	-0.174848	0.00708832	0.0206157	0.0809266	0.154141	0.00170806	0.0126969	ENSRNOG00000018205	Ttl
nac	16	28373479	A	G	rs198299414	89	200	289	0.307958	126	135	261	0.482759	-0.1748	5.70959e-11	4.09383e-10	0.620553	0.744602	3.9965e-05	0.000729597	ENSRNOG00000029903	Spock3
nac	7	98823172	T	C	rs197863756	65	106	171	0.380117	81	65	146	0.554795	-0.174678	0.00212927	0.00707988	0.214315	0.334255	0.00272641	0.0179172	ENSRNOG00000009001	Mtss1
nac	7	98823172	T	C	rs197863756	65	106	171	0.380117	81	65	146	0.554795	-0.174678	0.00212927	0.00707988	0.214315	0.334255	0.00272641	0.0179172	ENSRNOG00000009001	Mtss1
nash	7	15788599	C	T	7_15788599_C_T	127	80	207	0.613527	160	43	203	0.788177	-0.174651	0.00133056	0.00464952	4.82593e-17	4.15081e-16	0.000176427	0.00239227	ENSRNOG00000048577	Zfp955a
nac	12	13044072	C	G	rs8158537	136	154	290	0.468966	130	72	202	0.643564	-0.174599	0.318147	0.463754	5.43216e-05	0.000233284	0.000190688	0.00253991	ENSRNOG00000024605	Fam220a
vta	11	53515484	A	G	11_53515484_A_G	57	78	135	0.422222	111	75	186	0.596774	-0.174552	0.0848126	0.177798	0.0100872	0.0312809	0.00290306	0.0186439	ENSRNOG00000001964	Cd47
vta	11	53515484	A	G	11_53515484_A_G	57	78	135	0.422222	111	75	186	0.596774	-0.174552	0.0848126	0.177798	0.0100872	0.0312809	0.00290306	0.0186439	ENSRNOG00000001964	Cd47
nac	20	30340735	A	G	rs106612707	99	116	215	0.460465	127	73	200	0.635	-0.174535	0.275154	0.414831	0.000164185	0.00065451	0.000522796	0.00541283	ENSRNOG00000000567	Unc5b
vta	11	34024607	G	A	rs104948500	62	82	144	0.430556	98	64	162	0.604938	-0.174383	0.113031	0.221768	0.00930969	0.0291586	0.00334936	0.0206143	ENSRNOG00000051204	Dop1b
nac	X	119196835	G	A	rs105712745	67	186	253	0.264822	61	78	139	0.438849	-0.174027	3.9595e-14	3.15684e-13	0.174532	0.283561	0.000668004	0.00642838	ENSRNOG00000054795	AABR07041096.1
nash	16	49543531	G	A	16_49543531_G_A	71	76	147	0.482993	113	59	172	0.656977	-0.173984	0.741592	0.842794	4.65489e-05	0.000210576	0.00251591	0.0169834	ENSRNOG00000012658	Pdlim3
nash	16	49543531	G	A	16_49543531_G_A	71	76	147	0.482993	113	59	172	0.656977	-0.173984	0.741592	0.842794	4.65489e-05	0.000210576	0.00251591	0.0169834	ENSRNOG00000012658	Pdlim3
nash	16	49543531	G	A	16_49543531_G_A	71	76	147	0.482993	113	59	172	0.656977	-0.173984	0.741592	0.842794	4.65489e-05	0.000210576	0.00251591	0.0169834	ENSRNOG00000012658	Pdlim3
nash	20	5483918	A	G	rs106554899	49	64	113	0.433628	82	53	135	0.607407	-0.173779	0.187599	0.311502	0.0156442	0.0392821	0.00925377	0.0415917	ENSRNOG00000000477	Daxx
nash	20	5483918	A	G	rs106554899	49	64	113	0.433628	82	53	135	0.607407	-0.173779	0.187599	0.311502	0.0156442	0.0392821	0.00925377	0.0415917	ENSRNOG00000000477	Daxx
nash	20	5378144	C	T	20_5378144_C_T	45	107	152	0.296053	70	79	149	0.469799	-0.173746	5.28986e-07	2.98791e-06	0.512356	0.651201	0.00285322	0.018463	ENSRNOG00000030712,ENSRNOG00000038999	RT1-A2,RT1-A1
nash	3	119671992	A	G	rs104923643	224	358	582	0.38488	277	219	496	0.558468	-0.173588	3.0826e-08	1.90246e-07	0.0104139	0.0275625	1.7593e-08	7.63633e-07	ENSRNOG00000012638	Ciao1
nash	3	119671992	A	G	rs104923643	224	358	582	0.38488	277	219	496	0.558468	-0.173588	3.0826e-08	1.90246e-07	0.0104139	0.0275625	1.7593e-08	7.63633e-07	ENSRNOG00000012638	Ciao1
nac	7	15789109	C	T	7_15789109_C_T	104	55	159	0.654088	144	30	174	0.827586	-0.173498	0.000125825	0.000539725	4.58417e-19	4.16665e-18	0.000463086	0.00491766	ENSRNOG00000048577	Zfp955a
nac	20	3793204	C	T	20_3793204_C_T	103	61	164	0.628049	105	26	131	0.801527	-0.173478	0.00129558	0.00453609	1.88191e-12	1.38871e-11	0.00182046	0.013283	ENSRNOG00000047706,ENSRNOG00000059770	LOC103690108,AABR07044383.1
vta	12	8112763	C	T	rs105400965	46	83	129	0.356589	97	86	183	0.530055	-0.173465	0.00142923	0.0057794	0.459867	0.624959	0.00358044	0.0217023	ENSRNOG00000032410	Mtus2
nac	3	160545756	A	G	rs107579846	67	90	157	0.426752	96	64	160	0.6	-0.173248	0.0787918	0.157091	0.014001	0.0350264	0.00294593	0.0188121	ENSRNOG00000013529	Stk4
nac	8	117388062	A	G	rs104903825	64	70	134	0.477612	67	36	103	0.650485	-0.172873	0.66595	0.779439	0.00292919	0.00889306	0.011685	0.0492226	ENSRNOG00000031827	Arih2
vta	1	125547676	G	T	rs197748707	107	86	193	0.554404	120	38	165	0.727273	-0.172869	0.149783	0.274017	4.5693e-09	3.43779e-08	0.00105769	0.00894408	ENSRNOG00000016358	Apba2
nash	1	80984054	G	C	rs197383313	145	789	934	0.155246	271	556	827	0.32769	-0.172444	7.85913e-108	6.51826e-106	1.94049e-23	1.88664e-22	3.00693e-17	2.87139e-15	ENSRNOG00000032625,ENSRNOG00000054609	AC118165.1,AABR07002683.1
nac	16	64737684	G	A	rs8152966	88	125	213	0.413146	144	102	246	0.585366	-0.17222	0.0134497	0.035757	0.00881156	0.023649	0.000334803	0.00384481	ENSRNOG00000010783,ENSRNOG00000023494	Mak16,Tti2
vta	18	55821929	G	A	18_55821929_G_A	47	80	127	0.370079	90	76	166	0.542169	-0.17209	0.00433082	0.0151985	0.312974	0.476591	0.00499257	0.0276563	ENSRNOG00000019298	Dctn4
nac	20	3821637	C	G	rs107151869	59	69	128	0.460938	81	47	128	0.632812	-0.171875	0.426439	0.574143	0.00337419	0.0100978	0.00837385	0.0389046	ENSRNOG00000000465	Slc39a7
nac	20	3821637	C	G	rs107151869	59	69	128	0.460938	81	47	128	0.632812	-0.171875	0.426439	0.574143	0.00337419	0.0100978	0.00837385	0.0389046	ENSRNOG00000000465	Slc39a7
nash	5	154314421	T	C	rs8156509	48	122	170	0.282353	64	77	141	0.453901	-0.171548	1.28334e-08	8.1112e-08	0.312213	0.451141	0.00253851	0.017103	ENSRNOG00000009712	Gale
vta	4	48853991	G	A	rs104937332	58	90	148	0.391892	80	62	142	0.56338	-0.171488	0.0105826	0.0326835	0.153444	0.285869	0.00502356	0.0277908	ENSRNOG00000059016	Tspan12
nash	1	178940775	G	A	1_178940775_G_A	81	105	186	0.435484	142	92	234	0.606838	-0.171354	0.0914422	0.175915	0.00130916	0.00446159	0.000681342	0.00653141	ENSRNOG00000012258	Rras2
vta	8	107723533	A	G	rs107145587	48	103	151	0.317881	112	117	229	0.489083	-0.171202	8.9516e-06	5.59907e-05	0.791597	0.891089	0.0013666	0.0108333	ENSRNOG00000014521	Armc8
nac	11	64288242	G	C	11_64288242_G_C	75	78	153	0.490196	82	42	124	0.66129	-0.171094	0.871618	0.936781	0.000415855	0.00152286	0.0062265	0.0318483	ENSRNOG00000001525	Igsf11
vta	7	26305995	A	T	rs198295709	128	117	245	0.522449	278	123	401	0.693267	-0.170818	0.522988	0.687227	6.77233e-15	6.5991e-14	1.90634e-05	0.000391161	ENSRNOG00000008174	Appl2
nash	1	4756036	C	T	1_4756036_C_T	59	122	181	0.325967	76	77	153	0.496732	-0.170765	3.26665e-06	1.7152e-05	1	1	0.00223802	0.0155472	ENSRNOG00000014290	Grm1
nac	7	15788648	G	A	7_15788648_G_A	138	73	211	0.654028	174	37	211	0.824645	-0.170616	9.03365e-06	4.56035e-05	1.94131e-22	1.86625e-21	0.000104001	0.00161384	ENSRNOG00000048577	Zfp955a
nac	5	59067530	T	C	rs8156087	72	93	165	0.436364	105	68	173	0.606936	-0.170573	0.119205	0.217331	0.00603784	0.016923	0.00244842	0.0167004	ENSRNOG00000016452	Creb3
nac	1	104939512	G	A	rs106401159	109	123	232	0.469828	201	113	314	0.640127	-0.1703	0.393434	0.540723	7.78549e-07	4.24584e-06	0.00010298	0.00160503	ENSRNOG00000014530	Nav2
nac	1	104939512	G	A	rs106401159	109	123	232	0.469828	201	113	314	0.640127	-0.1703	0.393434	0.540723	7.78549e-07	4.24584e-06	0.00010298	0.00160503	ENSRNOG00000014530	Nav2
nash	2	198338482	T	C	rs8143568	119	234	353	0.33711	210	204	414	0.507246	-0.170136	9.30187e-10	6.26912e-09	0.805922	0.88897	2.98397e-06	7.98339e-05	ENSRNOG00000021185	Bola1
nash	2	22308245	A	G	rs105132593	66	131	197	0.335025	98	96	194	0.505155	-0.170129	4.23453e-06	2.20489e-05	0.942789	0.979421	0.00094625	0.00826653	ENSRNOG00000024039	Serinc5
vta	1	156288416	A	G	rs8157759	45	90	135	0.333333	73	72	145	0.503448	-0.170115	0.000133796	0.000681033	1	1	0.00579013	0.0304962	ENSRNOG00000022748	Tmem126a
nash	10	90349551	G	C	10_90349551_G_C	108	43	156	0.692308	119	19	138	0.862319	-0.170011	1.74803e-06	9.47197e-06	6.94238e-19	6.22135e-18	0.000871924	0.00787777	ENSRNOG00000020970	Rundc3a
nac	5	57347567	C	T	5_57347567_C_T	48	77	125	0.384	72	58	130	0.553846	-0.169846	0.011959	0.0323211	0.254125	0.381031	0.00957193	0.0426817	ENSRNOG00000009015	Nfx1
nash	15	33683103	T	C	15_33683103_T_C	154	186	340	0.452941	227	138	365	0.621918	-0.168977	0.0925757	0.17755	3.6948e-06	1.91526e-05	9.73731e-06	0.000221546	ENSRNOG00000018069	Ngdn
vta	3	119671992	A	G	rs104923643	155	233	388	0.399485	295	224	519	0.568401	-0.168916	8.80921e-05	0.000467916	0.002092	0.00795508	6.80489e-07	2.01613e-05	ENSRNOG00000012638	Ciao1
vta	3	119671992	A	G	rs104923643	155	233	388	0.399485	295	224	519	0.568401	-0.168916	8.80921e-05	0.000467916	0.002092	0.00795508	6.80489e-07	2.01613e-05	ENSRNOG00000012638	Ciao1
vta	11	31392777	T	C	rs107368007	96	95	191	0.502618	139	68	207	0.671498	-0.16888	1	1	9.02939e-07	5.85207e-06	0.000897348	0.00798788	ENSRNOG00000028658	Olig2
nash	3	56885139	T	C	rs198564218	56	67	123	0.455285	78	47	125	0.624	-0.168715	0.367297	0.510754	0.00704732	0.0197451	0.0111453	0.0475456	ENSRNOG00000000007	Gad1
vta	9	15527280	A	T	9_15527280_A_T	60	115	175	0.342857	89	85	174	0.511494	-0.168637	3.89601e-05	0.000221028	0.820171	0.909153	0.00209549	0.0147635	ENSRNOG00000015249	Taf8
vta	18	31076973	T	C	rs199182444	159	199	358	0.444134	264	167	431	0.612529	-0.168395	0.0391337	0.0963917	3.43859e-06	2.10388e-05	3.31255e-06	8.80557e-05	ENSRNOG00000019618	Hdac3
nash	5	78254168	A	T	rs8143674	96	96	192	0.5	139	69	208	0.668269	-0.168269	1	1	1.37901e-06	7.47737e-06	0.000920546	0.00811327	ENSRNOG00000029785	Cdc26
nash	2	235311928	A	C	rs64750452	61	113	174	0.350575	69	64	133	0.518797	-0.168222	9.90268e-05	0.00043048	0.728854	0.83064	0.00452009	0.0257396	ENSRNOG00000057470	Pla2g12a
nash	2	235311928	A	C	rs64750452	61	113	174	0.350575	69	64	133	0.518797	-0.168222	9.90268e-05	0.00043048	0.728854	0.83064	0.00452009	0.0257396	ENSRNOG00000057470	Pla2g12a
vta	17	53968037	C	T	rs197041219	49	79	128	0.382812	92	75	167	0.550898	-0.168086	0.0100901	0.0314509	0.215552	0.365284	0.00601762	0.0312433	ENSRNOG00000016767	Ggps1
vta	17	53968037	C	T	rs197041219	49	79	128	0.382812	92	75	167	0.550898	-0.168086	0.0100901	0.0314509	0.215552	0.365284	0.00601762	0.0312433	ENSRNOG00000016767	Ggps1
vta	17	53968037	C	T	rs197041219	49	79	128	0.382812	92	75	167	0.550898	-0.168086	0.0100901	0.0314509	0.215552	0.365284	0.00601762	0.0312433	ENSRNOG00000016767	Ggps1
vta	5	159540751	G	A	rs8146287	118	162	280	0.421429	132	92	224	0.589286	-0.167857	0.0100512	0.0313993	0.0090154	0.0283355	0.000256659	0.00318935	ENSRNOG00000008334	Crocc
vta	5	159540751	G	A	rs8146287	118	162	280	0.421429	132	92	224	0.589286	-0.167857	0.0100512	0.0313993	0.0090154	0.0283355	0.000256659	0.00318935	ENSRNOG00000008334	Crocc
nash	8	97577753	T	C	rs8163441	91	113	204	0.446078	124	78	202	0.613861	-0.167783	0.141294	0.248149	0.00148197	0.00498571	0.00101196	0.00866974	ENSRNOG00000014543	Tbc1d2b
nash	7	70533799	T	C	rs105659459	157	208	365	0.430137	165	111	276	0.597826	-0.167689	0.00877655	0.0246837	0.00137817	0.00467326	3.71212e-05	0.000685424	ENSRNOG00000005299	Kif5a
vta	1	218706526	G	A	1_218706526_G_A	48	80	128	0.375	70	59	129	0.542636	-0.167636	0.00592521	0.0199617	0.378688	0.546107	0.010134	0.0445005	ENSRNOG00000015540	Ppp6r3
vta	1	218706526	G	A	1_218706526_G_A	48	80	128	0.375	70	59	129	0.542636	-0.167636	0.00592521	0.0199617	0.378688	0.546107	0.010134	0.0445005	ENSRNOG00000015540	Ppp6r3
nash	17	18671112	A	C	rs8161870	67	107	174	0.385057	105	85	190	0.552632	-0.167574	0.00299994	0.00959227	0.167911	0.27864	0.00197635	0.0140518	ENSRNOG00000046547	Rbm24
vta	20	5417968	G	T	20_5417968_G_T	120	115	235	0.510638	118	56	174	0.678161	-0.167523	0.794212	0.899929	2.98737e-06	1.83448e-05	0.000985844	0.00848581	ENSRNOG00000038999	RT1-A1
vta	20	5417968	G	T	20_5417968_G_T	120	115	235	0.510638	118	56	174	0.678161	-0.167523	0.794212	0.899929	2.98737e-06	1.83448e-05	0.000985844	0.00848581	ENSRNOG00000038999	RT1-A1
vta	20	5417968	G	T	20_5417968_G_T	120	115	235	0.510638	118	56	174	0.678161	-0.167523	0.794212	0.899929	2.98737e-06	1.83448e-05	0.000985844	0.00848581	ENSRNOG00000038999	RT1-A1
vta	20	5417968	G	T	20_5417968_G_T	120	115	235	0.510638	118	56	174	0.678161	-0.167523	0.794212	0.899929	2.98737e-06	1.83448e-05	0.000985844	0.00848581	ENSRNOG00000038999	RT1-A1
vta	20	5417968	G	T	20_5417968_G_T	120	115	235	0.510638	118	56	174	0.678161	-0.167523	0.794212	0.899929	2.98737e-06	1.83448e-05	0.000985844	0.00848581	ENSRNOG00000038999	RT1-A1
nac	10	95244836	A	T	rs8143310	147	211	358	0.410615	185	135	320	0.578125	-0.16751	0.000845177	0.00310746	0.00607213	0.0169997	1.87873e-05	0.000387418	ENSRNOG00000043295	RGD1565033
nash	18	54122133	C	T	18_54122133_C_T	224	167	391	0.57289	231	81	312	0.740385	-0.167495	0.00456381	0.0138516	7.41665e-18	6.48897e-17	5.67562e-06	0.000142626	ENSRNOG00000022429	Minar2
nac	5	144250450	C	T	rs8144484	260	279	539	0.482375	303	164	467	0.648822	-0.166448	0.438182	0.585014	1.25354e-10	8.61738e-10	1.60616e-07	5.58513e-06	ENSRNOG00000010237	Map7d1
nac	12	37943050	C	T	12_37943050_C_T	83	128	211	0.393365	99	78	177	0.559322	-0.165957	0.0023735	0.0078	0.132534	0.228523	0.00157484	0.0119427	ENSRNOG00000001082	Abcb9
nac	7	15788646	A	G	7_15788646_A_G	140	74	214	0.654206	173	38	211	0.819905	-0.1657	7.57442e-06	3.86628e-05	8.96706e-22	8.51987e-21	0.00016537	0.00226582	ENSRNOG00000048577	Zfp955a
nash	3	176664742	T	A	rs198756866	100	228	328	0.304878	191	215	406	0.470443	-0.165565	1.21849e-12	9.23869e-12	0.253645	0.383415	7.35642e-06	0.000176982	ENSRNOG00000012477	Eef1a2
nash	5	147890078	T	C	rs8163195	98	190	288	0.340278	132	129	261	0.505747	-0.165469	6.41161e-08	3.86886e-07	0.901507	0.954219	0.000124201	0.00182682	ENSRNOG00000023746	Tmem39b
vta	20	5414929	C	G	20_5414929_C_G	136	64	202	0.673267	130	23	155	0.83871	-0.165442	9.48404e-07	6.51805e-06	2.57726e-18	2.80698e-17	0.000597682	0.00597874	ENSRNOG00000038999	RT1-A1
nac	17	11047568	T	C	rs107153878	129	132	261	0.494253	126	65	191	0.659686	-0.165433	0.901507	0.956124	1.20587e-05	5.7028e-05	0.0006552	0.00634945	ENSRNOG00000018279	Sfxn1
vta	5	128557963	T	G	rs8162956	82	163	245	0.334694	113	113	226	0.5	-0.165306	2.51654e-07	1.82802e-06	1	1	0.00039227	0.00435178	ENSRNOG00000008001	Rab3b
nash	2	142197105	C	G	rs8166495	156	227	383	0.407311	221	165	386	0.572539	-0.165228	0.00033563	0.00134252	0.00505375	0.0147599	6.4639e-06	0.000157031	ENSRNOG00000013660	Cog6
nash	13	48812116	T	A	rs106248213	56	69	125	0.448	84	53	137	0.613139	-0.165139	0.283085	0.42468	0.0101142	0.0269446	0.0106941	0.0461601	ENSRNOG00000007887,ENSRNOG00000024657	Elk4,Mfsd4a
vta	7	142031844	C	T	rs106719664	81	76	157	0.515924	96	45	141	0.680851	-0.164927	0.749665	0.870422	2.09595e-05	0.000116937	0.00549607	0.0295233	ENSRNOG00000019550	Slc11a2
nash	8	97579468	T	C	rs197953211	54	63	117	0.461538	114	68	182	0.626374	-0.164835	0.459691	0.602932	0.000803933	0.00286847	0.00726959	0.035404	ENSRNOG00000014543	Tbc1d2b
nash	7	124970413	T	G	7_124970413_T_G	47	100	147	0.319728	76	81	157	0.484076	-0.164349	1.46943e-05	7.16466e-05	0.749665	0.846524	0.00510015	0.0280186	ENSRNOG00000046975	Sult4a1
nash	1	220149168	G	A	1_220149168_G_A	106	137	243	0.436214	144	96	240	0.6	-0.163786	0.0540679	0.115364	0.00234545	0.00748774	0.000446981	0.00477365	ENSRNOG00000019832	Bbs1
nash	4	11098300	T	C	4_11098300_T_C	63	79	142	0.443662	82	53	135	0.607407	-0.163745	0.207958	0.336442	0.0156442	0.0392821	0.00913226	0.0412847	ENSRNOG00000013962	Magi2
nac	10	14932570	A	C	10_14932570_A_C	146	47	193	0.756477	196	17	213	0.920188	-0.163711	5.24902e-13	4.04004e-12	9.2732e-40	1.3416e-38	1.16333e-05	0.000259274	ENSRNOG00000018841	Sox8
nac	16	81993485	T	C	16_81993485_T_C	81	74	155	0.522581	105	48	153	0.686275	-0.163694	0.629998	0.749559	4.6965e-06	2.36275e-05	0.0047971	0.0269097	ENSRNOG00000017154	Atp11a
nac	5	19309385	C	A	5_19309385_C_A	91	93	184	0.494565	152	79	231	0.658009	-0.163443	0.941259	0.981633	1.79485e-06	9.43811e-06	0.00112443	0.00936193	ENSRNOG00000009137	Ubxn2b
nash	3	150091888	T	C	3_150091888_T_C	84	61	151	0.556291	95	37	132	0.719697	-0.163406	0.192726	0.318325	4.63854e-07	2.6182e-06	0.00651171	0.0326876	ENSRNOG00000016975	Pxmp4
nash	7	134448427	C	G	rs13451882	78	92	170	0.458824	125	76	201	0.621891	-0.163067	0.318741	0.464039	0.000672248	0.00243821	0.00237157	0.0163016	ENSRNOG00000005234	Gxylt1
nac	5	76188197	A	T	5_76188197_A_T	167	58	225	0.742222	248	26	274	0.905109	-0.162887	2.0062e-13	1.5605e-12	1.2896e-46	2.27934e-45	2.37467e-06	6.53641e-05	ENSRNOG00000025040	Gng10
nac	7	15788666	G	T	7_15788666_G_T	102	69	171	0.596491	142	45	187	0.759358	-0.162867	0.0141623	0.0373702	6.57778e-13	4.94851e-12	0.00142033	0.0111666	ENSRNOG00000048577	Zfp955a
nash	15	33682858	C	T	15_33682858_C_T	65	61	126	0.515873	114	54	168	0.678571	-0.162698	0.789396	0.879053	4.25352e-06	2.19091e-05	0.00676537	0.0336345	ENSRNOG00000018069	Ngdn
vta	15	43020940	C	A	15_43020940_C_A	104	33	137	0.759124	165	14	179	0.921788	-0.162664	9.31099e-10	7.95022e-09	6.72395e-34	1.12992e-32	0.000109903	0.00168644	ENSRNOG00000053334	Stmn4
nac	18	407144	C	T	18_407144_C_T	115	124	239	0.481172	159	88	247	0.643725	-0.162553	0.604916	0.730862	7.35465e-06	3.58448e-05	0.00042976	0.0046555	ENSRNOG00000024066	Fundc2
vta	13	47956946	T	C	rs105299707	61	80	141	0.432624	113	77	190	0.594737	-0.162113	0.129258	0.245437	0.0109182	0.0334257	0.00496279	0.0275282	ENSRNOG00000005342	Rassf5
vta	1	191889676	T	C	1_191889676_T_C	109	101	210	0.519048	141	66	207	0.681159	-0.162112	0.629168	0.779425	2.00724e-07	1.38176e-06	0.00104554	0.00886568	ENSRNOG00000060008	Cog7
vta	1	191889676	T	C	1_191889676_T_C	109	101	210	0.519048	141	66	207	0.681159	-0.162112	0.629168	0.779425	2.00724e-07	1.38176e-06	0.00104554	0.00886568	ENSRNOG00000060008	Cog7
nac	7	15789162	C	G	7_15789162_C_G	17	110	127	0.133858	50	119	169	0.295858	-0.162	7.38677e-18	6.53582e-17	1.13851e-07	6.64357e-07	0.0015986	0.0121006	ENSRNOG00000048577	Zfp955a
nac	7	2707138	T	C	rs8148552	90	123	213	0.422535	135	96	231	0.584416	-0.16188	0.0280996	0.0665946	0.0122453	0.0313833	0.000921244	0.00811327	ENSRNOG00000031081	Stat2
nac	7	2707138	T	C	rs8148552	90	123	213	0.422535	135	96	231	0.584416	-0.16188	0.0280996	0.0665946	0.0122453	0.0313833	0.000921244	0.00811327	ENSRNOG00000031081	Stat2
nash	7	15788590	A	G	7_15788590_A_G	90	69	159	0.566038	115	43	158	0.727848	-0.16181	0.11243	0.208162	9.0288e-09	5.85216e-08	0.00377905	0.0225638	ENSRNOG00000048577	Zfp955a
vta	8	119486837	C	T	rs8152146	64	71	135	0.474074	82	47	129	0.635659	-0.161585	0.605742	0.761383	0.00261833	0.00968102	0.0118752	0.0496383	ENSRNOG00000033809	Mlh1
nac	2	88104411	T	C	rs105589779	129	69	198	0.651515	174	40	214	0.813084	-0.161569	2.40868e-05	0.000115099	4.04231e-21	3.79646e-20	0.000314783	0.00367612	ENSRNOG00000009629	Car2
nac	16	80840531	T	C	rs13449295	98	68	166	0.590361	139	46	185	0.751351	-0.16099	0.0241034	0.0583686	4.70166e-12	3.40777e-11	0.00192557	0.0137616	ENSRNOG00000000112	Champ1
nash	15	33114088	C	T	rs197118207	84	171	255	0.329412	101	105	206	0.490291	-0.160879	5.41955e-08	3.29716e-07	0.834496	0.907882	0.000654315	0.00634583	ENSRNOG00000011592	Lrp10
nac	10	46329155	G	T	10_46329155_G_T	146	156	302	0.483444	172	95	267	0.644195	-0.160751	0.604607	0.730609	2.84102e-06	1.4634e-05	0.000163595	0.00224902	ENSRNOG00000053961	Med9
vta	2	152789169	A	G	rs105291206	41	81	122	0.336066	76	77	153	0.496732	-0.160666	0.000371389	0.00173997	1	1	0.0106328	0.0459753	ENSRNOG00000014599	Dhx36
vta	20	6421482	G	A	rs106765022	60	111	171	0.350877	112	107	219	0.511416	-0.160538	0.000118218	0.000612857	0.787007	0.887346	0.00217217	0.0151917	ENSRNOG00000000522	Cpne5
nash	20	4066339	C	G	20_4066339_C_G	107	75	182	0.587912	119	37	159	0.748428	-0.160516	0.0213115	0.0531677	2.63901e-10	1.86846e-09	0.00258767	0.0173078	ENSRNOG00000000451	RT1-Ba
vta	8	97578021	C	A	rs8157164	78	84	162	0.481481	143	80	223	0.641256	-0.159774	0.694567	0.828971	2.94405e-05	0.000160116	0.0024822	0.0168107	ENSRNOG00000014543	Tbc1d2b
vta	1	274096702	A	G	1_274096702_A_G	94	35	129	0.728682	119	15	134	0.88806	-0.159378	2.03517e-07	1.48863e-06	2.86512e-21	3.35486e-20	0.00171434	0.0127061	ENSRNOG00000014833	Smndc1
vta	1	274096702	A	G	1_274096702_A_G	94	35	129	0.728682	119	15	134	0.88806	-0.159378	2.03517e-07	1.48863e-06	2.86512e-21	3.35486e-20	0.00171434	0.0127061	ENSRNOG00000014833	Smndc1
nac	14	84702893	T	A	rs198186248	100	118	218	0.458716	123	76	199	0.61809	-0.159375	0.249516	0.384334	0.00105937	0.00357592	0.0015736	0.0119405	ENSRNOG00000007120	Mtmr3
nac	4	65649606	C	T	rs198531528	72	81	153	0.470588	80	47	127	0.629921	-0.159333	0.517921	0.657384	0.00433082	0.0126661	0.0109606	0.0470161	ENSRNOG00000013251	Trim24
vta	2	115942318	A	G	rs106347160	121	196	317	0.381703	258	219	477	0.540881	-0.159177	2.98779e-05	0.000174925	0.0817682	0.175838	1.52349e-05	0.000327774	ENSRNOG00000009652	Prkci
nash	2	188761269	C	T	rs198094095	124	141	265	0.467925	153	91	244	0.627049	-0.159125	0.325676	0.47093	8.68838e-05	0.000376435	0.00044477	0.0047598	ENSRNOG00000020663	Pygo2
nash	10	75337474	A	T	10_75337474_A_T	233	44	277	0.841155	288	0	288	1	-0.158845	3.03749e-32	3.64141e-31	4.02153e-87	2.25428e-85	5.71937e-12	3.90111e-10	ENSRNOG00000050323	Srsf1
vta	16	6630852	T	C	rs105214368	182	51	233	0.781116	312	20	332	0.939759	-0.158643	1.88896e-18	2.17257e-17	1.48157e-68	6.46288e-67	4.46901e-08	1.76122e-06	ENSRNOG00000016064	Tkt
nash	17	11047552	C	T	rs105731098	174	180	354	0.491525	210	113	323	0.650155	-0.158629	0.790479	0.879158	7.4158e-08	4.50154e-07	4.44213e-05	0.000799196	ENSRNOG00000018279	Sfxn1
nash	12	2585017	G	T	rs105859690	94	96	190	0.494737	96	51	147	0.653061	-0.158324	0.942191	0.982694	0.000257241	0.00102192	0.00517876	0.028291	ENSRNOG00000028892	Prr36
vta	7	119409494	G	T	rs106992180	72	60	132	0.545455	95	40	135	0.703704	-0.158249	0.33838	0.501907	2.47227e-06	1.53609e-05	0.0109383	0.046953	ENSRNOG00000006440	Ift27
nash	1	202560498	T	C	rs13449626	72	81	153	0.470588	105	62	167	0.628743	-0.158154	0.517921	0.658789	0.00109106	0.0037801	0.00633375	0.0321629	ENSRNOG00000020424	Plpp4
nac	8	118629228	T	C	rs105138823	98	164	262	0.374046	149	131	280	0.532143	-0.158097	5.44917e-05	0.000247951	0.309652	0.443873	0.000309963	0.00365167	ENSRNOG00000020862	Ptpn23
nash	3	154551959	G	A	rs198247640	75	110	185	0.405405	71	55	126	0.563492	-0.158087	0.0122206	0.0328424	0.181224	0.296019	0.00862275	0.0396896	ENSRNOG00000012923	Rprd1b
nac	19	46469767	A	G	rs197282101	65	82	147	0.442177	90	60	150	0.6	-0.157823	0.186765	0.309029	0.0175977	0.0427414	0.00915594	0.041331	ENSRNOG00000011976	Nudt7
vta	19	38236689	T	G	rs197916855	53	86	139	0.381295	97	83	180	0.538889	-0.157594	0.00643481	0.0214638	0.332579	0.495397	0.00729168	0.0354698	ENSRNOG00000000258	Prmt7
vta	3	62498795	C	T	rs8146182	63	96	159	0.396226	129	104	233	0.553648	-0.157422	0.0109246	0.0335304	0.115691	0.230404	0.00309138	0.0195101	ENSRNOG00000001548	Nfe2l2
nash	20	5140705	A	G	rs197441355	838	329	1167	0.718081	970	138	1108	0.875451	-0.157371	1.15962e-51	2.76405e-50	1.83661e-154	2.71417e-152	2.53667e-20	2.71468e-18	ENSRNOG00000000852	Prrc2a
vta	12	10299088	T	C	12_10299088_T_C	58	67	125	0.464	105	64	169	0.621302	-0.157302	0.474422	0.640705	0.00200134	0.00764487	0.0103459	0.045203	ENSRNOG00000048898	Wasf3
vta	18	69848322	G	A	18_69848322_G_A	79	96	175	0.451429	126	81	207	0.608696	-0.157267	0.226375	0.375759	0.00215019	0.00815057	0.00299503	0.019057	ENSRNOG00000024426	AABR07032520.1
vta	18	69848322	G	A	18_69848322_G_A	79	96	175	0.451429	126	81	207	0.608696	-0.157267	0.226375	0.375759	0.00215019	0.00815057	0.00299503	0.019057	ENSRNOG00000024426	AABR07032520.1
nash	12	6331013	A	G	rs107300158	114	138	252	0.452381	114	73	187	0.609626	-0.157245	0.147229	0.256028	0.00333438	0.010262	0.00155519	0.0118442	ENSRNOG00000000902	Hsph1
nash	17	10487010	C	T	rs107264595	103	151	254	0.405512	139	108	247	0.562753	-0.157241	0.00311071	0.00991522	0.0560607	0.115416	0.000599577	0.00598806	ENSRNOG00000017607	Faf2
nash	1	211451935	A	G	rs198734541	135	178	313	0.43131	193	135	328	0.588415	-0.157105	0.0174575	0.0447758	0.00160775	0.00535345	9.67762e-05	0.00152847	ENSRNOG00000006962	Stk32c
nac	8	54954776	G	T	rs105866893	61	104	165	0.369697	89	80	169	0.526627	-0.15693	0.00101591	0.00365819	0.538427	0.672328	0.00555831	0.0297534	ENSRNOG00000009250	Pts
nash	1	191889676	T	C	1_191889676_T_C	210	109	319	0.658307	194	44	238	0.815126	-0.156819	1.65208e-08	1.03853e-07	1.17092e-23	1.14528e-22	6.17972e-05	0.00105089	ENSRNOG00000060008	Cog7
nash	1	191889676	T	C	1_191889676_T_C	210	109	319	0.658307	194	44	238	0.815126	-0.156819	1.65208e-08	1.03853e-07	1.17092e-23	1.14528e-22	6.17972e-05	0.00105089	ENSRNOG00000060008	Cog7
nash	8	55094505	T	C	rs105019053	78	170	248	0.314516	82	92	174	0.471264	-0.156748	5.07525e-09	3.29223e-08	0.495169	0.635327	0.00155038	0.0118294	ENSRNOG00000010260	Dixdc1
nac	1	174137513	C	T	rs107590022	180	293	473	0.38055	310	267	577	0.537262	-0.156712	2.29869e-07	1.34887e-06	0.0802905	0.153288	5.66852e-07	1.72897e-05	ENSRNOG00000013934	Dennd2b
nash	8	116829702	T	C	rs105171802	178	248	426	0.41784	216	160	376	0.574468	-0.156628	0.00080876	0.00297583	0.00449905	0.0133803	1.31911e-05	0.000290346	ENSRNOG00000033378,ENSRNOG00000037229	Rnf123,Gmppb
vta	6	104050468	A	G	rs197281925	86	101	187	0.459893	127	79	206	0.616505	-0.156612	0.30593	0.46855	0.00100984	0.00419222	0.00260641	0.0173957	ENSRNOG00000027707	Exd2
nac	2	250470365	T	C	rs8168283	103	81	184	0.559783	149	59	208	0.716346	-0.156564	0.121353	0.220437	3.62405e-10	2.43429e-09	0.00179042	0.0131295	ENSRNOG00000012549	Hs2st1
nash	5	147832770	G	A	rs8170373	84	76	160	0.525	107	50	157	0.681529	-0.156529	0.580129	0.713141	6.28665e-06	3.17378e-05	0.00628532	0.0320304	ENSRNOG00000048242	Txlna
vta	7	2442860	A	C	7_2442860_A_C	96	61	157	0.611465	129	39	168	0.767857	-0.156392	0.00647287	0.0215481	1.89011e-12	1.7129e-11	0.00336412	0.0206948	ENSRNOG00000031993	Prim1
nac	7	15788633	T	C	7_15788633_T_C	153	78	231	0.662338	167	37	204	0.818627	-0.15629	9.09443e-07	5.12348e-06	6.37576e-21	5.96508e-20	0.000343911	0.0039168	ENSRNOG00000048577	Zfp955a
nash	1	178940804	A	G	rs8167204	96	117	213	0.450704	105	68	173	0.606936	-0.156232	0.170423	0.288462	0.00603784	0.0172437	0.00314559	0.0197618	ENSRNOG00000012258	Rras2
nash	16	74104086	G	A	16_74104086_G_A	84	125	209	0.401914	120	95	215	0.55814	-0.156226	0.00553213	0.0163987	0.101452	0.186478	0.00179843	0.013156	ENSRNOG00000019018	Plat
nash	20	7635465	A	C	20_7635465_A_C	117	28	145	0.806897	130	5	135	0.962963	-0.156066	3.89324e-14	3.08424e-13	1.65462e-32	2.04699e-31	0.000112672	0.001712	ENSRNOG00000000498	Anks1a
vta	16	54384899	G	A	rs13453009	135	214	349	0.386819	236	199	435	0.542529	-0.155709	2.76591e-05	0.0001625	0.0842174	0.179874	1.97397e-05	0.000401061	ENSRNOG00000010748	Mtus1
nac	9	94548875	T	C	rs107146749	156	232	388	0.402062	232	184	416	0.557692	-0.15563	0.000134136	0.000572362	0.0210904	0.0496463	1.41021e-05	0.000308211	ENSRNOG00000023577	Gigyf2
nac	10	75380269	T	C	rs197428622	71	41	112	0.633929	105	28	133	0.789474	-0.155545	0.00589017	0.0175414	1.11978e-11	8.00547e-11	0.0106526	0.0460128	ENSRNOG00000009819	Vezf1
nash	20	4822468	G	A	20_4822468_G_A	63	128	191	0.329843	99	105	204	0.485294	-0.155451	2.95441e-06	1.56134e-05	0.726381	0.829217	0.00239239	0.0164174	ENSRNOG00000000840,ENSRNOG00000031090,ENSRNOG00000039744,ENSRNOG00000050183	Atp6v1g2,RT1-CE7,RT1-CE4,RT1-CE1
nac	8	48710964	G	A	8_48710964_G_A	310	354	664	0.466867	308	187	495	0.622222	-0.155355	0.095098	0.181463	5.97112e-08	3.5337e-07	2.16648e-07	7.34828e-06	ENSRNOG00000010944	Hyou1
nash	5	160238700	T	C	rs199388982	83	91	174	0.477011	98	57	155	0.632258	-0.155247	0.595776	0.72547	0.0012406	0.00424753	0.0066384	0.0331893	ENSRNOG00000012274	Ddi2
nash	5	160238700	T	C	rs199388982	83	91	174	0.477011	98	57	155	0.632258	-0.155247	0.595776	0.72547	0.0012406	0.00424753	0.0066384	0.0331893	ENSRNOG00000012274	Ddi2
vta	7	27095885	T	C	rs105510347	57	103	160	0.35625	112	107	219	0.511416	-0.155166	0.000343858	0.00162272	0.787007	0.887346	0.00376842	0.0225451	ENSRNOG00000010309	Nfyb
vta	20	27879477	T	G	rs197479413	72	119	191	0.376963	108	95	203	0.53202	-0.155056	0.000827608	0.00355673	0.399714	0.568349	0.00282017	0.01832	ENSRNOG00000000823	Gcc2
nash	6	10703775	C	G	6_10703775_C_G	94	135	229	0.41048	108	83	191	0.565445	-0.154965	0.00807077	0.0229495	0.0821913	0.158685	0.0021619	0.0151284	ENSRNOG00000028504	Socs5
nac	16	83847781	G	A	16_83847781_G_A	80	134	214	0.373832	101	90	191	0.528796	-0.154964	0.000272106	0.00110088	0.469421	0.608232	0.00243624	0.0166265	ENSRNOG00000023509	Irs2
vta	1	221056123	G	A	1_221056123_G_A	87	143	230	0.378261	177	155	332	0.533133	-0.154872	0.000269585	0.00129619	0.249067	0.407639	0.00041372	0.00453704	ENSRNOG00000020773	Map3k11
nash	4	57444467	A	G	rs199117767	93	118	211	0.440758	156	106	262	0.59542	-0.154662	0.0982579	0.18686	0.00240384	0.00765912	0.0011295	0.00939161	ENSRNOG00000008752	Nrf1
nash	19	15470432	T	C	rs199365109	46	83	129	0.356589	92	88	180	0.511111	-0.154522	0.00142923	0.00495919	0.82314	0.900469	0.00992636	0.0438997	ENSRNOG00000016643	Lpcat2
nash	19	55914523	T	C	19_55914523_T_C	170	191	361	0.470914	222	133	355	0.625352	-0.154438	0.292498	0.434789	2.68048e-06	1.40651e-05	4.58148e-05	0.000819517	ENSRNOG00000015150	Spg7
nac	8	128848105	T	A	rs197313922	76	126	202	0.376238	87	77	164	0.530488	-0.15425	0.0005333	0.00203737	0.482306	0.621197	0.00441368	0.0252612	ENSRNOG00000018700	Mobp
nash	7	139447961	G	A	rs197869602	92	131	223	0.412556	145	111	256	0.566406	-0.15385	0.0107745	0.0295265	0.0389518	0.0853868	0.00108405	0.00909281	ENSRNOG00000053269	Tmem106c
nac	9	12581889	A	C	9_12581889_A_C	80	33	117	0.683761	98	15	117	0.837607	-0.153846	8.71744e-05	0.000383808	5.13955e-14	4.02763e-13	0.00919626	0.0414382	ENSRNOG00000047581	AABR07066700.1
nac	16	81993505	A	G	16_81993505_A_G	88	101	189	0.465608	83	51	134	0.619403	-0.153795	0.382785	0.530327	0.00717812	0.0196975	0.00891605	0.0405784	ENSRNOG00000017154	Atp11a
vta	16	21266289	T	C	rs199060233	71	128	199	0.356784	122	117	239	0.51046	-0.153676	6.46944e-05	0.000353218	0.795902	0.894381	0.00175443	0.0129332	ENSRNOG00000022173	Gatad2a
nac	7	77836562	T	G	rs13449644	225	325	550	0.409091	305	237	542	0.562731	-0.15364	2.31354e-05	0.000110842	0.00396244	0.0116678	5.20537e-07	1.61146e-05	ENSRNOG00000004697	Baalc
nash	8	79691555	G	A	rs105859072	135	158	293	0.460751	183	115	298	0.614094	-0.153343	0.198621	0.325482	9.749e-05	0.000416395	0.000256127	0.00318935	ENSRNOG00000053428,ENSRNOG00000059622	Ccpg1,Pigb
nash	8	79691555	G	A	rs105859072	135	158	293	0.460751	183	115	298	0.614094	-0.153343	0.198621	0.325482	9.749e-05	0.000416395	0.000256127	0.00318935	ENSRNOG00000053428,ENSRNOG00000059622	Ccpg1,Pigb
nash	12	10582983	A	G	12_10582983_A_G	95	211	306	0.310458	128	148	276	0.463768	-0.153311	2.85517e-11	2.07019e-10	0.252719	0.382733	0.000204454	0.00268298	ENSRNOG00000000968	Rnf6
nac	5	159727720	A	G	rs106275651	79	91	170	0.464706	97	60	157	0.617834	-0.153129	0.398927	0.546226	0.00392177	0.011562	0.00772257	0.0366672	ENSRNOG00000014305	Fbxo42
vta	1	140855002	A	G	rs197852465	53	111	164	0.323171	70	77	147	0.47619	-0.15302	6.94146e-06	4.3973e-05	0.620842	0.760383	0.00831006	0.0387223	ENSRNOG00000017510	Mfge8
vta	5	9357756	C	T	5_9357756_C_T	69	84	153	0.45098	128	84	212	0.603774	-0.152793	0.257634	0.413193	0.00305302	0.0110652	0.00537857	0.0291189	ENSRNOG00000021663	Vxn
nash	1	202560366	C	T	1_202560366_C_T	100	125	228	0.438596	136	94	230	0.591304	-0.152708	0.0735248	0.147704	0.00673423	0.0189923	0.00149275	0.0115472	ENSRNOG00000020424	Plpp4
nac	3	81852952	T	C	rs105398057	149	187	336	0.443452	155	105	260	0.596154	-0.152701	0.0433772	0.095461	0.00231157	0.00718449	0.000299629	0.00357654	ENSRNOG00000008000	Syt13
nash	7	40305262	C	T	rs198902579	71	125	196	0.362245	121	114	235	0.514894	-0.152649	0.000140232	0.000599265	0.695591	0.803993	0.00208612	0.0147143	ENSRNOG00000006973,ENSRNOG00000056458	RGD1307947,Cep290
vta	7	121138320	T	C	rs197790548	57	92	149	0.38255	99	86	185	0.535135	-0.152585	0.00517212	0.0176865	0.377687	0.544943	0.00762904	0.0364257	ENSRNOG00000016875	Cbx7
vta	20	6224775	C	T	rs107197467	101	186	287	0.351916	169	166	335	0.504478	-0.152561	5.93198e-07	4.14451e-06	0.913008	0.968088	0.000179834	0.00242132	ENSRNOG00000000519	Stk38
vta	20	6224775	C	T	rs107197467	101	186	287	0.351916	169	166	335	0.504478	-0.152561	5.93198e-07	4.14451e-06	0.913008	0.968088	0.000179834	0.00242132	ENSRNOG00000000519	Stk38
vta	20	3821637	C	G	rs107151869	95	71	166	0.572289	129	49	178	0.724719	-0.15243	0.0739191	0.159991	1.70993e-09	1.32073e-08	0.00435894	0.0250866	ENSRNOG00000000465	Slc39a7
vta	20	3821637	C	G	rs107151869	95	71	166	0.572289	129	49	178	0.724719	-0.15243	0.0739191	0.159991	1.70993e-09	1.32073e-08	0.00435894	0.0250866	ENSRNOG00000000465	Slc39a7
nash	8	22918942	T	G	8_22918942_T_G	43	127	170	0.252941	77	113	190	0.405263	-0.152322	7.96458e-11	5.63412e-10	0.0109182	0.0287289	0.00319103	0.0199967	ENSRNOG00000011582	Rab3d
nash	17	11047568	T	C	rs107153878	151	179	330	0.457576	189	121	310	0.609677	-0.152102	0.13708	0.2429	0.000133792	0.000557101	0.000160454	0.0022132	ENSRNOG00000018279	Sfxn1
nash	11	71551244	A	G	rs107168686	59	73	132	0.44697	106	71	177	0.59887	-0.1519	0.257761	0.395448	0.010397	0.0275625	0.0113236	0.0481407	ENSRNOG00000001762	Pcyt1a
nac	18	64107866	G	C	rs8143443	78	128	206	0.378641	139	123	262	0.530534	-0.151894	0.000605777	0.00229394	0.354103	0.49398	0.00148485	0.0115205	ENSRNOG00000016698	Rnmt
nac	9	19469739	A	T	rs199409371	184	217	401	0.458853	229	146	375	0.610667	-0.151814	0.109927	0.204183	2.13127e-05	9.75225e-05	3.13428e-05	0.000592221	ENSRNOG00000010232	Enpp5
nash	12	1024032	G	A	rs107376957	90	108	198	0.454545	140	91	231	0.606061	-0.151515	0.226906	0.35923	0.001532	0.00512853	0.00236554	0.0162707	ENSRNOG00000001090	Stard13
nash	18	52032275	A	G	rs197448982	53	172	225	0.235556	99	157	256	0.386719	-0.151163	7.34622e-16	6.1304e-15	0.000348484	0.00134655	0.000540665	0.00554824	ENSRNOG00000013738	LOC100174910
nac	7	136536200	T	C	7_136536200_T_C	419	271	690	0.607246	521	166	687	0.75837	-0.151123	1.94269e-08	1.2456e-07	1.54336e-43	2.53824e-42	2.42744e-09	1.22497e-07	ENSRNOG00000006235	Nell2
nash	5	140822336	A	C	rs197666245	190	214	408	0.465686	267	166	433	0.616628	-0.150942	0.181251	0.303191	1.3893e-06	7.52817e-06	1.54131e-05	0.000331035	ENSRNOG00000014762	Ppie
nash	15	33600300	C	T	15_33600300_C_T	65	111	176	0.369318	78	72	150	0.52	-0.150682	0.000651336	0.00244869	0.683232	0.795033	0.00877642	0.0402018	ENSRNOG00000016828	Cmtm5
vta	14	100425814	T	C	14_100425814_T_C	34	92	126	0.269841	74	102	176	0.420455	-0.150613	2.36492e-07	1.7236e-06	0.0415249	0.102642	0.0101403	0.0445124	ENSRNOG00000005982	C1d
vta	7	26306025	A	G	rs197062928	142	154	296	0.47973	237	139	376	0.630319	-0.150589	0.522657	0.68711	4.91271e-07	3.27735e-06	0.000128274	0.0018734	ENSRNOG00000008174	Appl2
nash	3	14515812	T	C	rs13452094	76	130	206	0.368932	80	74	154	0.519481	-0.150548	0.000205607	0.000859657	0.687149	0.798569	0.0060607	0.0313751	ENSRNOG00000019147	Stom
nac	10	14004132	T	C	rs197284176	136	104	240	0.566667	180	71	251	0.717131	-0.150465	0.0451624	0.0986793	4.28601e-12	3.10958e-11	0.000710334	0.00675198	ENSRNOG00000002997	Slc9a3r2
nac	19	55912098	G	C	19_55912098_G_C	6	151	157	0.0382166	23	99	122	0.188525	-0.150308	2.15162e-37	2.90113e-36	1.9905e-12	1.46737e-11	0.000103148	0.00160503	ENSRNOG00000015150	Spg7
nac	2	113848743	A	T	2_113848743_A_T	98	97	195	0.502564	173	92	265	0.65283	-0.150266	1	1	7.36913e-07	4.03377e-06	0.00168212	0.0125872	ENSRNOG00000028156	Pld1
nac	2	113848743	A	T	2_113848743_A_T	98	97	195	0.502564	173	92	265	0.65283	-0.150266	1	1	7.36913e-07	4.03377e-06	0.00168212	0.0125872	ENSRNOG00000028156	Pld1
nash	3	67576924	G	A	rs197656573	76	116	192	0.395833	101	84	185	0.545946	-0.150113	0.00475524	0.0143576	0.239378	0.366267	0.00485681	0.027171	ENSRNOG00000006803	Dnajc10
nash	14	78664308	G	A	rs105372376	121	184	305	0.396721	229	190	419	0.546539	-0.149818	0.000368693	0.0014604	0.0632647	0.127787	9.31463e-05	0.00147302	ENSRNOG00000005108	Wfs1
vta	2	142197588	T	C	2_142197588_T_C	77	103	180	0.427778	149	107	258	0.577519	-0.149742	0.0621068	0.139769	0.0150197	0.0441674	0.00280646	0.0182681	ENSRNOG00000013660	Cog6
nac	7	144044395	A	T	rs8150528	84	122	206	0.407767	204	162	366	0.557377	-0.14961	0.00976998	0.0273001	0.0319637	0.0705124	0.000813094	0.00746579	ENSRNOG00000014084	Sp1
nash	1	266648899	T	C	rs8158000	96	95	191	0.502618	88	47	135	0.651852	-0.149234	1	1	0.000527335	0.00195092	0.0103664	0.045203	ENSRNOG00000020113	Cnnm2
nac	1	219690581	T	C	1_219690581_T_C	87	131	218	0.399083	103	85	188	0.547872	-0.14879	0.00349164	0.0110393	0.214922	0.334859	0.00377652	0.0225638	ENSRNOG00000019306	Syt12
vta	2	122805306	G	T	rs13450273	145	219	364	0.398352	215	178	393	0.547074	-0.148722	0.000123856	0.000638547	0.0692407	0.154339	5.79654e-05	0.000995273	ENSRNOG00000014178	Acad9
vta	2	122805306	G	T	rs13450273	145	219	364	0.398352	215	178	393	0.547074	-0.148722	0.000123856	0.000638547	0.0692407	0.154339	5.79654e-05	0.000995273	ENSRNOG00000014178	Acad9
nac	18	62932184	G	C	18_62932184_G_C	547	371	918	0.595861	631	217	848	0.744104	-0.148243	6.91176e-09	4.52255e-08	1.43092e-47	2.57249e-46	5.6096e-11	3.48188e-09	ENSRNOG00000010440	Gnal
vta	14	34132512	T	G	rs8160660	127	161	288	0.440972	251	175	426	0.589202	-0.14823	0.051641	0.120434	0.000269966	0.0012655	0.000135386	0.00195655	ENSRNOG00000002144	Exoc1
nac	6	111135787	T	C	rs198608235	94	105	199	0.472362	103	63	166	0.620482	-0.14812	0.478491	0.620313	0.00236861	0.00733998	0.00649411	0.0326876	ENSRNOG00000012146	Pomt2
nac	20	10214234	A	G	rs8155157	182	214	396	0.459596	206	133	339	0.60767	-0.148074	0.119168	0.217331	8.69207e-05	0.000364322	8.33874e-05	0.00134182	ENSRNOG00000001174	Pde9a
nash	19	32323065	A	G	rs106749426	63	108	171	0.368421	110	103	213	0.516432	-0.148011	0.000719329	0.00267461	0.681088	0.794113	0.00520533	0.0283666	ENSRNOG00000011618	Mmaa
vta	5	78554474	T	C	5_78554474_T_C	119	143	262	0.454198	115	76	191	0.602094	-0.147896	0.155199	0.28166	0.00582338	0.0193324	0.00256649	0.0172126	ENSRNOG00000024501	Rgs3
vta	1	188180823	T	C	rs8170830	96	89	185	0.518919	124	62	186	0.666667	-0.147748	0.659237	0.801225	6.41017e-06	3.81124e-05	0.00525997	0.0285515	ENSRNOG00000017012	Coq7
vta	1	188180823	T	C	rs8170830	96	89	185	0.518919	124	62	186	0.666667	-0.147748	0.659237	0.801225	6.41017e-06	3.81124e-05	0.00525997	0.0285515	ENSRNOG00000017012	Coq7
vta	1	188180823	T	C	rs8170830	96	89	185	0.518919	124	62	186	0.666667	-0.147748	0.659237	0.801225	6.41017e-06	3.81124e-05	0.00525997	0.0285515	ENSRNOG00000017012	Coq7
nac	1	198115618	G	A	1_198115618_G_A	81	136	217	0.373272	137	126	263	0.520913	-0.147641	0.000229899	0.000944711	0.537562	0.671609	0.00168215	0.0125872	ENSRNOG00000019369	Slx1b
vta	6	37663357	C	T	rs198654208	106	46	152	0.697368	185	34	219	0.844749	-0.14738	1.25731e-06	8.55723e-06	2.47352e-26	3.3213e-25	0.0010901	0.00912512	ENSRNOG00000052758	Fam49a
vta	7	117234429	T	C	rs65891444	94	113	209	0.449761	120	81	201	0.597015	-0.147254	0.166379	0.296895	0.00720383	0.0232895	0.003913	0.0231534	ENSRNOG00000023781	Plec
vta	7	117234429	T	C	rs65891444	94	113	209	0.449761	120	81	201	0.597015	-0.147254	0.166379	0.296895	0.00720383	0.0232895	0.003913	0.0231534	ENSRNOG00000023781	Plec
nash	4	147531579	G	A	rs13453198	85	92	177	0.480226	153	91	244	0.627049	-0.146823	0.652122	0.774127	8.68838e-05	0.000376435	0.00372818	0.0223691	ENSRNOG00000009176	Mkrn2
nash	15	4851107	A	G	15_4851107_A_G	121	156	277	0.436823	147	105	252	0.583333	-0.14651	0.0408725	0.0915184	0.00966345	0.025948	0.00104101	0.00885661	ENSRNOG00000048980	Gng2
nac	17	46395429	G	A	rs198555043	133	126	259	0.513514	99	51	150	0.66	-0.146486	0.709358	0.815191	0.000109782	0.000450111	0.00546961	0.0294654	ENSRNOG00000059705	Elmo1
nash	10	78992810	C	T	rs8146548	111	169	280	0.396429	133	112	245	0.542857	-0.146429	0.000632421	0.00238447	0.20124	0.319906	0.00108203	0.00908202	ENSRNOG00000031579	LOC100363469
nac	10	88259677	G	A	10_88259677_G_A	67	129	196	0.341837	83	87	170	0.488235	-0.146399	1.12475e-05	5.63025e-05	0.818106	0.897728	0.00626267	0.0319412	ENSRNOG00000014819	Hap1
nash	2	39471163	T	C	rs197973200	163	157	320	0.509375	198	104	302	0.655629	-0.146254	0.779906	0.871231	6.89704e-08	4.19604e-07	0.000302896	0.00358847	ENSRNOG00000009968	Ercc8
nash	2	39471163	T	C	rs197973200	163	157	320	0.509375	198	104	302	0.655629	-0.146254	0.779906	0.871231	6.89704e-08	4.19604e-07	0.000302896	0.00358847	ENSRNOG00000009968	Ercc8
nac	5	78253954	T	C	rs106205869	121	131	252	0.480159	181	108	289	0.626298	-0.146139	0.570838	0.700886	2.07691e-05	9.52133e-05	0.000875991	0.00789155	ENSRNOG00000029785	Cdc26
nac	8	115075887	A	T	rs199102006	210	58	268	0.783582	224	17	241	0.929461	-0.145878	2.13794e-21	2.04456e-20	3.01362e-47	5.39145e-46	6.45683e-06	0.000157031	ENSRNOG00000010789	Dusp7
nash	3	146376870	A	G	rs8145494	73	108	181	0.403315	95	78	173	0.549133	-0.145818	0.0112915	0.0307463	0.223705	0.348128	0.00829211	0.0386841	ENSRNOG00000006795	Apmap
nac	7	24652053	G	A	rs8151471	84	130	214	0.392523	127	109	236	0.538136	-0.145612	0.00202571	0.00678475	0.268427	0.39752	0.0027299	0.0179307	ENSRNOG00000006987	Tmem263
nac	1	266812199	C	T	1_266812199_C_T	100	17	117	0.854701	181	0	181	1	-0.145299	1.72626e-15	1.43725e-14	6.5253e-55	1.38734e-53	5.02423e-07	1.55927e-05	ENSRNOG00000020250	Pcgf6
vta	18	63228056	C	T	18_63228056_C_T	63	105	168	0.375	117	108	225	0.52	-0.145	0.00148469	0.00598069	0.593902	0.739107	0.00592557	0.0309746	ENSRNOG00000025324	Spire1
nash	1	112834173	G	A	rs8170345	246	365	611	0.402619	334	276	610	0.547541	-0.144922	1.68326e-06	9.14539e-06	0.0209308	0.0501806	5.35837e-07	1.6465e-05	ENSRNOG00000010803,ENSRNOG00000021507	Gabra5,Luzp2
nash	1	112834173	G	A	rs8170345	246	365	611	0.402619	334	276	610	0.547541	-0.144922	1.68326e-06	9.14539e-06	0.0209308	0.0501806	5.35837e-07	1.6465e-05	ENSRNOG00000010803,ENSRNOG00000021507	Gabra5,Luzp2
nash	1	112834173	G	A	rs8170345	246	365	611	0.402619	334	276	610	0.547541	-0.144922	1.68326e-06	9.14539e-06	0.0209308	0.0501806	5.35837e-07	1.6465e-05	ENSRNOG00000010803,ENSRNOG00000021507	Gabra5,Luzp2
vta	15	33072456	A	C	rs13452509	22	153	177	0.124294	57	155	212	0.268868	-0.144574	7.89863e-26	1.1646e-24	1.15905e-11	1.00702e-10	0.000666367	0.0064182	ENSRNOG00000039297	Mrpl52
nash	3	151006563	T	A	3_151006563_T_A	75	25	100	0.75	127	15	142	0.894366	-0.144366	5.63628e-07	3.17916e-06	2.77663e-23	2.69313e-22	0.00508662	0.0280024	ENSRNOG00000018441	Ggt7
nac	20	7774905	C	T	rs104940377	102	181	283	0.360424	108	106	214	0.504673	-0.144249	3.08011e-06	1.6419e-05	0.945521	0.984583	0.00173682	0.012811	ENSRNOG00000000501	Zfp523
nash	20	34419894	T	C	rs106348410	54	120	174	0.310345	80	96	176	0.454545	-0.144201	6.17804e-07	3.46789e-06	0.258134	0.389332	0.00769956	0.0365935	ENSRNOG00000000412	Slc35f1
nac	9	61681450	T	C	rs8154463	214	162	376	0.569149	209	84	293	0.713311	-0.144162	0.0084486	0.0240662	1.87006e-13	1.43934e-12	0.000172755	0.00235151	ENSRNOG00000014525	Hspd1
nac	17	42085324	C	T	rs8159086	88	215	303	0.290429	162	211	373	0.434316	-0.143887	2.01438e-13	1.5652e-12	0.0128378	0.032685	0.000160802	0.00221553	ENSRNOG00000017702	Gpld1
nac	1	71380292	T	C	1_71380292_T_C	105	29	134	0.783582	102	8	110	0.927273	-0.143691	2.6197e-11	1.89689e-10	6.83779e-22	6.50521e-21	0.00334183	0.0205883	ENSRNOG00000015517	Zfp444
nash	10	46571299	G	A	rs13449657	73	127	200	0.365	89	86	175	0.508571	-0.143571	0.000164185	0.000696866	0.879885	0.939947	0.00702622	0.034503	ENSRNOG00000003463,ENSRNOG00000060615	Srebf1,Rai1
nash	10	46571299	G	A	rs13449657	73	127	200	0.365	89	86	175	0.508571	-0.143571	0.000164185	0.000696866	0.879885	0.939947	0.00702622	0.034503	ENSRNOG00000003463,ENSRNOG00000060615	Srebf1,Rai1
nash	18	6416618	A	G	18_6416618_A_G	114	219	333	0.342342	155	164	319	0.485893	-0.143551	9.15265e-09	5.83931e-08	0.654283	0.772518	0.000270114	0.00331016	ENSRNOG00000016467	Kctd1
nac	19	54695810	C	T	rs197622860	74	139	213	0.347418	81	84	165	0.490909	-0.143491	9.98244e-06	5.02893e-05	0.876331	0.939063	0.00677575	0.0336591	ENSRNOG00000018824	Slc7a5
nac	10	90233727	A	G	rs13454928	144	195	339	0.424779	175	133	308	0.568182	-0.143403	0.00652987	0.019128	0.0193341	0.0461255	0.000363766	0.00408299	ENSRNOG00000020916	Tmub2
nac	10	90233727	A	G	rs13454928	144	195	339	0.424779	175	133	308	0.568182	-0.143403	0.00652987	0.019128	0.0193341	0.0461255	0.000363766	0.00408299	ENSRNOG00000020916	Tmub2
vta	16	83631159	G	A	16_83631159_G_A	128	191	319	0.401254	159	133	292	0.544521	-0.143267	0.000498627	0.00225696	0.143333	0.271785	0.000533732	0.00549399	ENSRNOG00000016281	Col4a1
nash	20	30339789	T	C	rs8153330	162	180	347	0.466859	219	140	359	0.610028	-0.143169	0.23755	0.371595	3.59327e-05	0.000166322	0.000183984	0.0024665	ENSRNOG00000000567	Unc5b
nash	4	58829331	G	A	rs197593551	123	197	320	0.384375	182	163	345	0.527536	-0.143161	4.17132e-05	0.000193298	0.332509	0.471335	0.000290106	0.00349309	ENSRNOG00000012495	Podxl
nac	20	10869183	A	G	rs107359522	94	110	204	0.460784	125	82	207	0.603865	-0.14308	0.293602	0.435593	0.00340961	0.0101747	0.00498469	0.0276249	ENSRNOG00000001194	Rrp1b
nash	4	147825691	C	T	rs106565267	134	117	251	0.533865	199	95	294	0.676871	-0.143006	0.312536	0.457215	1.28192e-09	8.73383e-09	0.000883693	0.0079494	ENSRNOG00000010952	Ift122
nash	3	171295659	A	G	3_171295659_A_G	250	177	427	0.58548	295	110	405	0.728395	-0.142915	0.000479457	0.0018522	1.26208e-20	1.16175e-19	2.02998e-05	0.000411767	ENSRNOG00000050404	Pmepa1
vta	15	33156728	G	C	rs64075891	97	120	217	0.447005	174	121	295	0.589831	-0.142826	0.135133	0.253382	0.0024084	0.0089917	0.00187107	0.0134808	ENSRNOG00000012046	Prmt5
vta	1	165877200	T	C	1_165877200_T_C	55	105	160	0.34375	107	113	220	0.486364	-0.142614	9.49871e-05	0.000501063	0.736128	0.847721	0.00757533	0.0363221	ENSRNOG00000018873	Fam168a
vta	6	103378125	T	G	rs198480379	172	232	404	0.425743	183	139	322	0.568323	-0.14258	0.00328206	0.012082	0.0164285	0.0477925	0.000181574	0.0024421	ENSRNOG00000056756	Actn1
nac	17	11046542	A	G	rs13449694	159	244	403	0.394541	196	169	365	0.536986	-0.142445	2.68272e-05	0.000127035	0.173461	0.282616	0.000103791	0.00161259	ENSRNOG00000018279	Sfxn1
vta	15	33072457	A	C	rs13452508	22	149	171	0.128655	58	156	214	0.271028	-0.142373	2.26643e-24	3.14869e-23	1.4689e-11	1.27099e-10	0.000985214	0.00848581	ENSRNOG00000039297	Mrpl52
nash	19	55914547	G	A	19_55914547_G_A	170	165	335	0.507463	204	110	314	0.649682	-0.142219	0.827046	0.902071	1.24683e-07	7.40809e-07	0.000337597	0.00386974	ENSRNOG00000015150	Spg7
nash	15	25360599	C	G	15_25360599_C_G	158	115	273	0.578755	191	74	265	0.720755	-0.142	0.0108894	0.0298111	4.29492e-13	3.39913e-12	0.000782099	0.0072401	ENSRNOG00000013353	Tmem260
nash	13	48812550	G	A	rs8165902	78	91	169	0.461538	108	71	179	0.603352	-0.141813	0.356004	0.499155	0.00696119	0.0195645	0.0109841	0.0470588	ENSRNOG00000007887,ENSRNOG00000024657	Elk4,Mfsd4a
nac	18	54122133	C	T	18_54122133_C_T	129	99	228	0.565789	179	74	253	0.70751	-0.14172	0.054547	0.115636	3.25937e-11	2.27908e-10	0.00169631	0.0126475	ENSRNOG00000022429	Minar2
nash	1	134740272	C	T	rs197889469	148	154	302	0.490066	156	91	247	0.631579	-0.141513	0.773619	0.868385	4.23685e-05	0.00019325	0.00122929	0.0100265	ENSRNOG00000012874	Rgma
nash	1	134740272	C	T	rs197889469	148	154	302	0.490066	156	91	247	0.631579	-0.141513	0.773619	0.868385	4.23685e-05	0.00019325	0.00122929	0.0100265	ENSRNOG00000012874	Rgma
vta	16	71887507	T	C	rs198299825	95	109	204	0.465686	119	77	196	0.607143	-0.141457	0.362761	0.528206	0.00330173	0.0118236	0.00623319	0.0318512	ENSRNOG00000017231	Adam9
vta	1	274096701	C	T	1_274096701_C_T	96	35	131	0.732824	111	16	127	0.874016	-0.141191	9.39532e-08	6.99993e-07	1.11797e-18	1.22714e-17	0.00713158	0.0348961	ENSRNOG00000014833	Smndc1
vta	1	274096701	C	T	1_274096701_C_T	96	35	131	0.732824	111	16	127	0.874016	-0.141191	9.39532e-08	6.99993e-07	1.11797e-18	1.22714e-17	0.00713158	0.0348961	ENSRNOG00000014833	Smndc1
vta	9	17106794	A	G	rs106876259	79	124	203	0.389163	79	70	149	0.530201	-0.141039	0.00194043	0.00765532	0.512356	0.667624	0.0117309	0.0493321	ENSRNOG00000018980	Tjap1
vta	8	97578912	C	T	rs197558747	87	85	172	0.505814	117	64	181	0.646409	-0.140595	0.93925	0.987209	9.99533e-05	0.00050785	0.0103019	0.0450468	ENSRNOG00000014543	Tbc1d2b
nash	1	191951941	A	T	rs8143491	109	167	276	0.394928	183	159	342	0.535088	-0.14016	0.000576726	0.00219356	0.21355	0.334826	0.000702459	0.00668966	ENSRNOG00000018599	Gga2
nash	10	7229992	T	C	rs106510618	121	208	329	0.367781	194	188	382	0.507853	-0.140072	1.86258e-06	1.00725e-05	0.798129	0.884399	0.00023946	0.00303642	ENSRNOG00000002714	Mettl22
vta	10	109285720	C	T	rs197379272	103	162	265	0.388679	138	123	261	0.528736	-0.140056	0.000348565	0.00164126	0.386212	0.553638	0.00171362	0.0127061	ENSRNOG00000004604	Slc38a10
nac	10	62140658	T	C	rs8144473	73	143	216	0.337963	97	106	203	0.477833	-0.13987	2.19649e-06	1.18815e-05	0.574572	0.703587	0.00488678	0.0273018	ENSRNOG00000003123	Rpa1
nac	10	62140658	T	C	rs8144473	73	143	216	0.337963	97	106	203	0.477833	-0.13987	2.19649e-06	1.18815e-05	0.574572	0.703587	0.00488678	0.0273018	ENSRNOG00000003123	Rpa1
nac	10	7229992	T	C	rs106510618	121	162	283	0.427562	177	135	312	0.567308	-0.139746	0.0172642	0.0444155	0.0201307	0.0477395	0.000891726	0.00795883	ENSRNOG00000002714	Mettl22
nash	4	7534167	C	T	rs13453798	99	177	276	0.358696	147	148	295	0.498305	-0.139609	3.09583e-06	1.63289e-05	1	1	0.00103065	0.00879343	ENSRNOG00000010453	Klhl7
vta	14	86390448	T	C	rs13450951	125	162	287	0.43554	207	153	360	0.575	-0.13946	0.0334041	0.0847842	0.00514555	0.017342	0.000567405	0.00576885	ENSRNOG00000005016,ENSRNOG00000049955	Tmed4,Npc1l1
nac	7	141877658	T	G	rs106957208	109	156	265	0.411321	114	93	207	0.550725	-0.139404	0.00462534	0.014148	0.164342	0.271253	0.00353027	0.0215143	ENSRNOG00000056106	Dip2b
nac	3	176591166	A	T	rs198269928	128	142	270	0.474074	92	58	150	0.613333	-0.139259	0.428908	0.576303	0.00685164	0.0188793	0.00838519	0.0389427	ENSRNOG00000011624	Kcnq2
vta	8	116012583	A	G	8_116012583_A_G	68	11	79	0.860759	115	0	115	1	-0.139241	3.54456e-11	3.20189e-10	4.81482e-35	8.35794e-34	0.000142283	0.00203724	ENSRNOG00000014832	Mapkapk3
vta	17	10487010	C	T	rs107264595	80	123	203	0.394089	153	134	287	0.533101	-0.139012	0.00310375	0.0115062	0.287988	0.450832	0.00324585	0.0202279	ENSRNOG00000017607	Faf2
nac	14	84413151	G	A	rs197039622	58	110	168	0.345238	92	98	190	0.484211	-0.138972	7.37083e-05	0.000328863	0.716905	0.82525	0.0107006	0.0461721	ENSRNOG00000005218	Sf3a1
nac	19	45945619	G	A	19_45945619_G_A	95	111	206	0.461165	150	100	250	0.6	-0.138835	0.29596	0.43794	0.0018833	0.00600087	0.00417344	0.0242857	ENSRNOG00000011552	Mon1b
vta	20	27879476	T	A	rs198123081	71	107	178	0.398876	100	86	186	0.537634	-0.138758	0.00852135	0.0271336	0.340507	0.504262	0.010881	0.0467557	ENSRNOG00000000823	Gcc2
nac	14	83575117	G	A	14_83575117_G_A	137	232	369	0.371274	237	228	465	0.509677	-0.138404	8.68023e-07	4.9052e-06	0.710687	0.820282	8.79672e-05	0.00140544	ENSRNOG00000019000	Limk2
nac	14	83575117	G	A	14_83575117_G_A	137	232	369	0.371274	237	228	465	0.509677	-0.138404	8.68023e-07	4.9052e-06	0.710687	0.820282	8.79672e-05	0.00140544	ENSRNOG00000019000	Limk2
nac	2	142197387	C	T	rs8166496	131	139	270	0.485185	159	96	255	0.623529	-0.138344	0.670182	0.782893	9.58591e-05	0.000397921	0.00194637	0.0138943	ENSRNOG00000013660	Cog6
vta	2	164644955	T	C	rs8154343	117	137	254	0.46063	200	134	334	0.598802	-0.138172	0.233132	0.384098	0.000360922	0.00165501	0.0011702	0.00964602	ENSRNOG00000012873	Gfm1
nash	20	5432028	A	G	rs106080368	128	48	176	0.727273	135	21	156	0.865385	-0.138112	1.36199e-09	9.06655e-09	1.40486e-21	1.32621e-20	0.00307747	0.0194421	ENSRNOG00000000470	Vps52
nash	5	148343080	G	A	rs198564396	275	323	598	0.459866	297	200	497	0.597586	-0.137719	0.0545183	0.116092	1.56717e-05	7.55962e-05	7.40845e-06	0.000177889	ENSRNOG00000013972	Pef1
vta	10	109806708	T	C	rs197702915	100	118	218	0.458716	133	90	223	0.596413	-0.137697	0.249516	0.40382	0.00480412	0.0162957	0.00509903	0.0280186	ENSRNOG00000036697	Mafg
vta	5	149068412	T	C	rs8157192	175	202	377	0.464191	263	174	437	0.601831	-0.13764	0.180472	0.31464	2.40821e-05	0.000132601	0.0001147	0.00173222	ENSRNOG00000011054	Laptm5
vta	5	149068412	T	C	rs8157192	175	202	377	0.464191	263	174	437	0.601831	-0.13764	0.180472	0.31464	2.40821e-05	0.000132601	0.0001147	0.00173222	ENSRNOG00000011054	Laptm5
vta	12	44007323	G	A	rs8169682	117	139	256	0.457031	173	118	291	0.594502	-0.13747	0.189248	0.326692	0.00150449	0.00594384	0.00175651	0.0129365	ENSRNOG00000001124	Rnft2
nac	16	21157856	G	A	16_21157856_G_A	101	111	212	0.476415	124	78	202	0.613861	-0.137446	0.536595	0.672922	0.00148197	0.00481838	0.0067744	0.0336591	ENSRNOG00000020526	Mau2
vta	2	187293761	T	G	rs198510889	38	102	140	0.271429	85	123	208	0.408654	-0.137225	6.01877e-08	4.54458e-07	0.0101321	0.0313726	0.0120204	0.0499248	ENSRNOG00000022234	mrpl24
vta	1	80983542	C	T	1_80983542_C_T	2	215	217	0.00921659	30	175	205	0.146341	-0.137125	2.24608e-61	1.14605e-59	4.26639e-26	5.69235e-25	2.83152e-07	9.34855e-06	ENSRNOG00000032625,ENSRNOG00000054609	AC118165.1,AABR07002683.1
nac	19	58236937	A	G	19_58236937_A_G	108	194	302	0.357616	139	142	281	0.494662	-0.137046	8.52e-07	4.82954e-06	0.905058	0.958365	0.00110538	0.00921569	ENSRNOG00000019791	Sipa1l2
nac	8	55094505	T	C	rs105019053	87	108	195	0.446154	134	96	230	0.582609	-0.136455	0.151894	0.26308	0.0145204	0.0361655	0.00676174	0.0336299	ENSRNOG00000010260	Dixdc1
nac	20	5432981	A	G	rs8152476	197	334	531	0.370998	241	234	475	0.507368	-0.13637	2.95639e-09	1.984e-08	0.783121	0.874573	1.77513e-05	0.000372237	ENSRNOG00000000470	Vps52
nac	3	153855830	C	T	3_153855830_C_T	207	61	268	0.772388	189	19	208	0.908654	-0.136266	9.26921e-20	8.52e-19	2.10005e-36	2.7507e-35	0.000133412	0.00193705	ENSRNOG00000055809	Epb41l1
nac	2	204009700	A	G	2_204009700_A_G	281	297	578	0.486159	229	137	368	0.622283	-0.136123	0.532718	0.669893	3.13946e-06	1.60922e-05	5.6264e-05	0.000974145	ENSRNOG00000030019	Atp1a1
nash	7	121215429	T	C	rs106692059	102	113	215	0.474419	133	85	218	0.610092	-0.135673	0.495333	0.63603	0.00140052	0.0047431	0.00620019	0.0318054	ENSRNOG00000017197	Pdgfb
nash	14	37128556	T	C	rs13451045	55	157	212	0.259434	96	147	243	0.395062	-0.135628	1.47181e-12	1.11282e-11	0.00129144	0.00440712	0.00302688	0.0192007	ENSRNOG00000002135	Sgcb
nac	10	109788956	G	C	10_109788956_G_C	143	261	404	0.35396	188	196	384	0.489583	-0.135623	4.58152e-09	3.03298e-08	0.72098	0.828641	0.000154763	0.00214678	ENSRNOG00000036684	Pcyt2
vta	9	20216941	A	G	9_20216941_A_G	132	72	204	0.647059	216	60	276	0.782609	-0.13555	3.19941e-05	0.000185893	7.59009e-22	9.1027e-21	0.00145022	0.0113227	ENSRNOG00000050669	LOC100911515
vta	5	144179346	G	C	rs197898248	101	175	276	0.365942	174	173	347	0.501441	-0.135499	9.91542e-06	6.13808e-05	1	1	0.000959615	0.00833223	ENSRNOG00000009977	Thrap3
vta	8	108788213	C	T	rs13457761	76	126	202	0.376238	153	146	299	0.511706	-0.135468	0.0005333	0.00240157	0.728664	0.841627	0.00379866	0.0226119	ENSRNOG00000014917	Nck1
nac	6	104892130	G	A	rs106125435	93	72	165	0.563636	144	62	206	0.699029	-0.135393	0.119205	0.217331	1.07632e-08	6.719e-08	0.00962035	0.0428515	ENSRNOG00000029871	Slc8a3
nash	3	176589950	T	C	rs197511085	127	180	307	0.413681	185	152	337	0.548961	-0.135281	0.002938	0.00943503	0.0811536	0.15694	0.00080221	0.0073932	ENSRNOG00000011624	Kcnq2
nac	1	256806483	A	G	1_256806483_A_G	110	24	134	0.820896	218	10	228	0.95614	-0.135245	2.36097e-14	1.90305e-13	4.15949e-52	8.33603e-51	4.65037e-05	0.000827072	ENSRNOG00000015518	Rbp4
nash	9	12581810	A	G	9_12581810_A_G	403	63	466	0.864807	432	0	432	1	-0.135193	9.95526e-62	3.23666e-60	1.80332e-130	1.85536e-128	6.46524e-15	5.65208e-13	ENSRNOG00000047581	AABR07066700.1
vta	7	119438541	A	G	rs13453007	453	423	876	0.517123	819	437	1256	0.65207	-0.134947	0.327177	0.490912	2.34714e-27	3.22885e-26	5.50003e-10	3.10352e-08	ENSRNOG00000006471	Pvalb
vta	8	33391231	G	T	rs107429696	53	120	173	0.306358	90	114	204	0.441176	-0.134818	3.78123e-07	2.69325e-06	0.107099	0.217164	0.0098282	0.0435896	ENSRNOG00000008709	Arhgap32
nash	10	109806825	G	A	rs198499109	96	135	231	0.415584	153	125	278	0.55036	-0.134775	0.0122453	0.0328914	0.105202	0.191852	0.00328916	0.0204034	ENSRNOG00000036697	Mafg
vta	1	125175391	A	G	rs13450721	112	153	265	0.422642	233	185	418	0.557416	-0.134775	0.013851	0.0409884	0.021402	0.0598332	0.000795431	0.00735235	ENSRNOG00000016090	Mtmr10
nash	6	105398316	G	A	rs66196904	133	102	235	0.565957	131	56	187	0.700535	-0.134577	0.0501179	0.10834	4.16238e-08	2.58258e-07	0.00621217	0.0318143	ENSRNOG00000007254	Ttc9
nash	6	105398316	G	A	rs66196904	133	102	235	0.565957	131	56	187	0.700535	-0.134577	0.0501179	0.10834	4.16238e-08	2.58258e-07	0.00621217	0.0318143	ENSRNOG00000007254	Ttc9
vta	1	163073654	G	A	rs198631774	117	143	260	0.45	197	140	337	0.58457	-0.13457	0.12087	0.232968	0.00223682	0.00840706	0.00146107	0.0113859	ENSRNOG00000014251	Capn5
nac	3	67576982	G	A	rs106317758	176	153	329	0.534954	160	79	239	0.669456	-0.134502	0.225113	0.355404	1.75782e-07	1.01845e-06	0.00173017	0.0127771	ENSRNOG00000006803	Dnajc10
nash	4	98709365	A	G	rs13458338	136	159	295	0.461017	212	144	356	0.595506	-0.134489	0.200151	0.327001	0.000369772	0.00141836	0.000821015	0.00752183	ENSRNOG00000006069	Eif2ak3
nash	5	58400176	C	T	5_58400176_C_T	201	222	423	0.475177	253	162	415	0.609639	-0.134461	0.330841	0.475773	9.22262e-06	4.55416e-05	0.000124773	0.00182872	ENSRNOG00000000130	Dnajb5
nac	18	71423618	T	C	18_71423618_T_C	97	12	123	0.788618	96	8	104	0.923077	-0.134459	7.96767e-11	5.69618e-10	2.76528e-20	2.56427e-19	0.00824573	0.0385337	ENSRNOG00000018359	Smad7
nash	9	12581846	T	C	9_12581846_T_C	195	100	296	0.658784	234	61	295	0.79322	-0.134437	5.0349e-08	3.07235e-07	4.79087e-25	4.96053e-24	0.0003554	0.00401127	ENSRNOG00000047581	AABR07066700.1
vta	12	40881033	A	C	rs199163145	113	213	326	0.346626	165	178	343	0.48105	-0.134424	3.2899e-08	2.52026e-07	0.517084	0.671189	0.000564869	0.00574777	ENSRNOG00000025936	Rpl6
vta	4	157328619	C	G	4_157328619_C_G	89	133	222	0.400901	144	125	269	0.535316	-0.134415	0.00380347	0.013662	0.272402	0.433854	0.00400434	0.0235927	ENSRNOG00000015290	Tpi1
nac	16	28373859	T	C	16_28373859_T_C	149	161	310	0.480645	222	135	361	0.614958	-0.134313	0.532198	0.669392	1.46634e-05	6.85713e-05	0.000647589	0.00630633	ENSRNOG00000029903	Spock3
nac	8	48386072	C	G	8_48386072_C_G	27	172	199	0.135678	44	119	163	0.269939	-0.13426	4.99694e-27	5.39802e-26	3.61809e-09	2.32388e-08	0.00215724	0.0151129	ENSRNOG00000006604	Thy1
vta	15	4888620	T	G	rs8156503	335	322	657	0.509893	483	267	750	0.644	-0.134107	0.6397	0.786654	2.67472e-15	2.64923e-14	4.82839e-07	1.50225e-05	ENSRNOG00000000340	Rtraf
vta	14	84374455	T	C	14_84374455_T_C	108	36	144	0.75	99	13	112	0.883929	-0.133929	1.49576e-09	1.25677e-08	1.50147e-17	1.58805e-16	0.011023	0.0471698	ENSRNOG00000004940	Rnf215
vta	10	14244677	T	G	rs8158294	67	120	187	0.358289	123	127	250	0.492	-0.133711	0.000130196	0.000665932	0.849564	0.9303	0.0070963	0.0348058	ENSRNOG00000015090	Nubp2
vta	13	69765262	C	T	rs8161070	85	122	207	0.410628	148	124	272	0.544118	-0.13349	0.0121579	0.0367004	0.163021	0.297975	0.0050577	0.0278926	ENSRNOG00000002352	Tsen15
vta	13	69765262	C	T	rs8161070	85	122	207	0.410628	148	124	272	0.544118	-0.13349	0.0121579	0.0367004	0.163021	0.297975	0.0050577	0.0278926	ENSRNOG00000002352	Tsen15
nash	8	109370324	T	C	rs198941684	165	244	409	0.403423	197	170	367	0.536785	-0.133362	0.000109776	0.000474631	0.174639	0.287341	0.000266481	0.00327421	ENSRNOG00000015869	Pccb
nash	2	211156226	C	A	rs8143578	306	191	497	0.615694	394	132	526	0.749049	-0.133355	2.81271e-07	1.62717e-06	2.72341e-31	3.30386e-30	6.21104e-06	0.000152807	ENSRNOG00000031814	Sort1
nash	7	136554589	T	C	rs8159160	353	360	713	0.495091	438	259	697	0.628407	-0.133316	0.822231	0.898144	1.21061e-11	9.06896e-11	6.04737e-07	1.83103e-05	ENSRNOG00000006235	Nell2
nac	19	53495932	C	A	19_53495932_C_A	89	165	254	0.350394	117	125	242	0.483471	-0.133077	2.14095e-06	1.16325e-05	0.652817	0.770708	0.00355476	0.0216094	ENSRNOG00000042274	Fbxo31
nac	1	220876517	G	A	1_220876517_G_A	147	34	181	0.812155	138	8	146	0.945205	-0.133051	6.02205e-18	5.33476e-17	1.00169e-31	1.15707e-30	0.000652899	0.00633706	ENSRNOG00000026527	Snx32
nash	2	23543322	C	T	rs13450284	189	241	430	0.439535	225	168	393	0.572519	-0.132984	0.013822	0.0365707	0.00466883	0.0137943	0.000182945	0.00245787	ENSRNOG00000011150	Arsb
nash	8	21617659	G	A	rs8164452	122	131	253	0.482213	171	107	278	0.615108	-0.132894	0.615083	0.74164	0.000148352	0.000613952	0.00280688	0.0182681	ENSRNOG00000020356	Zfp846
vta	19	41990290	C	T	19_41990290_C_T	260	229	489	0.531697	408	206	614	0.664495	-0.132798	0.174832	0.307031	2.70154e-16	2.76694e-15	9.81767e-06	0.000222809	ENSRNOG00000015144,ENSRNOG00000052310	Ist1,Pkd1l3
vta	1	140845519	G	A	rs8157649	187	333	520	0.359615	259	267	526	0.492395	-0.13278	1.55349e-10	1.37095e-09	0.760236	0.867149	1.87666e-05	0.000387418	ENSRNOG00000017510	Mfge8
vta	1	140845519	G	A	rs8157649	187	333	520	0.359615	259	267	526	0.492395	-0.13278	1.55349e-10	1.37095e-09	0.760236	0.867149	1.87666e-05	0.000387418	ENSRNOG00000017510	Mfge8
vta	2	157747713	A	G	2_157747713_A_G	102	15	123	0.829268	177	7	184	0.961957	-0.132688	5.82085e-14	5.83402e-13	1.07143e-43	2.45786e-42	0.000173429	0.00235553	ENSRNOG00000011586	LOC100909712
nac	2	142197592	A	T	rs197756605	133	151	284	0.46831	128	85	213	0.600939	-0.132629	0.313086	0.458014	0.00390042	0.0115129	0.00451995	0.0257396	ENSRNOG00000013660	Cog6
nash	3	176660461	T	C	rs8168352	283	255	538	0.526022	352	183	535	0.657944	-0.131922	0.244377	0.378338	2.40653e-13	1.91205e-12	1.46484e-05	0.000318776	ENSRNOG00000012477	Eef1a2
nash	5	135989388	A	T	rs105185842	56	121	177	0.316384	91	112	203	0.448276	-0.131892	1.15491e-06	6.36412e-06	0.160235	0.268589	0.0114792	0.0486356	ENSRNOG00000042163	Btbd19
vta	7	118693594	G	A	rs13450768	119	55	174	0.683908	155	35	190	0.815789	-0.131881	1.37607e-06	9.33529e-06	3.20511e-19	3.55988e-18	0.00524294	0.0285089	ENSRNOG00000042771,ENSRNOG00000046779	Apol3,LOC100911562
nac	2	139454543	T	C	2_139454543_T_C	61	129	190	0.321053	101	122	223	0.452915	-0.131862	9.05008e-07	5.10241e-06	0.180345	0.291115	0.00842977	0.0390912	ENSRNOG00000010210	Slc7a11
nac	1	104940441	T	G	1_104940441_T_G	94	136	230	0.408696	180	153	333	0.540541	-0.131845	0.00673423	0.0196639	0.154112	0.257555	0.00278164	0.018184	ENSRNOG00000014530	Nav2
nash	2	39471158	T	C	rs196987458	169	157	326	0.518405	223	120	343	0.650146	-0.131741	0.542435	0.681033	2.88883e-08	1.8216e-07	0.000726615	0.00687313	ENSRNOG00000009968	Ercc8
nash	2	39471158	T	C	rs196987458	169	157	326	0.518405	223	120	343	0.650146	-0.131741	0.542435	0.681033	2.88883e-08	1.8216e-07	0.000726615	0.00687313	ENSRNOG00000009968	Ercc8
vta	5	159525320	G	T	5_159525320_G_T	136	170	306	0.444444	227	167	394	0.576142	-0.131698	0.0590524	0.134042	0.00290759	0.0106154	0.000717282	0.0068024	ENSRNOG00000008052	Atp13a2
vta	10	89243166	A	G	rs106484108	159	225	384	0.414062	245	204	449	0.545657	-0.131595	0.000886432	0.00378058	0.0589432	0.136218	0.000200304	0.00263687	ENSRNOG00000051344,ENSRNOG00000053448	Psme3,AC123346.1
vta	5	147500162	G	T	5_147500162_G_T	75	18	93	0.806452	121	8	129	0.937984	-0.131533	1.91537e-09	1.59343e-08	4.79059e-27	6.55804e-26	0.00518236	0.028291	ENSRNOG00000021492	Rbbp4
nash	4	7296743	T	C	4_7296743_T_C	292	48	340	0.858824	301	3	304	0.990132	-0.131308	8.55384e-44	1.47927e-42	2.87346e-85	1.4689e-83	1.80897e-09	9.27956e-08	ENSRNOG00000008557	Abcb8
nash	4	7296743	T	C	4_7296743_T_C	292	48	340	0.858824	301	3	304	0.990132	-0.131308	8.55384e-44	1.47927e-42	2.87346e-85	1.4689e-83	1.80897e-09	9.27956e-08	ENSRNOG00000008557	Abcb8
nash	12	793635	A	G	rs8161809	265	355	620	0.427419	362	286	648	0.558642	-0.131223	0.00034356	0.00136952	0.00318595	0.00984617	3.91834e-06	0.000102405	ENSRNOG00000001098	Pds5b
nac	20	18605755	T	C	20_18605755_T_C	189	258	447	0.422819	241	194	435	0.554023	-0.131204	0.00127326	0.00446646	0.0273022	0.0619622	0.000128119	0.00187334	ENSRNOG00000000613	Tfam
nac	12	40498625	T	G	rs8157278	394	373	771	0.511025	490	273	763	0.642202	-0.131177	0.564491	0.695188	3.47231e-15	2.84893e-14	2.64931e-07	8.81731e-06	ENSRNOG00000001344	Aldh2
nac	18	3589841	G	C	rs197591534	143	234	377	0.37931	220	211	431	0.510441	-0.13113	3.21365e-06	1.70936e-05	0.700028	0.810688	0.000244921	0.00308147	ENSRNOG00000023376	Riok3
vta	10	48629388	T	A	rs8145157	75	133	208	0.360577	144	149	293	0.491468	-0.130891	7.00721e-05	0.000379869	0.815281	0.90564	0.00481789	0.0270019	ENSRNOG00000055246	Ncor1
vta	19	57112923	T	C	rs8156626	160	189	349	0.458453	198	138	336	0.589286	-0.130833	0.133808	0.251234	0.00125415	0.00506899	0.000806328	0.00741463	ENSRNOG00000019143	Galnt2
vta	19	57112923	T	C	rs8156626	160	189	349	0.458453	198	138	336	0.589286	-0.130833	0.133808	0.251234	0.00125415	0.00506899	0.000806328	0.00741463	ENSRNOG00000019143	Galnt2
nac	5	48054290	T	C	rs105906810	68	129	197	0.345178	119	131	250	0.476	-0.130822	1.65365e-05	8.08097e-05	0.486692	0.624542	0.00720556	0.0351749	ENSRNOG00000007110	Ankrd6
nac	5	48054290	T	C	rs105906810	68	129	197	0.345178	119	131	250	0.476	-0.130822	1.65365e-05	8.08097e-05	0.486692	0.624542	0.00720556	0.0351749	ENSRNOG00000007110	Ankrd6
nac	5	48054290	T	C	rs105906810	68	129	197	0.345178	119	131	250	0.476	-0.130822	1.65365e-05	8.08097e-05	0.486692	0.624542	0.00720556	0.0351749	ENSRNOG00000007110	Ankrd6
nash	5	159469674	C	T	rs198598391	100	107	207	0.483092	159	100	259	0.6139	-0.130808	0.67676	0.792266	0.00029677	0.00116304	0.00633465	0.0321629	ENSRNOG00000007574	Padi2
nash	12	1023885	T	C	rs105326409	96	111	207	0.463768	145	99	244	0.594262	-0.130494	0.330531	0.475413	0.00387578	0.0117766	0.00750059	0.036077	ENSRNOG00000001090	Stard13
nash	3	110816716	T	C	3_110816716_T_C	97	247	344	0.281977	113	161	274	0.412409	-0.130432	3.17583e-16	2.66665e-15	0.00443367	0.0132148	0.000915068	0.00808646	ENSRNOG00000010472	Ccdc32
nac	5	159590810	G	A	rs105847929	154	199	353	0.436261	187	143	330	0.566667	-0.130406	0.019059	0.0481728	0.0177958	0.0430658	0.000869815	0.00786625	ENSRNOG00000008427	Necap2
nash	3	151232967	T	C	rs197683357	116	189	305	0.380328	143	137	280	0.510714	-0.130386	3.45644e-05	0.000161459	0.765149	0.858996	0.00201304	0.0142563	ENSRNOG00000019299	Edem2
vta	10	13160771	C	T	rs197146319	183	148	331	0.55287	330	153	483	0.68323	-0.13036	0.0614859	0.13852	5.49654e-16	5.57534e-15	0.000206825	0.00269698	ENSRNOG00000058561	Srrm2
vta	20	5416885	T	C	20_5416885_T_C	681	377	1058	0.643667	661	193	854	0.774005	-0.130337	6.5824e-21	8.17364e-20	1.2119e-60	4.43609e-59	8.06133e-10	4.29499e-08	ENSRNOG00000038999	RT1-A1
vta	20	5416885	T	C	20_5416885_T_C	681	377	1058	0.643667	661	193	854	0.774005	-0.130337	6.5824e-21	8.17364e-20	1.2119e-60	4.43609e-59	8.06133e-10	4.29499e-08	ENSRNOG00000038999	RT1-A1
vta	20	5416885	T	C	20_5416885_T_C	681	377	1058	0.643667	661	193	854	0.774005	-0.130337	6.5824e-21	8.17364e-20	1.2119e-60	4.43609e-59	8.06133e-10	4.29499e-08	ENSRNOG00000038999	RT1-A1
nash	2	181046958	G	A	rs104975449	83	122	205	0.404878	152	132	284	0.535211	-0.130333	0.00779936	0.0222745	0.259518	0.391202	0.00587502	0.0307992	ENSRNOG00000012302	Gucy1a1
nac	3	33503868	G	A	3_33503868_G_A	113	141	254	0.444882	169	125	294	0.57483	-0.129948	0.0900428	0.173852	0.0120186	0.0309031	0.00318305	0.0199668	ENSRNOG00000027596	Mbd5
nash	9	73833440	T	G	9_73833440_T_G	190	40	230	0.826087	238	11	249	0.955823	-0.129736	1.43727e-24	1.43516e-23	1.05843e-56	2.83924e-55	8.54767e-06	0.000198709	ENSRNOG00000012966	Acadl
vta	3	161303963	T	C	rs64376067	593	614	1207	0.491301	875	532	1409	0.621008	-0.129707	0.564854	0.726475	8.85462e-20	9.9929e-19	3.47646e-11	2.21317e-09	ENSRNOG00000015857	Ctsa
vta	6	137770774	A	G	6_137770774_A_G	86	16	102	0.843137	143	2	147	0.972789	-0.129652	9.13466e-13	8.76907e-12	2.15256e-37	4.08162e-36	0.000530908	0.005474	ENSRNOG00000014595	Brf1
nac	15	86136200	T	C	rs106709799	100	179	279	0.358423	163	171	334	0.488024	-0.129601	2.60656e-06	1.39658e-05	0.701764	0.811953	0.00165196	0.0124363	ENSRNOG00000038012	Commd6
vta	7	15788759	C	T	7_15788759_C_T	104	38	142	0.732394	155	25	180	0.861111	-0.128717	2.78338e-08	2.14787e-07	4.19604e-24	5.3444e-23	0.00597103	0.0311055	ENSRNOG00000048577	Zfp955a
nash	17	47816340	T	A	rs13452711	273	298	571	0.478109	338	219	557	0.606822	-0.128714	0.3152	0.460038	5.21933e-07	2.92974e-06	1.88636e-05	0.000388347	ENSRNOG00000059510	AABR07027870.1
nash	1	90201782	T	C	rs198541405	196	57	253	0.774704	252	27	279	0.903226	-0.128522	4.86823e-19	4.287e-18	6.19746e-47	1.18246e-45	8.11824e-05	0.00131395	ENSRNOG00000021133	Lsm14a
nash	1	90201782	T	C	rs198541405	196	57	253	0.774704	252	27	279	0.903226	-0.128522	4.86823e-19	4.287e-18	6.19746e-47	1.18246e-45	8.11824e-05	0.00131395	ENSRNOG00000021133	Lsm14a
nash	1	90201782	T	C	rs198541405	196	57	253	0.774704	252	27	279	0.903226	-0.128522	4.86823e-19	4.287e-18	6.19746e-47	1.18246e-45	8.11824e-05	0.00131395	ENSRNOG00000021133	Lsm14a
nash	16	64737308	A	G	rs8173870	91	111	202	0.450495	136	95	235	0.578723	-0.128228	0.181135	0.303061	0.0186642	0.0455018	0.00991135	0.0438644	ENSRNOG00000010783	Mak16
nash	9	113371578	T	C	rs106125347	133	156	289	0.460208	167	117	284	0.588028	-0.127821	0.195538	0.321728	0.00356781	0.0109019	0.00288877	0.0186114	ENSRNOG00000042189	Rab31
nash	2	27469481	G	T	rs8149645	235	270	505	0.465347	322	221	543	0.593002	-0.127655	0.130203	0.233052	1.68483e-05	8.10792e-05	4.57942e-05	0.000819517	ENSRNOG00000015686	Cert1
vta	17	18334684	G	T	17_18334684_G_T	61	146	207	0.294686	106	145	251	0.422311	-0.127625	3.19548e-09	2.61955e-08	0.01629	0.047406	0.00639903	0.032318	ENSRNOG00000001455	Kif13a
nac	7	120117129	T	C	rs197575474	195	212	407	0.479115	253	164	417	0.606715	-0.127599	0.42776	0.575095	1.52699e-05	7.12496e-05	0.000310198	0.00365167	ENSRNOG00000008897	Gga1
vta	20	45322826	C	T	20_45322826_C_T	77	123	200	0.385	123	117	240	0.5125	-0.1275	0.00140169	0.00567894	0.746962	0.856651	0.00992815	0.0438997	ENSRNOG00000000587	Rpf2
nac	1	216256467	A	G	rs8149701	76	158	234	0.324786	109	132	241	0.452282	-0.127496	8.86983e-08	5.40817e-07	0.156297	0.26014	0.00587321	0.0307992	ENSRNOG00000032677	Tssc4
vta	10	31241899	A	G	rs13450657	80	122	202	0.39604	145	132	277	0.523466	-0.127426	0.00380862	0.013662	0.470968	0.633501	0.00765711	0.0364756	ENSRNOG00000006255	Nipal4
vta	10	15350190	C	A	rs198010232	89	136	225	0.395556	160	146	306	0.522876	-0.12732	0.00209547	0.00820164	0.45744	0.622589	0.00484464	0.0271152	ENSRNOG00000032152	Rab11fip3
nac	9	19518609	T	G	rs8163425	156	208	364	0.428571	235	188	423	0.555556	-0.126984	0.00743039	0.0215167	0.0251971	0.0578651	0.000499725	0.0052131	ENSRNOG00000010350	Rcan2
nac	9	19518609	T	G	rs8163425	156	208	364	0.428571	235	188	423	0.555556	-0.126984	0.00743039	0.0215167	0.0251971	0.0578651	0.000499725	0.0052131	ENSRNOG00000010350	Rcan2
nac	7	117565056	G	A	rs8161307	150	183	333	0.45045	239	175	414	0.577295	-0.126844	0.0793446	0.15785	0.00192428	0.00611549	0.00073635	0.00691456	ENSRNOG00000021732	Hsf1
nac	19	52105854	C	A	19_52105854_C_A	210	183	393	0.534351	316	162	478	0.661088	-0.126737	0.189613	0.312682	1.67865e-12	1.23997e-11	0.000187004	0.00249621	ENSRNOG00000015084	Necab2
nash	10	109191220	A	G	rs105473497	119	146	265	0.449057	160	118	278	0.57554	-0.126483	0.110055	0.20465	0.0137871	0.0352314	0.00421314	0.0244745	ENSRNOG00000004392	Aatk
nash	20	9839342	G	A	rs106532078	138	203	341	0.404692	162	143	305	0.531148	-0.126455	0.000510395	0.00196518	0.302685	0.441102	0.00169978	0.0126522	ENSRNOG00000001158	Abcg1
vta	1	80984054	G	C	rs197383313	103	404	507	0.203156	172	350	522	0.329502	-0.126346	3.87106e-43	1.08635e-41	5.14629e-15	5.06152e-14	6.53184e-06	0.000158372	ENSRNOG00000032625,ENSRNOG00000054609	AC118165.1,AABR07002683.1
vta	2	181045900	G	A	rs13457820	152	194	346	0.439306	220	169	389	0.565553	-0.126246	0.0273678	0.0723194	0.0111467	0.034051	0.000828359	0.00758352	ENSRNOG00000012302	Gucy1a1
nash	2	210863215	G	A	rs105053815	92	130	222	0.414414	160	136	296	0.540541	-0.126126	0.0128413	0.0342773	0.181176	0.296	0.00589871	0.0308712	ENSRNOG00000019240	Ampd2
nac	9	19457394	C	T	rs13453708	59	191	250	0.236	89	157	246	0.361789	-0.125789	2.00354e-17	1.75789e-16	1.72799e-05	8.00178e-05	0.00304542	0.0192887	ENSRNOG00000010174	Enpp4
nash	2	78071199	G	A	2_78071199_G_A	107	147	254	0.42126	111	92	203	0.546798	-0.125538	0.0142415	0.0374126	0.206352	0.326564	0.0100092	0.0441242	ENSRNOG00000010161	Myo10
nash	2	78071199	G	A	2_78071199_G_A	107	147	254	0.42126	111	92	203	0.546798	-0.125538	0.0142415	0.0374126	0.206352	0.326564	0.0100092	0.0441242	ENSRNOG00000010161	Myo10
nac	20	5377192	T	A	20_5377192_T_A	57	235	292	0.195205	75	159	234	0.320513	-0.125307	7.84944e-27	8.42981e-26	4.1698e-08	2.5029e-07	0.00140856	0.0110951	ENSRNOG00000030712,ENSRNOG00000038999	RT1-A2,RT1-A1
nash	3	10557088	C	T	3_10557088_C_T	53	165	218	0.243119	67	115	182	0.368132	-0.125013	1.41846e-14	1.14264e-13	0.000461644	0.00173394	0.00912396	0.0412622	ENSRNOG00000008761	Ncs1
nac	20	34419226	A	C	rs106438532	121	119	240	0.504167	134	79	213	0.629108	-0.124941	0.94855	0.98494	0.000200149	0.000786338	0.00985503	0.043693	ENSRNOG00000000412	Slc35f1
nash	8	79691675	T	A	rs105145128	115	118	233	0.493562	154	95	249	0.618474	-0.124912	0.895793	0.950312	0.000223112	0.00089864	0.00763541	0.0364262	ENSRNOG00000053428,ENSRNOG00000059622	Ccpg1,Pigb
nash	8	79691675	T	A	rs105145128	115	118	233	0.493562	154	95	249	0.618474	-0.124912	0.895793	0.950312	0.000223112	0.00089864	0.00763541	0.0364262	ENSRNOG00000053428,ENSRNOG00000059622	Ccpg1,Pigb
nash	11	82740477	A	G	11_82740477_A_G	139	218	357	0.389356	227	215	442	0.513575	-0.124219	3.41405e-05	0.000159571	0.600874	0.728614	0.000598597	0.00598308	ENSRNOG00000046283	Tmem41a
nash	1	274096701	C	T	1_274096701_C_T	134	46	180	0.744444	152	23	175	0.868571	-0.124127	3.59996e-11	2.58713e-10	1.6278e-24	1.64561e-23	0.00479246	0.0268958	ENSRNOG00000014833	Smndc1
nash	1	274096701	C	T	1_274096701_C_T	134	46	180	0.744444	152	23	175	0.868571	-0.124127	3.59996e-11	2.58713e-10	1.6278e-24	1.64561e-23	0.00479246	0.0268958	ENSRNOG00000014833	Smndc1
nash	7	11560502	T	G	rs107393649	329	413	742	0.443396	384	293	677	0.567208	-0.123812	0.00228938	0.00754279	0.000532841	0.00196682	4.1056e-06	0.000106403	ENSRNOG00000029738	Diras1
nac	3	112088594	T	C	rs13452653	229	237	466	0.491416	291	182	473	0.615222	-0.123806	0.745774	0.84199	6.13414e-07	3.38046e-06	0.000176713	0.00239227	ENSRNOG00000008316	Vps39
nac	3	112088594	T	C	rs13452653	229	237	466	0.491416	291	182	473	0.615222	-0.123806	0.745774	0.84199	6.13414e-07	3.38046e-06	0.000176713	0.00239227	ENSRNOG00000008316	Vps39
nac	X	159885012	A	C	X_159885012_A_C	90	16	110	0.818182	146	9	155	0.941935	-0.123754	8.63755e-12	6.36109e-11	5.23678e-33	6.25599e-32	0.0028821	0.0185862	ENSRNOG00000000866	Rbmx
nash	6	45510753	G	T	rs105747237	107	128	235	0.455319	154	112	266	0.578947	-0.123628	0.1919	0.317347	0.0117992	0.0307186	0.00747967	0.0360599	ENSRNOG00000007370	Rnf144a
nac	9	20216941	A	G	9_20216941_A_G	175	111	286	0.611888	203	73	276	0.735507	-0.123619	0.000184389	0.000771092	2.44772e-15	2.01504e-14	0.00242841	0.016598	ENSRNOG00000050669	LOC100911515
nash	5	134632720	C	T	rs8165663	181	153	334	0.541916	189	95	284	0.665493	-0.123577	0.139459	0.245563	2.57407e-08	1.62817e-07	0.00235692	0.0162279	ENSRNOG00000010091	Efcab14
nash	9	27563184	A	G	9_27563184_A_G	140	204	344	0.406977	226	200	426	0.530516	-0.12354	0.000660407	0.00248049	0.225756	0.350716	0.000837254	0.00764803	ENSRNOG00000013781	Kcnq5
nash	3	14497956	T	C	rs198815346	131	255	386	0.339378	167	194	361	0.462604	-0.123226	2.71644e-10	1.88229e-09	0.171094	0.282711	0.000773179	0.00717358	ENSRNOG00000018991	Gsn
nac	11	73773466	G	A	11_73773466_G_A	132	135	267	0.494382	134	83	217	0.617512	-0.123129	0.902614	0.956606	0.000653923	0.00231269	0.00890048	0.040538	ENSRNOG00000001726	Tmem44
vta	16	18978933	C	T	rs8170790	147	153	300	0.49	198	125	323	0.613003	-0.123003	0.772887	0.885775	5.76991e-05	0.000303416	0.00265313	0.0176082	ENSRNOG00000042037	Smim7
nash	1	198300874	T	C	rs198068300	150	207	357	0.420168	214	180	394	0.543147	-0.122979	0.00298511	0.00955988	0.096285	0.179373	0.000985794	0.00848581	ENSRNOG00000029061	Hirip3
nash	1	71380272	T	C	1_71380272_T_C	99	17	116	0.853448	124	3	127	0.976378	-0.12293	2.95666e-15	2.42012e-14	4.01436e-33	5.06657e-32	0.00115771	0.00955571	ENSRNOG00000015517	Zfp444
nash	6	55587456	G	A	rs8155823	172	110	282	0.609929	203	74	277	0.732852	-0.122923	0.000266547	0.00109364	4.61563e-15	3.80099e-14	0.00267977	0.0177139	ENSRNOG00000005096	Bzw2
nac	3	150916259	C	T	rs196999137	164	221	385	0.425974	135	111	246	0.54878	-0.122806	0.00425687	0.0131139	0.142377	0.24208	0.00337359	0.0207428	ENSRNOG00000018225	Tp53inp2
nash	7	77836671	G	A	rs13453772	279	345	624	0.447115	371	280	651	0.569892	-0.122777	0.00921171	0.0257738	0.000411525	0.00155648	1.50576e-05	0.000325653	ENSRNOG00000004697	Baalc
vta	1	72621520	A	C	1_72621520_A_C	87	24	111	0.783784	223	23	246	0.906504	-0.12272	1.41809e-09	1.19389e-08	2.58535e-42	5.78885e-41	0.00265385	0.0176082	ENSRNOG00000017127	Rpl28
vta	13	49340543	A	G	13_49340543_A_G	101	145	246	0.410569	161	141	302	0.533113	-0.122543	0.00600154	0.0201932	0.274225	0.435921	0.00559833	0.0299043	ENSRNOG00000030515	Nfasc
nash	16	81689666	A	G	16_81689666_A_G	172	70	248	0.693548	173	35	212	0.816038	-0.122489	1.00661e-09	6.76178e-09	2.45498e-21	2.30417e-20	0.00354316	0.0215717	ENSRNOG00000019629	Lamp1
nac	18	62932193	A	G	18_62932193_A_G	619	348	967	0.640124	671	209	880	0.7625	-0.122376	2.33313e-18	2.09212e-17	3.62052e-57	8.24737e-56	1.40531e-08	6.29802e-07	ENSRNOG00000010440	Gnal
nash	5	140938980	C	G	rs13457671	185	177	362	0.51105	235	136	371	0.633423	-0.122373	0.712994	0.820349	3.10283e-07	1.77855e-06	0.00106007	0.00894433	ENSRNOG00000015318	Heyl
nac	8	103246654	G	A	rs8165972	101	25	126	0.801587	109	9	118	0.923729	-0.122142	5.02787e-12	3.72519e-11	5.85516e-23	5.69597e-22	0.0102221	0.0448241	ENSRNOG00000008607	U2surp
nac	12	41144005	C	T	12_41144005_C_T	137	160	297	0.461279	161	115	276	0.583333	-0.122054	0.201675	0.32822	0.00664937	0.018398	0.00453443	0.0257976	ENSRNOG00000001368	Rph3a
nac	1	64330621	T	C	1_64330621_T_C	341	136	501	0.680639	382	92	476	0.802521	-0.121882	4.25001e-16	3.6418e-15	3.25728e-42	5.22804e-41	1.96897e-05	0.000400701	ENSRNOG00000057848	Cacng8
vta	5	127475849	A	G	rs106678837	89	139	228	0.390351	127	121	248	0.512097	-0.121746	0.00112755	0.0046948	0.750937	0.859687	0.0100792	0.0443383	ENSRNOG00000013064	Lrp8
nac	3	58896043	G	T	rs197632788	121	118	239	0.506276	135	80	215	0.627907	-0.121631	0.897101	0.953243	0.000214648	0.000835247	0.0119165	0.0497083	ENSRNOG00000001516	Rapgef4
nac	2	188776371	T	C	rs8162135	257	273	530	0.484906	342	222	564	0.606383	-0.121477	0.514724	0.654643	4.93182e-07	2.74676e-06	7.08237e-05	0.00117541	ENSRNOG00000020673	Pbxip1
nash	4	83968862	T	C	rs8163213	229	277	506	0.452569	314	233	547	0.57404	-0.121471	0.036567	0.0836758	0.000612152	0.00223923	0.000104901	0.00162577	ENSRNOG00000026941	Tril
nac	20	6422683	G	A	rs66301395	218	242	460	0.473913	225	153	378	0.595238	-0.121325	0.283536	0.425478	0.000250346	0.000958396	0.000600248	0.00598993	ENSRNOG00000000522	Cpne5
nac	16	20693076	G	A	16_20693076_G_A	118	164	282	0.41844	129	110	239	0.539749	-0.121309	0.0072606	0.0210417	0.244235	0.368712	0.00746933	0.0360374	ENSRNOG00000022432	Tmem59l
nac	12	8108604	A	G	rs107347972	97	181	278	0.348921	118	133	251	0.47012	-0.121199	5.31184e-07	3.05347e-06	0.376909	0.516463	0.00604426	0.0313362	ENSRNOG00000000924	Slc7a1
nac	12	24341090	C	T	12_24341090_C_T	146	82	228	0.640351	198	62	260	0.761538	-0.121188	2.69264e-05	0.000127423	9.59116e-18	8.37514e-17	0.00466729	0.0263722	ENSRNOG00000001449	Pom121
vta	1	279207958	A	C	rs106928039	111	79	190	0.584211	170	71	241	0.705394	-0.121184	0.0242583	0.0655847	1.52279e-10	1.25813e-09	0.0117227	0.0493306	ENSRNOG00000017438	AABR07007068.1
nac	1	220475403	A	G	1_220475403_A_G	568	548	1116	0.508961	751	441	1192	0.630034	-0.121073	0.569545	0.699649	2.24329e-19	2.04658e-18	5.488e-09	2.66125e-07	ENSRNOG00000020247	Cnih2
nash	10	88397543	G	C	rs198147428	128	198	326	0.392638	150	142	292	0.513699	-0.121061	0.000125531	0.00054042	0.682139	0.794558	0.00329044	0.0204034	ENSRNOG00000016924	Acly
nac	1	198450578	T	G	1_198450578_T_G	165	164	329	0.50152	188	114	302	0.622517	-0.120997	1	1	2.43878e-05	0.000110696	0.00290098	0.0186439	ENSRNOG00000020217	Pagr1
vta	10	109285492	A	G	rs105658065	91	164	255	0.356863	136	149	285	0.477193	-0.12033	5.67495e-06	3.6195e-05	0.477261	0.639106	0.00613114	0.0315797	ENSRNOG00000004604	Slc38a10
nac	3	162481716	A	G	rs64951428	204	308	512	0.398438	277	257	534	0.518727	-0.120289	4.95158e-06	2.58873e-05	0.410981	0.552115	0.000122999	0.00181815	ENSRNOG00000019154	Zmynd8
vta	6	111272116	T	C	6_111272116_T_C	157	188	345	0.455072	237	175	412	0.575243	-0.12017	0.106143	0.211859	0.00261097	0.00966658	0.00126824	0.0102504	ENSRNOG00000049223	Vipas39
vta	6	111272116	T	C	6_111272116_T_C	157	188	345	0.455072	237	175	412	0.575243	-0.12017	0.106143	0.211859	0.00261097	0.00966658	0.00126824	0.0102504	ENSRNOG00000049223	Vipas39
nac	17	42158807	A	C	17_42158807_A_C	148	29	177	0.836158	175	8	183	0.956284	-0.120126	2.00441e-20	1.88251e-19	4.56383e-42	7.23018e-41	0.000345279	0.0039264	ENSRNOG00000023538	Aldh5a1
nac	18	17331977	C	T	rs8150302	181	201	382	0.473822	196	134	330	0.593939	-0.120117	0.330995	0.477265	0.000760564	0.00265006	0.00176682	0.012986	ENSRNOG00000027230	Fhod3
nac	18	17331977	C	T	rs8150302	181	201	382	0.473822	196	134	330	0.593939	-0.120117	0.330995	0.477265	0.000760564	0.00265006	0.00176682	0.012986	ENSRNOG00000027230	Fhod3
vta	5	109500666	C	A	rs8173049	80	122	202	0.39604	146	137	283	0.515901	-0.119861	0.00380862	0.013662	0.634472	0.771698	0.0118586	0.0496335	ENSRNOG00000006853	Elavl2
vta	5	109500666	C	A	rs8173049	80	122	202	0.39604	146	137	283	0.515901	-0.119861	0.00380862	0.013662	0.634472	0.771698	0.0118586	0.0496335	ENSRNOG00000006853	Elavl2
vta	5	109500666	C	A	rs8173049	80	122	202	0.39604	146	137	283	0.515901	-0.119861	0.00380862	0.013662	0.634472	0.771698	0.0118586	0.0496335	ENSRNOG00000006853	Elavl2
nash	20	27879410	A	G	rs8157462	182	198	380	0.478947	258	173	431	0.598608	-0.119661	0.441647	0.585788	4.94247e-05	0.000222193	0.000829656	0.00758979	ENSRNOG00000000823	Gcc2
nac	1	163073306	T	C	rs197769153	120	133	253	0.474308	136	93	229	0.593886	-0.119578	0.450654	0.595272	0.0053977	0.0153815	0.0112214	0.0477995	ENSRNOG00000014251	Capn5
nac	1	167532287	A	T	1_167532287_A_T	224	291	515	0.434951	256	206	462	0.554113	-0.119161	0.00359309	0.011285	0.0225237	0.0524647	0.000256574	0.00318935	ENSRNOG00000020425	Stim1
nac	1	167532287	A	T	1_167532287_A_T	224	291	515	0.434951	256	206	462	0.554113	-0.119161	0.00359309	0.011285	0.0225237	0.0524647	0.000256574	0.00318935	ENSRNOG00000020425	Stim1
vta	3	176660461	T	C	rs8168352	308	178	486	0.633745	499	164	663	0.75264	-0.118895	3.96155e-09	3.24123e-08	3.32515e-40	6.82791e-39	1.79245e-05	0.000374735	ENSRNOG00000012477	Eef1a2
nash	1	41906120	T	C	rs198812941	145	139	284	0.510563	146	86	232	0.62931	-0.118747	0.76676	0.86307	9.88104e-05	0.000421591	0.00887901	0.040464	ENSRNOG00000018960	AABR07001382.1
nash	1	41906120	T	C	rs198812941	145	139	284	0.510563	146	86	232	0.62931	-0.118747	0.76676	0.86307	9.88104e-05	0.000421591	0.00887901	0.040464	ENSRNOG00000018960	AABR07001382.1
nash	16	81127071	G	A	16_81127071_G_A	167	142	309	0.540453	226	117	343	0.658892	-0.118439	0.172055	0.29062	4.10323e-09	2.72253e-08	0.00264816	0.0175986	ENSRNOG00000019222	Tfdp1
nash	16	81127071	G	A	16_81127071_G_A	167	142	309	0.540453	226	117	343	0.658892	-0.118439	0.172055	0.29062	4.10323e-09	2.72253e-08	0.00264816	0.0175986	ENSRNOG00000019222	Tfdp1
nac	1	3861774	C	T	rs8152552	102	151	253	0.403162	157	144	301	0.521595	-0.118433	0.00247897	0.00810305	0.489209	0.626785	0.00698625	0.0343769	ENSRNOG00000013351	Stxbp5
nash	3	154463353	G	A	3_154463353_G_A	283	277	560	0.505357	343	207	550	0.623636	-0.118279	0.832686	0.906397	7.2479e-09	4.7318e-08	9.12984e-05	0.00144748	ENSRNOG00000012880	Tti1
vta	3	161303984	T	C	rs13449084	343	294	637	0.538462	595	311	906	0.656733	-0.118271	0.0571083	0.130367	2.53261e-21	2.97794e-20	3.61927e-06	9.51899e-05	ENSRNOG00000015857	Ctsa
nac	2	95039369	G	C	rs104940343	234	251	485	0.482474	290	193	483	0.600414	-0.11794	0.467555	0.610125	1.17608e-05	5.56909e-05	0.000297449	0.00356078	ENSRNOG00000011441	Tpd52
nac	7	120484324	A	G	rs106019697	146	170	316	0.462025	171	124	295	0.579661	-0.117636	0.195638	0.320362	0.00729795	0.0199592	0.00469725	0.0265156	ENSRNOG00000011507	Pick1
nac	20	3330179	C	A	rs105174006	117	174	291	0.402062	172	159	331	0.519637	-0.117576	0.000994447	0.00359147	0.509584	0.645227	0.00433024	0.0249562	ENSRNOG00000059268	Ppp1r10
nac	20	3330179	C	A	rs105174006	117	174	291	0.402062	172	159	331	0.519637	-0.117576	0.000994447	0.00359147	0.509584	0.645227	0.00433024	0.0249562	ENSRNOG00000059268	Ppp1r10
nac	20	4614874	G	A	rs8156902	239	215	454	0.526432	291	161	452	0.643805	-0.117374	0.280376	0.420908	1.00292e-09	6.60359e-09	0.000435369	0.00468342	ENSRNOG00000032942	Neu1
nash	5	64179904	A	G	5_64179904_A_G	149	112	261	0.570881	192	87	279	0.688172	-0.117291	0.025669	0.0622243	2.96979e-10	2.09172e-09	0.00625338	0.0319255	ENSRNOG00000008618	Tex10
nac	1	200115478	T	C	rs8164924	311	455	768	0.404948	435	398	833	0.522209	-0.117261	1.54254e-07	9.19881e-07	0.212253	0.331956	3.33877e-06	8.8563e-05	ENSRNOG00000020388	Inpp5f
nac	5	158511104	T	G	5_158511104_T_G	97	145	242	0.400826	130	121	251	0.517928	-0.117102	0.00244678	0.00801236	0.613678	0.739499	0.0118208	0.0495344	ENSRNOG00000049959	Igsf21
nac	7	142938346	T	C	rs13457908	219	390	609	0.359606	266	292	558	0.476703	-0.117097	4.09629e-12	3.0442e-11	0.289895	0.422403	6.4669e-05	0.00109076	ENSRNOG00000007756	Atg101
nac	7	142938346	T	C	rs13457908	219	390	609	0.359606	266	292	558	0.476703	-0.117097	4.09629e-12	3.0442e-11	0.289895	0.422403	6.4669e-05	0.00109076	ENSRNOG00000007756	Atg101
vta	10	14932570	A	C	10_14932570_A_C	145	30	175	0.828571	139	8	147	0.945578	-0.117007	2.76151e-19	3.28842e-18	5.29445e-32	8.37856e-31	0.00215311	0.0150925	ENSRNOG00000018841	Sox8
nac	18	62932164	T	A	18_62932164_T_A	233	218	451	0.51663	235	136	371	0.633423	-0.116793	0.50979	0.650315	3.10283e-07	1.76019e-06	0.000986388	0.00848581	ENSRNOG00000010440	Gnal
nac	20	11747642	A	T	20_11747642_A_T	398	77	480	0.829167	576	33	609	0.945813	-0.116646	7.94228e-51	1.62275e-49	3.71159e-129	3.28006e-127	9.40508e-10	4.96828e-08	ENSRNOG00000001223	Pttg1ip
nash	9	27566695	C	T	rs106440935	141	146	287	0.491289	203	131	334	0.607784	-0.116495	0.813396	0.892844	9.66566e-05	0.000413922	0.00464382	0.0262744	ENSRNOG00000013781	Kcnq5
nash	9	27566695	C	T	rs106440935	141	146	287	0.491289	203	131	334	0.607784	-0.116495	0.813396	0.892844	9.66566e-05	0.000413922	0.00464382	0.0262744	ENSRNOG00000013781	Kcnq5
nac	19	25211948	T	C	rs106252359	127	132	259	0.490347	196	127	323	0.606811	-0.116464	0.803769	0.887898	0.000146557	0.000588716	0.00641594	0.0323902	ENSRNOG00000006049	Rfx1
nac	12	36512940	A	C	rs8163668	195	177	372	0.524194	221	124	345	0.64058	-0.116386	0.378121	0.525785	1.97684e-07	1.13995e-06	0.00207441	0.0146483	ENSRNOG00000000967	Aacs
nash	1	274096765	T	C	1_274096765_T_C	125	22	147	0.85034	116	4	120	0.966667	-0.116327	1.10604e-18	9.68739e-18	1.27934e-29	1.48762e-28	0.00286595	0.0185109	ENSRNOG00000014833	Smndc1
nash	1	274096765	T	C	1_274096765_T_C	125	22	147	0.85034	116	4	120	0.966667	-0.116327	1.10604e-18	9.68739e-18	1.27934e-29	1.48762e-28	0.00286595	0.0185109	ENSRNOG00000014833	Smndc1
vta	2	199000392	A	G	rs8157229	123	177	300	0.41	200	180	380	0.526316	-0.116316	0.00216114	0.00841176	0.329725	0.492452	0.0032978	0.0204244	ENSRNOG00000000095	Gpr89b
vta	20	9839342	G	A	rs106532078	94	163	257	0.365759	121	130	251	0.482072	-0.116313	1.9927e-05	0.000119067	0.613678	0.754642	0.0103763	0.0452289	ENSRNOG00000001158	Abcg1
nash	5	79235253	A	G	rs107586247	199	293	492	0.404472	213	196	409	0.520782	-0.116311	2.61438e-05	0.000124122	0.428893	0.5698	0.000621569	0.0061238	ENSRNOG00000001700	Whrn
nash	12	11525273	A	G	rs104991319	161	196	357	0.45098	194	148	342	0.567251	-0.116271	0.0717955	0.145271	0.0148402	0.0376235	0.00271718	0.017885	ENSRNOG00000000999	Smurf1
nac	8	48711179	T	A	8_48711179_T_A	287	339	626	0.458466	323	239	562	0.574733	-0.116267	0.0414273	0.0918589	0.00045313	0.00165112	7.98307e-05	0.00129884	ENSRNOG00000010944	Hyou1
vta	7	142858078	T	C	7_142858078_T_C	148	90	238	0.621849	200	71	271	0.738007	-0.116159	0.000206054	0.00101508	2.18182e-15	2.16868e-14	0.00660235	0.0330623	ENSRNOG00000006934	Acvr1b
nac	4	155678757	A	G	rs106382356	196	253	449	0.436526	147	119	266	0.552632	-0.116106	0.00815089	0.0233087	0.0976449	0.179595	0.00343087	0.0210221	ENSRNOG00000009000	Foxj2
nac	4	155678757	A	G	rs106382356	196	253	449	0.436526	147	119	266	0.552632	-0.116106	0.00815089	0.0233087	0.0976449	0.179595	0.00343087	0.0210221	ENSRNOG00000009000	Foxj2
vta	8	113954568	G	A	8_113954568_G_A	107	176	283	0.378092	157	161	318	0.493711	-0.115619	4.88985e-05	0.000272453	0.866435	0.937357	0.00563328	0.0300135	ENSRNOG00000013059	Aste1
vta	7	136402474	T	C	rs107371541	85	174	259	0.328185	138	173	311	0.44373	-0.115545	3.36783e-08	2.57762e-07	0.0536848	0.126638	0.00636606	0.0322132	ENSRNOG00000006068	Tmem117
nash	7	77836539	T	C	rs13449646	188	316	504	0.373016	234	245	479	0.488518	-0.115502	1.29507e-08	8.17259e-08	0.64778	0.767529	0.000327615	0.00377624	ENSRNOG00000004697	Baalc
nac	7	77836671	G	A	rs13453772	342	359	701	0.487874	394	259	653	0.603369	-0.115495	0.545667	0.681073	1.42626e-07	8.28317e-07	2.56753e-05	0.000499583	ENSRNOG00000004697	Baalc
nash	5	5296190	C	A	rs8161573	204	255	463	0.440605	214	169	385	0.555844	-0.115239	0.012005	0.0323316	0.0321787	0.072431	0.00106431	0.00896968	ENSRNOG00000007892	Tram1
nac	3	21814384	T	C	3_21814384_T_C	188	82	270	0.696296	202	47	249	0.811245	-0.114949	9.58793e-11	6.84786e-10	4.482e-24	4.45467e-23	0.00343842	0.0210548	ENSRNOG00000009402	Rabgap1
nac	5	59414045	A	G	rs106587618	107	167	274	0.390511	187	183	370	0.505405	-0.114894	0.000347261	0.00137983	0.87609	0.939063	0.00489178	0.0273051	ENSRNOG00000014863	Reck
nac	5	59414045	A	G	rs106587618	107	167	274	0.390511	187	183	370	0.505405	-0.114894	0.000347261	0.00137983	0.87609	0.939063	0.00489178	0.0273051	ENSRNOG00000014863	Reck
nash	10	13072735	A	G	10_13072735_A_G	305	451	760	0.401316	351	329	680	0.516176	-0.114861	5.90171e-08	3.57978e-07	0.420659	0.561524	1.58721e-05	0.00033739	ENSRNOG00000003657,ENSRNOG00000003721	Pkmyt1,Paqr4
nash	10	13072735	A	G	10_13072735_A_G	305	451	760	0.401316	351	329	680	0.516176	-0.114861	5.90171e-08	3.57978e-07	0.420659	0.561524	1.58721e-05	0.00033739	ENSRNOG00000003657,ENSRNOG00000003721	Pkmyt1,Paqr4
nac	20	5417776	A	G	20_5417776_A_G	636	303	939	0.677316	728	173	919	0.792165	-0.114849	6.52168e-28	7.17189e-27	1.88267e-74	6.39323e-73	2.85936e-08	1.16763e-06	ENSRNOG00000038999	RT1-A1
nac	20	5417776	A	G	20_5417776_A_G	636	303	939	0.677316	728	173	919	0.792165	-0.114849	6.52168e-28	7.17189e-27	1.88267e-74	6.39323e-73	2.85936e-08	1.16763e-06	ENSRNOG00000038999	RT1-A1
nac	20	5417776	A	G	20_5417776_A_G	636	303	939	0.677316	728	173	919	0.792165	-0.114849	6.52168e-28	7.17189e-27	1.88267e-74	6.39323e-73	2.85936e-08	1.16763e-06	ENSRNOG00000038999	RT1-A1
nac	20	5417776	A	G	20_5417776_A_G	636	303	939	0.677316	728	173	919	0.792165	-0.114849	6.52168e-28	7.17189e-27	1.88267e-74	6.39323e-73	2.85936e-08	1.16763e-06	ENSRNOG00000038999	RT1-A1
nac	20	5417776	A	G	20_5417776_A_G	636	303	939	0.677316	728	173	919	0.792165	-0.114849	6.52168e-28	7.17189e-27	1.88267e-74	6.39323e-73	2.85936e-08	1.16763e-06	ENSRNOG00000038999	RT1-A1
nac	20	5417776	A	G	20_5417776_A_G	636	303	939	0.677316	728	173	919	0.792165	-0.114849	6.52168e-28	7.17189e-27	1.88267e-74	6.39323e-73	2.85936e-08	1.16763e-06	ENSRNOG00000038999	RT1-A1
nac	20	4375714	C	T	20_4375714_C_T	242	258	500	0.484	197	132	329	0.598784	-0.114784	0.502374	0.643183	0.000401936	0.00147558	0.00153289	0.011761	ENSRNOG00000000437,ENSRNOG00000000443	Agpat1,LOC103689965
nac	20	4375714	C	T	20_4375714_C_T	242	258	500	0.484	197	132	329	0.598784	-0.114784	0.502374	0.643183	0.000401936	0.00147558	0.00153289	0.011761	ENSRNOG00000000437,ENSRNOG00000000443	Agpat1,LOC103689965
nac	20	4375714	C	T	20_4375714_C_T	242	258	500	0.484	197	132	329	0.598784	-0.114784	0.502374	0.643183	0.000401936	0.00147558	0.00153289	0.011761	ENSRNOG00000000437,ENSRNOG00000000443	Agpat1,LOC103689965
nac	20	4375714	C	T	20_4375714_C_T	242	258	500	0.484	197	132	329	0.598784	-0.114784	0.502374	0.643183	0.000401936	0.00147558	0.00153289	0.011761	ENSRNOG00000000437,ENSRNOG00000000443	Agpat1,LOC103689965
nash	18	63227251	C	T	18_63227251_C_T	133	136	269	0.494424	162	104	266	0.609023	-0.114599	0.902974	0.956146	0.000452543	0.00170133	0.00994244	0.0439393	ENSRNOG00000025324	Spire1
nac	2	189879185	C	T	rs13453966	253	254	507	0.499014	311	196	507	0.613412	-0.114398	1	1	3.69956e-07	2.08901e-06	0.000314729	0.00367612	ENSRNOG00000013356	Snapin
nac	9	12581877	A	C	9_12581877_A_C	168	32	202	0.831683	157	7	166	0.945783	-0.1141	1.66881e-22	1.64084e-21	4.79419e-36	6.22396e-35	0.00124903	0.0101476	ENSRNOG00000047581	AABR07066700.1
nash	2	227099843	G	A	rs105614205	141	116	260	0.542308	170	89	259	0.656371	-0.114063	0.192693	0.318325	5.43579e-07	3.04284e-06	0.0104164	0.0453238	ENSRNOG00000014660	Usp53
vta	17	42158807	A	C	17_42158807_A_C	175	44	219	0.799087	252	24	276	0.913043	-0.113957	1.09593e-19	1.32187e-18	3.99725e-49	1.07175e-47	0.000420904	0.00458342	ENSRNOG00000023538	Aldh5a1
nac	1	82512955	C	T	rs8171777	116	123	239	0.485356	172	115	287	0.599303	-0.113947	0.698022	0.80503	0.000915659	0.00312971	0.0115266	0.0487532	ENSRNOG00000020683	Hnrnpul1
nash	9	61675325	C	T	rs8161493	158	107	265	0.596226	191	78	269	0.710037	-0.113811	0.00207191	0.0068849	4.15146e-12	3.17731e-11	0.00752835	0.0361815	ENSRNOG00000014456	Coq10b
nash	1	265290684	A	G	rs8163410	183	193	376	0.486702	284	189	473	0.600423	-0.113721	0.642606	0.765924	1.45242e-05	7.02692e-05	0.00119936	0.00982112	ENSRNOG00000016748	Poll
nac	2	54006355	G	A	rs13454445	206	176	382	0.539267	254	135	389	0.652956	-0.113689	0.137767	0.244264	1.64991e-09	1.07765e-08	0.0016671	0.0125275	ENSRNOG00000043094	Oxct1
nac	12	2588531	A	G	rs198901329	410	367	779	0.526316	471	265	736	0.639946	-0.11363	0.151769	0.26308	2.8316e-14	2.24053e-13	9.47205e-06	0.000217752	ENSRNOG00000001034	Evi5l
nash	20	5416950	A	G	20_5416950_A_G	174	156	330	0.527273	230	129	359	0.640669	-0.113396	0.349382	0.49276	1.08632e-07	6.51149e-07	0.00326295	0.0202937	ENSRNOG00000038999	RT1-A1
nash	20	5416950	A	G	20_5416950_A_G	174	156	330	0.527273	230	129	359	0.640669	-0.113396	0.349382	0.49276	1.08632e-07	6.51149e-07	0.00326295	0.0202937	ENSRNOG00000038999	RT1-A1
nash	20	5416950	A	G	20_5416950_A_G	174	156	330	0.527273	230	129	359	0.640669	-0.113396	0.349382	0.49276	1.08632e-07	6.51149e-07	0.00326295	0.0202937	ENSRNOG00000038999	RT1-A1
vta	16	20434932	T	G	rs8163216	108	148	256	0.421875	205	178	383	0.535248	-0.113373	0.0146283	0.0428966	0.183928	0.324223	0.0063612	0.0322055	ENSRNOG00000019394	Mpv17l2
vta	17	42158812	A	C	17_42158812_A_C	172	38	210	0.819048	275	20	295	0.932203	-0.113156	1.47275e-21	1.86733e-20	1.79447e-58	6.21713e-57	0.000151155	0.00211788	ENSRNOG00000023538	Aldh5a1
nac	1	170653884	A	G	rs198952878	223	305	528	0.422348	219	190	409	0.535452	-0.113104	0.000413235	0.00161744	0.166123	0.273885	0.00074177	0.00692876	ENSRNOG00000019497	Mrpl17
nash	7	117789525	C	A	7_117789525_C_A	125	219	344	0.363372	172	189	361	0.476454	-0.113082	4.55056e-07	2.59013e-06	0.399761	0.540587	0.00304379	0.0192882	ENSRNOG00000016566	Arhgap39
nash	2	8927224	A	G	rs198948382	139	129	268	0.518657	209	122	331	0.63142	-0.112763	0.582565	0.71527	2.0039e-06	1.06525e-05	0.00697679	0.0343553	ENSRNOG00000016306	Adgrv1
nash	2	8927224	A	G	rs198948382	139	129	268	0.518657	209	122	331	0.63142	-0.112763	0.582565	0.71527	2.0039e-06	1.06525e-05	0.00697679	0.0343553	ENSRNOG00000016306	Adgrv1
vta	20	7635471	G	C	20_7635471_G_C	139	18	161	0.863354	204	5	209	0.976077	-0.112723	5.69131e-22	7.34894e-21	7.88951e-54	2.44198e-52	8.44363e-05	0.00135425	ENSRNOG00000000498	Anks1a
vta	1	279947872	C	T	rs106181833	341	330	671	0.508197	655	400	1055	0.620853	-0.112656	0.699493	0.832725	3.90413e-15	3.84882e-14	4.91878e-06	0.0001259	ENSRNOG00000018019	Hspa12a
vta	11	31392741	C	T	rs106424139	220	108	328	0.670732	329	91	420	0.783333	-0.112602	6.07832e-10	5.27561e-09	1.03792e-32	1.69674e-31	0.000738756	0.00691993	ENSRNOG00000028658	Olig2
nash	17	65573290	A	G	17_65573290_A_G	120	18	138	0.869565	110	2	112	0.982143	-0.112578	1.08706e-19	9.76316e-19	2.43784e-30	2.87588e-29	0.00245842	0.0167246	ENSRNOG00000017060	Ryr2
nash	7	137334637	C	T	rs13450908	90	208	298	0.302013	97	137	234	0.41453	-0.112516	6.51345e-12	4.82601e-11	0.0106325	0.0280587	0.00914394	0.0413225	ENSRNOG00000006995	Ano6
nash	8	22165970	G	T	rs198684957	157	207	364	0.431319	180	151	331	0.543807	-0.112488	0.0101227	0.027957	0.12367	0.218901	0.00388283	0.0230298	ENSRNOG00000033426	Cdc37
nash	8	22165970	G	T	rs198684957	157	207	364	0.431319	180	151	331	0.543807	-0.112488	0.0101227	0.027957	0.12367	0.218901	0.00388283	0.0230298	ENSRNOG00000033426	Cdc37
nac	6	105399036	C	T	rs64383944	160	145	305	0.52459	207	118	325	0.636923	-0.112333	0.422808	0.570932	9.07426e-07	4.91216e-06	0.00549505	0.0295233	ENSRNOG00000007254	Ttc9
nac	6	105399036	C	T	rs64383944	160	145	305	0.52459	207	118	325	0.636923	-0.112333	0.422808	0.570932	9.07426e-07	4.91216e-06	0.00549505	0.0295233	ENSRNOG00000007254	Ttc9
nash	6	45510755	C	G	rs105098759	124	131	255	0.486275	167	112	279	0.598566	-0.112292	0.707193	0.81556	0.00118633	0.00407716	0.0118758	0.0496383	ENSRNOG00000007370	Rnf144a
nac	19	56207725	G	A	19_56207725_G_A	148	225	373	0.396783	169	163	332	0.509036	-0.112253	7.87869e-05	0.000349608	0.783818	0.875137	0.00355855	0.0216124	ENSRNOG00000017023	Tcf25
nac	5	2020059	T	G	5_2020059_T_G	102	170	272	0.375	187	197	384	0.486979	-0.111979	4.46106e-05	0.000206187	0.64609	0.765478	0.00566912	0.030114	ENSRNOG00000006608	Tmem70
vta	1	89357547	T	C	rs107158987	188	249	437	0.430206	252	213	465	0.541935	-0.11173	0.00405081	0.0143777	0.0779218	0.16934	0.00100778	0.00864475	ENSRNOG00000021023	Mag
vta	11	7485298	C	T	11_7485298_C_T	114	160	274	0.416058	219	196	415	0.527711	-0.111652	0.00645193	0.0214869	0.280154	0.442684	0.00523132	0.0284707	ENSRNOG00000051232	Gbe1
nash	7	77836562	T	G	rs13449644	235	330	565	0.415929	249	223	472	0.527542	-0.111613	7.3941e-05	0.000327695	0.249821	0.379144	0.000423176	0.00460412	ENSRNOG00000004697	Baalc
nac	2	199872946	G	A	rs197525835	204	217	421	0.484561	248	168	416	0.596154	-0.111593	0.558704	0.691311	0.000102624	0.000421945	0.00152711	0.011753	ENSRNOG00000018220	Pde4dip
nash	3	58514441	A	G	rs105469252	175	210	385	0.454545	193	148	341	0.565982	-0.111437	0.0829975	0.162477	0.0170572	0.0420762	0.00346683	0.0212006	ENSRNOG00000001518	Itga6
nash	7	130556165	C	T	rs105340259	184	108	292	0.630137	175	61	236	0.741525	-0.111388	1.02191e-05	5.14311e-05	6.06994e-14	4.87514e-13	0.00843876	0.0391037	ENSRNOG00000013947	Rabl2
nac	10	109637176	C	T	10_109637176_C_T	154	222	376	0.409574	174	160	334	0.520958	-0.111384	0.000532731	0.00203626	0.476936	0.615577	0.00378063	0.0225638	ENSRNOG00000049235	Arl16
nash	5	19496514	A	G	rs8162989	425	451	876	0.48516	476	322	798	0.596491	-0.111331	0.398307	0.54283	5.56061e-08	3.42399e-07	6.3494e-06	0.000155466	ENSRNOG00000009683	Sdcbp
nac	1	221602319	C	T	1_221602319_C_T	146	158	304	0.480263	168	116	284	0.591549	-0.111286	0.528179	0.665783	0.00241637	0.00746956	0.00877937	0.0402018	ENSRNOG00000021025	Ppp2r5b
vta	10	27092973	C	T	rs107099719	113	128	241	0.46888	181	131	312	0.580128	-0.111249	0.367185	0.533242	0.00545126	0.0182264	0.0119457	0.0497463	ENSRNOG00000003241	Gabrg2
vta	18	69896230	T	C	18_69896230_T_C	192	139	331	0.58006	188	84	272	0.691176	-0.111116	0.00419144	0.0147895	2.58078e-10	2.10335e-09	0.00637739	0.0322349	ENSRNOG00000015401	Mapk4
nac	7	130261639	C	T	7_130261639_C_T	407	10	477	0.853249	513	19	532	0.964286	-0.111036	7.85109e-59	1.92601e-57	5.43726e-126	4.58418e-124	1.07379e-09	5.62448e-08	ENSRNOG00000008392	Sbf1
nash	1	220143948	T	A	1_220143948_T_A	111	21	134	0.828358	124	6	132	0.939394	-0.111036	5.03672e-15	4.11029e-14	7.22244e-28	8.04165e-27	0.00852036	0.0393993	ENSRNOG00000019825	Zdhhc24
nac	3	146568136	A	G	rs199064036	210	246	458	0.458515	283	214	497	0.569416	-0.110901	0.0837155	0.164229	0.00225442	0.00702172	0.000775685	0.00719146	ENSRNOG00000007427	Entpd6
vta	2	115942324	G	T	rs106873220	135	184	319	0.423197	259	226	485	0.534021	-0.110823	0.00710489	0.0232747	0.146134	0.275482	0.00267177	0.0176831	ENSRNOG00000009652	Prkci
vta	19	10425653	T	A	rs13452139	100	159	259	0.3861	158	160	318	0.496855	-0.110755	0.00029677	0.00142041	0.955292	0.993152	0.00995975	0.0439688	ENSRNOG00000014963	Adgrg1
nac	1	104941388	T	G	1_104941388_T_G	169	19	190	0.889474	272	0	272	1	-0.110526	6.44698e-30	7.48237e-29	2.63555e-82	1.06218e-80	7.24202e-08	2.69977e-06	ENSRNOG00000014530	Nav2
vta	15	28729382	G	C	15_28729382_G_C	135	138	273	0.494505	196	128	324	0.604938	-0.110433	0.903684	0.969804	0.000187922	0.000908218	0.00874574	0.040107	ENSRNOG00000013287	Sall2
vta	15	28729382	G	C	15_28729382_G_C	135	138	273	0.494505	196	128	324	0.604938	-0.110433	0.903684	0.969804	0.000187922	0.000908218	0.00874574	0.040107	ENSRNOG00000013287	Sall2
nash	3	21814830	A	C	rs106385005	191	190	381	0.501312	200	127	327	0.611621	-0.110308	1	1	6.41637e-05	0.000282821	0.00414533	0.0241597	ENSRNOG00000009402	Rabgap1
vta	4	152733528	G	A	rs8171102	108	196	304	0.355263	175	201	376	0.465426	-0.110162	5.07409e-07	3.5718e-06	0.197236	0.34286	0.00481276	0.0269854	ENSRNOG00000010282	Ninj2
nac	7	132431041	G	A	rs105674216	522	581	1103	0.473255	777	555	1332	0.583333	-0.110079	0.0806969	0.159717	1.287e-09	8.4212e-09	7.48231e-08	2.7727e-06	ENSRNOG00000015741	Slc2a13
nac	12	40498437	T	C	rs106621728	1045	341	1386	0.753968	1078	170	1248	0.863782	-0.109814	3.00759e-83	1.43251e-81	8.7837e-162	1.19312e-159	1.58106e-12	1.13452e-10	ENSRNOG00000001344	Aldh2
nash	10	109964426	T	A	10_109964426_T_A	229	208	437	0.524027	270	156	426	0.633803	-0.109775	0.338712	0.482884	3.65588e-08	2.28226e-07	0.00139419	0.0110028	ENSRNOG00000050298	Rfng
vta	15	28729383	G	A	15_28729383_G_A	134	145	279	0.480287	200	139	339	0.589971	-0.109684	0.549461	0.712555	0.00108868	0.00448196	0.00825057	0.0385337	ENSRNOG00000013287	Sall2
vta	15	28729383	G	A	15_28729383_G_A	134	145	279	0.480287	200	139	339	0.589971	-0.109684	0.549461	0.712555	0.00108868	0.00448196	0.00825057	0.0385337	ENSRNOG00000013287	Sall2
nash	3	110689549	G	A	3_110689549_G_A	147	262	491	0.299389	164	152	401	0.408978	-0.109589	3.00404e-19	2.67435e-18	0.000312723	0.0012191	0.00081997	0.0075178	ENSRNOG00000009421	Ivd
vta	19	10644936	C	T	19_10644936_C_T	359	432	791	0.453856	564	437	1001	0.563437	-0.109581	0.0104213	0.0323208	6.67917e-05	0.000347755	5.0836e-06	0.000129585	ENSRNOG00000016326	Cx3cl1
nash	18	3617898	T	C	rs197879084	140	194	334	0.419162	138	121	261	0.528736	-0.109574	0.00366736	0.0114647	0.386212	0.52723	0.0100088	0.0441242	ENSRNOG00000012016	Npc1
vta	7	136402475	A	G	rs104917918	85	166	251	0.338645	138	170	308	0.448052	-0.109407	3.53903e-07	2.52929e-06	0.0771606	0.16825	0.0110646	0.0473314	ENSRNOG00000006068	Tmem117
nac	5	106721561	A	G	rs198152218	118	191	309	0.381877	131	136	267	0.490637	-0.10876	3.89341e-05	0.000181092	0.80667	0.891238	0.0109857	0.0470588	ENSRNOG00000024402	Focad
nac	2	152788175	T	G	rs106690674	159	182	341	0.466276	246	182	428	0.574766	-0.108491	0.233462	0.365751	0.00228717	0.00711768	0.00349145	0.0213407	ENSRNOG00000014599	Dhx36
vta	7	123145168	C	T	rs105406819	201	224	425	0.472941	326	235	561	0.581105	-0.108164	0.285888	0.446299	0.000140402	0.000693687	0.000941253	0.00824609	ENSRNOG00000024128	Aco2
nac	11	87967097	T	C	11_87967097_T_C	124	15	139	0.892086	145	0	145	1	-0.107914	1.59005e-22	1.56761e-21	4.48416e-44	7.47529e-43	0.000145209	0.00206173	ENSRNOG00000060045	Pi4ka
vta	12	18528036	A	G	rs104940334	137	190	327	0.41896	187	168	355	0.526761	-0.1078	0.00396439	0.0141185	0.339416	0.503088	0.00615133	0.031607	ENSRNOG00000028211	Akap17a
vta	12	18528036	A	G	rs104940334	137	190	327	0.41896	187	168	355	0.526761	-0.1078	0.00396439	0.0141185	0.339416	0.503088	0.00615133	0.031607	ENSRNOG00000028211	Akap17a
nac	6	136144413	A	G	6_136144413_A_G	208	122	330	0.630303	186	66	252	0.738095	-0.107792	2.54618e-06	1.36622e-05	2.08022e-14	1.66033e-13	0.00767787	0.0365184	ENSRNOG00000010872	Ckb
vta	2	122805396	T	C	rs8165268	159	218	377	0.421751	251	223	474	0.529536	-0.107785	0.00276768	0.0104302	0.214876	0.364877	0.00223693	0.0155472	ENSRNOG00000014178	Acad9
vta	2	122805396	T	C	rs8165268	159	218	377	0.421751	251	223	474	0.529536	-0.107785	0.00276768	0.0104302	0.214876	0.364877	0.00223693	0.0155472	ENSRNOG00000014178	Acad9
vta	19	41990222	C	G	19_41990222_C_G	383	313	696	0.550287	508	264	772	0.658031	-0.107744	0.00886353	0.0280113	1.14762e-18	1.25805e-17	3.08939e-05	0.000585523	ENSRNOG00000015144,ENSRNOG00000052310	Ist1,Pkd1l3
nac	20	5417779	A	G	20_5417779_A_G	657	247	909	0.722772	734	129	884	0.830317	-0.107544	2.42826e-42	3.78964e-41	4.69479e-93	2.31116e-91	6.57823e-08	2.47461e-06	ENSRNOG00000038999	RT1-A1
nac	20	5417779	A	G	20_5417779_A_G	657	247	909	0.722772	734	129	884	0.830317	-0.107544	2.42826e-42	3.78964e-41	4.69479e-93	2.31116e-91	6.57823e-08	2.47461e-06	ENSRNOG00000038999	RT1-A1
nac	20	5417779	A	G	20_5417779_A_G	657	247	909	0.722772	734	129	884	0.830317	-0.107544	2.42826e-42	3.78964e-41	4.69479e-93	2.31116e-91	6.57823e-08	2.47461e-06	ENSRNOG00000038999	RT1-A1
nac	20	5417779	A	G	20_5417779_A_G	657	247	909	0.722772	734	129	884	0.830317	-0.107544	2.42826e-42	3.78964e-41	4.69479e-93	2.31116e-91	6.57823e-08	2.47461e-06	ENSRNOG00000038999	RT1-A1
nac	20	5417779	A	G	20_5417779_A_G	657	247	909	0.722772	734	129	884	0.830317	-0.107544	2.42826e-42	3.78964e-41	4.69479e-93	2.31116e-91	6.57823e-08	2.47461e-06	ENSRNOG00000038999	RT1-A1
nac	20	5417779	A	G	20_5417779_A_G	657	247	909	0.722772	734	129	884	0.830317	-0.107544	2.42826e-42	3.78964e-41	4.69479e-93	2.31116e-91	6.57823e-08	2.47461e-06	ENSRNOG00000038999	RT1-A1
nash	6	27424071	G	T	6_27424071_G_T	108	13	121	0.892562	140	0	140	1	-0.107438	8.36943e-20	7.56693e-19	1.43493e-42	2.45539e-41	0.000221291	0.00284086	ENSRNOG00000009967	Otof
nash	15	25360578	G	A	15_25360578_G_A	203	142	345	0.588406	263	115	378	0.695767	-0.107361	0.00120483	0.00424854	1.85901e-14	1.511e-13	0.00333951	0.0205842	ENSRNOG00000013353	Tmem260
vta	2	263877117	A	G	2_263877117_A_G	133	141	279	0.476703	205	145	351	0.584046	-0.107343	0.472562	0.638604	0.001921	0.00737477	0.00923101	0.0415496	ENSRNOG00000009990	Zranb2
vta	3	125439747	A	G	rs8170117	317	358	675	0.46963	506	371	877	0.576967	-0.107337	0.123594	0.236971	5.80684e-06	3.48204e-05	3.33867e-05	0.000625132	ENSRNOG00000021269	Chgb
nac	14	7037076	T	C	rs8156760	280	350	630	0.444444	320	260	580	0.551724	-0.10728	0.00593375	0.0176282	0.0142219	0.0355064	0.000241487	0.00305588	ENSRNOG00000002186	Nudt9
nac	7	14375034	A	G	rs199128417	201	218	419	0.479714	270	190	460	0.586957	-0.107243	0.434455	0.581202	0.000222611	0.000860301	0.00182978	0.013283	ENSRNOG00000006217	Wiz
vta	X	138225654	A	G	X_138225654_A_G	112	18	130	0.861538	186	6	192	0.96875	-0.107212	8.92102e-18	1.00949e-16	2.11627e-47	5.44857e-46	0.000730766	0.00688817	ENSRNOG00000002529	Rap2c
nash	6	43493227	A	C	rs8145880	240	141	381	0.629921	227	81	308	0.737013	-0.107092	4.46616e-07	2.54387e-06	3.57431e-17	3.08407e-16	0.00362951	0.0219041	ENSRNOG00000051650	Ywhaq
nac	16	19870559	A	G	rs106098515	396	462	858	0.461538	403	306	709	0.568406	-0.106868	0.0264248	0.0630329	0.000305638	0.00114556	3.16455e-05	0.000596126	ENSRNOG00000000054	Abhd8
nash	20	11895943	C	T	rs105968944	203	206	409	0.496333	272	179	451	0.603104	-0.106772	0.921239	0.969926	1.38295e-05	6.70682e-05	0.00209774	0.0147683	ENSRNOG00000001225	Fam207a
vta	20	14287902	C	T	rs8157434	134	158	292	0.458904	203	156	359	0.56546	-0.106556	0.178211	0.311795	0.0150755	0.0443004	0.00861084	0.0396789	ENSRNOG00000001303	Specc1l
nac	12	11538281	A	G	rs8162019	473	461	934	0.506424	700	442	1142	0.61296	-0.106536	0.71892	0.823049	2.22088e-14	1.76683e-13	1.38915e-06	3.93719e-05	ENSRNOG00000025244	Trrap
nac	12	11538281	A	G	rs8162019	473	461	934	0.506424	700	442	1142	0.61296	-0.106536	0.71892	0.823049	2.22088e-14	1.76683e-13	1.38915e-06	3.93719e-05	ENSRNOG00000025244	Trrap
nac	12	11538281	A	G	rs8162019	473	461	934	0.506424	700	442	1142	0.61296	-0.106536	0.71892	0.823049	2.22088e-14	1.76683e-13	1.38915e-06	3.93719e-05	ENSRNOG00000025244	Trrap
nac	3	117361222	G	A	rs198848066	136	196	332	0.409639	192	180	372	0.516129	-0.10649	0.00117103	0.00415556	0.568517	0.699794	0.00592594	0.0309746	ENSRNOG00000005258	Myef2
nash	3	118109575	A	G	3_118109575_A_G	336	40	376	0.893617	395	0	395	1	-0.106383	2.1381e-59	6.48451e-58	2.47846e-119	2.28919e-117	8.30638e-11	5.03002e-09	ENSRNOG00000008744	Cops2
vta	3	112088829	C	T	rs13452652	111	149	283	0.392226	177	178	355	0.498592	-0.106365	0.000344723	0.00162498	1	1	0.00926519	0.0416129	ENSRNOG00000008316	Vps39
vta	3	112088829	C	T	rs13452652	111	149	283	0.392226	177	178	355	0.498592	-0.106365	0.000344723	0.00162498	1	1	0.00926519	0.0416129	ENSRNOG00000008316	Vps39
nash	7	12040280	A	C	rs104934781	158	230	388	0.407216	171	162	333	0.513514	-0.106297	0.000301653	0.00122103	0.661163	0.777816	0.005405	0.029211	ENSRNOG00000017916	Rexo1
nac	12	40498449	T	C	rs198995616	1277	385	1662	0.768351	1353	194	1547	0.874596	-0.106245	1.55054e-111	1.51643e-109	6.64802e-214	1.95053e-211	7.56992e-15	6.52591e-13	ENSRNOG00000001344	Aldh2
nac	4	84681527	G	A	rs197023990	329	180	509	0.646365	319	105	424	0.752358	-0.105993	3.93333e-11	2.83687e-10	3.6016e-26	3.73131e-25	0.000606967	0.00603426	ENSRNOG00000009636	Scrn1
nash	8	91655980	C	T	rs8160025	196	143	339	0.578171	225	104	329	0.683891	-0.105719	0.00466738	0.0141133	2.21383e-11	1.62694e-10	0.00596654	0.0310951	ENSRNOG00000009928	Bckdhb
nac	10	95642840	C	T	10_95642840_C_T	360	211	571	0.630473	438	157	595	0.736134	-0.105662	4.71747e-10	3.27987e-09	1.15925e-31	1.33486e-30	0.000134679	0.0019486	ENSRNOG00000027271	RGD1359290
nash	18	25215309	A	C	18_25215309_A_C	196	38	234	0.837607	249	15	264	0.943182	-0.105575	7.64507e-27	8.07001e-26	7.71679e-56	1.99752e-54	0.000244998	0.00308147	ENSRNOG00000012852	Bin1
nac	20	5006537	T	C	rs198342766	176	225	401	0.438903	239	200	439	0.544419	-0.105516	0.0164228	0.0424157	0.0696115	0.13569	0.00282506	0.0183326	ENSRNOG00000000867	Vars1
nash	3	11406528	T	G	rs8162128	220	244	464	0.474138	273	198	471	0.579618	-0.10548	0.285622	0.42746	0.000634997	0.00231446	0.00155322	0.0118405	ENSRNOG00000013442	Ciz1
nash	8	32298557	A	T	8_32298557_A_T	485	284	769	0.630689	505	181	686	0.736152	-0.105462	4.07451e-13	3.14806e-12	2.75722e-36	3.83745e-35	2.13724e-05	0.000429316	ENSRNOG00000047179	Aplp2
nash	7	25738675	C	T	7_25738675_C_T	188	187	375	0.501333	179	116	295	0.60678	-0.105446	1	1	0.000292056	0.00114622	0.0081896	0.0383789	ENSRNOG00000060879	LOC100910996
nac	12	22036599	G	A	12_22036599_G_A	131	242	373	0.351206	167	194	366	0.456284	-0.105078	9.64222e-09	6.29232e-08	0.105018	0.190059	0.00456255	0.0259457	ENSRNOG00000024641	LOC100910838
nac	18	56457707	C	A	rs197618637	158	215	373	0.423592	240	214	454	0.528634	-0.105042	0.00367949	0.0115092	0.24064	0.365054	0.00329899	0.0204244	ENSRNOG00000018414	Csf1r
nac	18	56457707	C	A	rs197618637	158	215	373	0.423592	240	214	454	0.528634	-0.105042	0.00367949	0.0115092	0.24064	0.365054	0.00329899	0.0204244	ENSRNOG00000018414	Csf1r
nac	12	17710923	T	C	rs107261861	197	66	263	0.749049	275	47	322	0.854037	-0.104988	2.54701e-16	2.20051e-15	2.35956e-40	3.51063e-39	0.00197173	0.0140432	ENSRNOG00000028733	Prkar1b
nac	1	176944039	A	G	rs13447799	445	329	774	0.574935	412	194	606	0.679868	-0.104933	3.46087e-05	0.000161485	4.98501e-19	4.50308e-18	8.43361e-05	0.00135425	ENSRNOG00000016343	Dkk3
nac	10	47525894	T	C	rs8154957	164	195	359	0.456825	223	174	397	0.561713	-0.104888	0.113218	0.208709	0.0158874	0.0390399	0.00498082	0.0276159	ENSRNOG00000002342	Aldh3a2
vta	3	59994373	C	A	rs198371203	111	173	284	0.390845	163	166	329	0.495441	-0.104596	0.00028041	0.0013444	0.912222	0.967595	0.011874	0.0496383	ENSRNOG00000018719	Cir1
nac	3	11742640	C	A	rs8150371	303	426	729	0.415638	324	299	623	0.520064	-0.104426	5.93615e-06	3.06848e-05	0.336286	0.475454	0.000154774	0.00214678	ENSRNOG00000022586	Cdk9
nash	3	82324413	T	A	3_82324413_T_A	207	33	240	0.8625	175	6	181	0.966851	-0.104351	5.4307e-32	6.42514e-31	3.03355e-44	5.37182e-43	0.000489716	0.0051216	ENSRNOG00000000047	Cd82
vta	13	98428889	G	T	13_98428889_G_T	154	171	325	0.473846	185	135	320	0.578125	-0.104279	0.374825	0.541899	0.00607213	0.0200633	0.0100853	0.0443495	ENSRNOG00000002841	Cdc42bpa
nash	7	80786393	C	T	7_80786393_C_T	183	200	383	0.477807	213	153	366	0.581967	-0.10416	0.413642	0.558485	0.00200149	0.00649944	0.00541243	0.029213	ENSRNOG00000056487	Oxr1
nash	7	80786393	C	T	7_80786393_C_T	183	200	383	0.477807	213	153	366	0.581967	-0.10416	0.413642	0.558485	0.00200149	0.00649944	0.00541243	0.029213	ENSRNOG00000056487	Oxr1
nash	7	80786393	C	T	7_80786393_C_T	183	200	383	0.477807	213	153	366	0.581967	-0.10416	0.413642	0.558485	0.00200149	0.00649944	0.00541243	0.029213	ENSRNOG00000056487	Oxr1
vta	19	56258678	G	C	rs107178153	124	174	298	0.416107	208	192	400	0.52	-0.103893	0.00445302	0.0155367	0.453296	0.619932	0.0082428	0.0385337	ENSRNOG00000000264	Def8
nash	2	186117509	G	A	rs107206638	330	274	604	0.546358	435	234	669	0.650224	-0.103867	0.0251456	0.0611027	6.64894e-15	5.44784e-14	0.000198014	0.00261227	ENSRNOG00000016550	Dclk2
nash	3	161805697	C	T	rs107147000	203	68	271	0.749077	203	35	238	0.852941	-0.103864	8.81329e-17	7.47749e-16	5.76263e-30	6.73937e-29	0.00511686	0.0280569	ENSRNOG00000018557,ENSRNOG00000018649	Cdh22,Slc35c2
nac	10	81825613	A	G	rs199178695	374	358	735	0.508844	386	244	630	0.612698	-0.103855	0.658065	0.772552	1.69358e-08	1.04215e-07	0.000147108	0.00207186	ENSRNOG00000002749	Spag9
nac	5	144295068	A	G	rs8145297	171	292	463	0.36933	194	216	410	0.473171	-0.10384	2.0486e-08	1.30892e-07	0.299675	0.43287	0.00240016	0.0164525	ENSRNOG00000010550	Trappc3
nac	7	115828425	C	A	rs8173524	345	382	727	0.474553	406	296	702	0.578348	-0.103795	0.181783	0.302765	3.75948e-05	0.00016562	0.000106537	0.00164292	ENSRNOG00000029450	AABR07058422.1
nac	7	115828425	C	A	rs8173524	345	382	727	0.474553	406	296	702	0.578348	-0.103795	0.181783	0.302765	3.75948e-05	0.00016562	0.000106537	0.00164292	ENSRNOG00000029450	AABR07058422.1
nash	2	188020606	T	C	rs8171981	256	342	598	0.428094	317	279	596	0.531879	-0.103786	0.000498957	0.00192387	0.129556	0.227129	0.000413668	0.00453704	ENSRNOG00000020027	Arhgef2
nash	2	188020606	T	C	rs8171981	256	342	598	0.428094	317	279	596	0.531879	-0.103786	0.000498957	0.00192387	0.129556	0.227129	0.000413668	0.00453704	ENSRNOG00000020027	Arhgef2
nac	15	104129264	C	T	15_104129264_C_T	157	29	186	0.844086	218	12	230	0.947826	-0.10374	1.84291e-22	1.80961e-21	4.18911e-50	7.91936e-49	0.000768149	0.00714292	ENSRNOG00000010311	Dzip1
nash	10	14090138	A	C	10_14090138_A_C	177	16	201	0.880597	188	3	191	0.984293	-0.103696	5.24043e-30	5.95723e-29	7.40133e-52	1.64816e-50	0.00011682	0.00175145	ENSRNOG00000014568	Ndufb10
nac	10	45526812	T	G	10_45526812_T_G	231	484	715	0.323077	297	399	696	0.426724	-0.103647	1.64518e-21	1.5795e-20	0.000125716	0.000510026	7.26772e-05	0.00120135	ENSRNOG00000038328	Gjc2
nac	12	40498463	G	A	rs8150674	1332	388	1720	0.774419	1433	199	1632	0.878064	-0.103645	6.96774e-121	8.24329e-119	2.24476e-230	1.02908e-227	4.29445e-15	3.80795e-13	ENSRNOG00000001344	Aldh2
nac	5	79235464	C	A	rs105063386	180	233	413	0.435835	199	170	369	0.539295	-0.10346	0.0104182	0.0288912	0.144843	0.24559	0.00482795	0.0270461	ENSRNOG00000001700	Whrn
vta	18	70971185	T	C	rs197629247	295	34	329	0.896657	313	0	313	1	-0.103343	4.59588e-53	1.79966e-51	1.19851e-94	7.88301e-93	1.44495e-08	6.40629e-07	ENSRNOG00000018680	Rpl17
vta	18	70971185	T	C	rs197629247	295	34	329	0.896657	313	0	313	1	-0.103343	4.59588e-53	1.79966e-51	1.19851e-94	7.88301e-93	1.44495e-08	6.40629e-07	ENSRNOG00000018680	Rpl17
nac	18	62906606	A	C	18_62906606_A_C	413	426	839	0.492253	377	256	633	0.595577	-0.103324	0.67869	0.789437	1.72347e-06	9.10783e-06	0.000103175	0.00160503	ENSRNOG00000010440	Gnal
nac	18	62906606	A	C	18_62906606_A_C	413	426	839	0.492253	377	256	633	0.595577	-0.103324	0.67869	0.789437	1.72347e-06	9.10783e-06	0.000103175	0.00160503	ENSRNOG00000010440	Gnal
nac	18	62906606	A	C	18_62906606_A_C	413	426	839	0.492253	377	256	633	0.595577	-0.103324	0.67869	0.789437	1.72347e-06	9.10783e-06	0.000103175	0.00160503	ENSRNOG00000010440	Gnal
vta	17	7797437	T	C	rs106006670	318	276	594	0.535354	401	225	628	0.638535	-0.103181	0.0924366	0.190228	3.72054e-12	3.32519e-11	0.00031208	0.00365831	ENSRNOG00000012747	Spock1
vta	1	146028821	C	T	1_146028821_C_T	113	13	126	0.896825	168	0	168	1	-0.103175	4.52447e-21	5.66838e-20	5.34553e-51	1.53075e-49	7.12972e-05	0.00118011	ENSRNOG00000012349	Tlnrd1
nash	10	88996477	G	C	rs8157198	244	296	540	0.451852	318	255	573	0.554974	-0.103122	0.0280929	0.0674561	0.00953515	0.025679	0.000727509	0.00687313	ENSRNOG00000019918	Coasy
nac	2	199872943	G	A	rs197518963	217	220	437	0.496568	253	169	422	0.599526	-0.102959	0.923795	0.973149	5.06131e-05	0.000218252	0.00305578	0.0193346	ENSRNOG00000018220	Pde4dip
nash	14	33010599	A	G	14_33010599_A_G	18	239	261	0.0689655	33	159	192	0.171875	-0.102909	1.57773e-51	3.69563e-50	5.55588e-21	5.14917e-20	0.00106058	0.00894433	ENSRNOG00000002050	Igfbp7
nash	5	79235249	A	G	rs107570100	204	283	487	0.418891	216	198	414	0.521739	-0.102848	0.000397809	0.00156581	0.403463	0.544109	0.00255226	0.0171514	ENSRNOG00000001700	Whrn
nac	10	109964426	T	A	10_109964426_T_A	244	208	452	0.539823	255	142	397	0.642317	-0.102494	0.0996031	0.188783	1.52878e-08	9.42317e-08	0.00310364	0.0195577	ENSRNOG00000050298	Rfng
nac	6	10601840	T	A	rs198397503	169	272	441	0.38322	221	234	455	0.485714	-0.102494	1.07009e-06	5.97347e-06	0.573777	0.702965	0.00247599	0.0167962	ENSRNOG00000015215	Cript
vta	8	116829164	A	T	rs8162084	169	257	426	0.396714	310	311	621	0.499195	-0.102481	2.34521e-05	0.000138849	1	1	0.00134267	0.0106914	ENSRNOG00000033378,ENSRNOG00000037229	Rnf123,Gmppb
nash	5	135551936	T	C	5_135551936_T_C	547	148	695	0.78705	636	79	715	0.88951	-0.10246	1.23185e-54	3.18868e-53	5.20686e-109	4.10887e-107	2.45397e-07	8.18915e-06	ENSRNOG00000017194	Prdx1
nac	1	213612782	A	C	rs8160821	279	314	593	0.470489	342	255	597	0.572864	-0.102375	0.162594	0.277291	0.000422871	0.00154701	0.000507247	0.00527826	ENSRNOG00000013256	Ric8a
nac	X	45411543	T	C	X_45411543_T_C	12	157	169	0.0710059	27	129	156	0.173077	-0.102071	2.19645e-33	2.72145e-32	3.80037e-17	3.2565e-16	0.00785649	0.0371403	ENSRNOG00000060486	Ptges3l1
vta	19	37852069	T	C	19_37852069_T_C	273	31	304	0.898026	375	0	375	1	-0.101974	1.60755e-49	5.54669e-48	2.59885e-113	2.40437e-111	7.98707e-10	4.29499e-08	ENSRNOG00000018945	Nutf2
nash	14	10725150	A	C	rs198569766	156	220	376	0.414894	215	201	416	0.516827	-0.101933	0.00113022	0.00400282	0.523929	0.660641	0.0051194	0.0280584	ENSRNOG00000023650	Cops4
nac	18	62906608	A	C	18_62906608_A_C	408	433	841	0.485137	370	261	631	0.586371	-0.101234	0.40792	0.555222	1.63663e-05	7.59792e-05	0.000145982	0.00206173	ENSRNOG00000010440	Gnal
nac	18	62906608	A	C	18_62906608_A_C	408	433	841	0.485137	370	261	631	0.586371	-0.101234	0.40792	0.555222	1.63663e-05	7.59792e-05	0.000145982	0.00206173	ENSRNOG00000010440	Gnal
nac	18	62906608	A	C	18_62906608_A_C	408	433	841	0.485137	370	261	631	0.586371	-0.101234	0.40792	0.555222	1.63663e-05	7.59792e-05	0.000145982	0.00206173	ENSRNOG00000010440	Gnal
vta	6	28168999	T	C	6_28168999_T_C	160	18	178	0.898876	192	0	192	1	-0.101124	1.21287e-29	2.01802e-28	3.18618e-58	1.09936e-56	1.90487e-05	0.000391161	ENSRNOG00000011914	Dtnb
nash	7	130052670	C	T	rs107417763	195	300	495	0.393939	245	250	495	0.494949	-0.10101	2.71703e-06	1.44623e-05	0.857343	0.925061	0.00172411	0.01274	ENSRNOG00000055530	Panx2
nac	10	109285792	T	C	rs198968741	115	230	345	0.333333	142	185	327	0.434251	-0.100917	5.85869e-10	4.05029e-09	0.0200602	0.0476186	0.00902355	0.0409424	ENSRNOG00000004604	Slc38a10
nash	6	102264099	G	T	rs8152942	349	389	738	0.4729	433	322	755	0.57351	-0.10061	0.151064	0.260996	6.07185e-05	0.000268217	0.000123114	0.00181815	ENSRNOG00000010914	Pigh
nash	15	41066164	A	G	rs8166855	206	301	507	0.406312	294	286	580	0.506897	-0.100585	2.83787e-05	0.000134028	0.771341	0.863443	0.00112034	0.00933419	ENSRNOG00000013707	Spata13
vta	9	17848827	C	T	9_17848827_C_T	179	141	320	0.559375	295	152	447	0.659955	-0.10058	0.0384396	0.0949036	1.25512e-11	1.08825e-10	0.00593081	0.030987	ENSRNOG00000019961	Tcte1
nac	8	36403511	T	C	rs107115570	221	116	337	0.655786	285	92	377	0.755968	-0.100182	1.12726e-08	7.32371e-08	4.37205e-24	4.35128e-23	0.00425445	0.0246567	ENSRNOG00000060379	Foxred1
nash	5	156071784	G	A	5_156071784_G_A	997	822	1819	0.548103	1056	571	1629	0.64825	-0.100147	4.45198e-05	0.000205717	2.4234e-33	3.07292e-32	2.73353e-09	1.36831e-07	ENSRNOG00000013825	Rap1gap
nac	14	80920521	C	T	rs8148537	248	138	386	0.642487	205	173	378	0.542328	0.100159	2.34113e-08	1.49194e-07	0.11071	0.197918	0.00607427	0.0314322	ENSRNOG00000009313	Lrpap1
nash	1	221602319	C	T	1_221602319_C_T	201	145	346	0.580925	159	172	331	0.480363	0.100562	0.00305269	0.00974558	0.509584	0.648896	0.010954	0.0470041	ENSRNOG00000021025	Ppp2r5b
nac	19	38178047	T	C	19_38178047_T_C	270	237	507	0.532544	263	346	609	0.431856	0.100689	0.155198	0.267352	0.000876595	0.00301728	0.000992023	0.00852838	ENSRNOG00000019943	Slc7a6
nac	3	67577431	C	T	rs198321839	311	291	602	0.516611	247	347	594	0.415825	0.100786	0.43873	0.585616	4.68234e-05	0.000203225	0.000591894	0.0059352	ENSRNOG00000006803	Dnajc10
nash	3	7144606	G	A	3_7144606_G_A	279	125	404	0.690594	243	169	412	0.589806	0.100788	1.29382e-14	1.04534e-13	0.000311873	0.00121695	0.0034396	0.0210548	ENSRNOG00000010981	Gtf3c5
vta	4	150203525	A	G	rs106391801	256	224	480	0.533333	291	382	673	0.432392	0.100941	0.157011	0.284091	0.00051273	0.0022718	0.000888025	0.00795256	ENSRNOG00000014751	Ret
vta	17	90553618	G	A	rs197773147	183	131	314	0.582803	185	199	384	0.481771	0.101032	0.00393018	0.0140204	0.507124	0.66441	0.00977988	0.0434218	ENSRNOG00000002461	Nid1
nac	16	74420436	A	G	rs13454360	216	219	435	0.496552	177	264	448	0.395089	0.101462	0.92362	0.973105	1.03832e-05	4.94819e-05	0.00302392	0.0191941	ENSRNOG00000024930	Smim19
nash	7	129863158	A	G	rs105335610	334	314	649	0.514638	278	395	673	0.413076	0.101562	0.479867	0.62167	7.39112e-06	3.68333e-05	0.000265175	0.00326252	ENSRNOG00000029698	Pim3
nash	8	33389308	A	C	rs105551711	169	208	377	0.448276	106	200	306	0.346405	0.101871	0.0501916	0.10847	8.44684e-08	5.11213e-07	0.00876409	0.0401615	ENSRNOG00000008709	Arhgap32
nac	20	4422094	C	T	20_4422094_C_T	211	152	363	0.581267	186	202	388	0.479381	0.101886	0.0022881	0.0075532	0.446394	0.587452	0.00648856	0.0326771	ENSRNOG00000000431,ENSRNOG00000000443	Atf6b,LOC103689965
nash	4	157333224	A	G	4_157333224_A_G	286	8	294	0.972789	317	28	364	0.870879	0.10191	8.12801e-74	3.51407e-72	2.54607e-50	5.33363e-49	5.25879e-06	0.000133776	ENSRNOG00000015409	Usp5
nash	7	124749638	T	C	rs105186839	171	168	339	0.504425	130	193	323	0.402477	0.101948	0.913521	0.963631	0.000540968	0.0019941	0.0106172	0.04594	ENSRNOG00000010834	Mpped1
nac	10	88258820	G	A	rs106980429	296	315	611	0.484452	226	365	591	0.382403	0.102049	0.466519	0.609207	1.18369e-08	7.35169e-08	0.000447602	0.00477365	ENSRNOG00000014819	Hap1
nac	10	88258820	G	A	rs106980429	296	315	611	0.484452	226	365	591	0.382403	0.102049	0.466519	0.609207	1.18369e-08	7.35169e-08	0.000447602	0.00477365	ENSRNOG00000014819	Hap1
nash	20	5377365	T	C	20_5377365_T_C	156	7	163	0.957055	106	18	124	0.854839	0.102217	9.52758e-38	1.34679e-36	2.31438e-16	1.95951e-15	0.00464575	0.0262744	ENSRNOG00000030712,ENSRNOG00000038999	RT1-A2,RT1-A1
nash	20	5377365	T	C	20_5377365_T_C	156	7	163	0.957055	106	18	124	0.854839	0.102217	9.52758e-38	1.34679e-36	2.31438e-16	1.95951e-15	0.00464575	0.0262744	ENSRNOG00000030712,ENSRNOG00000038999	RT1-A2,RT1-A1
nash	5	61395680	T	G	rs197659232	181	128	309	0.585761	161	172	333	0.483483	0.102277	0.00303251	0.00968498	0.583761	0.713397	0.0118676	0.0496383	ENSRNOG00000011320	Igfbpl1
nac	3	92661663	A	G	rs107378742	195	191	386	0.505181	132	196	328	0.402439	0.102742	0.878664	0.941288	0.000485673	0.00176619	0.00757086	0.0363156	ENSRNOG00000005479	Slc1a2
nac	17	9659775	T	G	17_9659775_T_G	151	2	153	0.986928	145	19	164	0.884146	0.102782	2.06376e-42	3.26243e-41	3.29722e-25	3.35905e-24	0.000559063	0.00571297	ENSRNOG00000013653	Pdlim7
vta	3	8656518	A	G	3_8656518_A_G	82	0	82	1	96	11	107	0.897196	0.102804	4.1359e-25	5.93189e-24	4.30083e-18	4.63619e-17	0.00739846	0.0358509	ENSRNOG00000015791,ENSRNOG00000025892	Zdhhc12,Set
vta	3	8656518	A	G	3_8656518_A_G	82	0	82	1	96	11	107	0.897196	0.102804	4.1359e-25	5.93189e-24	4.30083e-18	4.63619e-17	0.00739846	0.0358509	ENSRNOG00000015791,ENSRNOG00000025892	Zdhhc12,Set
vta	3	14375237	C	T	3_14375237_C_T	252	17	269	0.936803	241	48	289	0.83391	0.102893	7.66566e-55	3.1753e-53	4.28022e-32	6.79909e-31	0.000258519	0.00320605	ENSRNOG00000018901	Rab14
nash	6	111272148	T	C	6_111272148_T_C	263	168	431	0.610209	181	176	357	0.507003	0.103206	5.48848e-06	2.83061e-05	0.832376	0.907032	0.00457267	0.0259794	ENSRNOG00000049223	Vipas39
nash	6	111272148	T	C	6_111272148_T_C	263	168	431	0.610209	181	176	357	0.507003	0.103206	5.48848e-06	2.83061e-05	0.832376	0.907032	0.00457267	0.0259794	ENSRNOG00000049223	Vipas39
vta	2	164646198	T	C	rs8154344	242	84	326	0.742331	255	144	399	0.639098	0.103234	6.86668e-19	8.06284e-18	2.99754e-08	2.16807e-07	0.00375904	0.0224999	ENSRNOG00000012873	Gfm1
vta	2	164646198	T	C	rs8154344	242	84	326	0.742331	255	144	399	0.639098	0.103234	6.86668e-19	8.06284e-18	2.99754e-08	2.16807e-07	0.00375904	0.0224999	ENSRNOG00000012873	Gfm1
nash	20	5377089	C	G	20_5377089_C_G	43	241	284	0.151408	11	218	229	0.0480349	0.103374	1.40945e-34	1.80126e-33	4.35035e-51	9.37921e-50	0.00026435	0.0032556	ENSRNOG00000030712,ENSRNOG00000038999	RT1-A2,RT1-A1
nac	6	3277428	T	G	6_3277428_T_G	236	202	440	0.536364	184	241	425	0.432941	0.103422	0.139355	0.246543	0.0065318	0.0181	0.00293449	0.0187583	ENSRNOG00000007172	Map4k3
nac	6	3277428	T	G	6_3277428_T_G	236	202	440	0.536364	184	241	425	0.432941	0.103422	0.139355	0.246543	0.0065318	0.0181	0.00293449	0.0187583	ENSRNOG00000007172	Map4k3
nac	19	10646640	C	T	rs106301049	300	152	452	0.663717	200	157	357	0.560224	0.103493	3.02897e-12	2.25788e-11	0.026086	0.0595334	0.00333066	0.0205501	ENSRNOG00000016326	Cx3cl1
nac	17	85358599	C	T	rs198797100	190	188	378	0.502646	180	271	451	0.399113	0.103532	0.958988	0.9909	2.12429e-05	9.72637e-05	0.00354	0.0215631	ENSRNOG00000016383	Commd3
nash	17	85533150	T	C	rs8147659	140	296	438	0.319635	84	305	389	0.215938	0.103696	3.33625e-14	2.65333e-13	1.47717e-30	1.76306e-29	0.00107225	0.00901822	ENSRNOG00000016670	AABR07028769.1
vta	3	2513362	C	T	3_2513362_C_T	134	0	134	1	121	14	135	0.896296	0.103704	9.18355e-41	2.3288e-39	1.97513e-22	2.40994e-21	0.000379079	0.00422053	ENSRNOG00000011726,ENSRNOG00000046756	Grin1,AABR07051241.1
vta	3	2513362	C	T	3_2513362_C_T	134	0	134	1	121	14	135	0.896296	0.103704	9.18355e-41	2.3288e-39	1.97513e-22	2.40994e-21	0.000379079	0.00422053	ENSRNOG00000011726,ENSRNOG00000046756	Grin1,AABR07051241.1
nash	19	41990315	G	T	19_41990315_G_T	609	325	934	0.652034	409	337	746	0.548257	0.103777	1.03413e-20	9.50838e-20	0.00929059	0.0251044	1.91269e-05	0.000391817	ENSRNOG00000015144,ENSRNOG00000052310	Ist1,Pkd1l3
nash	15	18649078	C	T	rs198619973	176	206	382	0.460733	121	218	339	0.356932	0.103801	0.137767	0.243746	1.53275e-07	8.98861e-07	0.00594804	0.0310248	ENSRNOG00000008167	Abhd6
nash	15	18649078	C	T	rs198619973	176	206	382	0.460733	121	218	339	0.356932	0.103801	0.137767	0.243746	1.53275e-07	8.98861e-07	0.00594804	0.0310248	ENSRNOG00000008167	Abhd6
nac	12	1997563	T	C	rs13451424	132	175	307	0.429967	105	217	322	0.326087	0.10388	0.0163873	0.042354	4.15293e-10	2.7819e-09	0.00918377	0.041397	ENSRNOG00000028090	Arhgef18
nash	19	38181141	C	T	19_38181141_C_T	196	21	217	0.903226	203	49	254	0.799213	0.104013	8.89782e-37	1.20939e-35	1.1974e-22	1.1477e-21	0.00271483	0.017879	ENSRNOG00000020049	Slc7a6os
nash	2	34223866	C	T	rs8149033	322	185	507	0.635108	265	234	499	0.531062	0.104046	1.23105e-09	8.22861e-09	0.179219	0.293569	0.00102698	0.00877417	ENSRNOG00000012124	Trappc13
vta	18	4097762	C	A	18_4097762_C_A	124	7	131	0.946565	123	23	146	0.842466	0.104099	8.68105e-29	1.4055e-27	1.02739e-17	1.09212e-16	0.00960139	0.0427824	ENSRNOG00000054058	Osbpl1a
nac	12	4741983	G	C	12_4741983_G_C	104	160	264	0.393939	112	275	387	0.289406	0.104534	0.000682864	0.00256336	6.18591e-17	5.26988e-16	0.00700851	0.0344433	ENSRNOG00000000891	AABR07035107.1
nac	14	86390448	T	C	rs13450951	197	174	371	0.530997	139	187	326	0.42638	0.104617	0.253346	0.389742	0.00913499	0.0243655	0.007318	0.0355839	ENSRNOG00000005016,ENSRNOG00000049955	Tmed4,Npc1l1
vta	5	173230636	C	T	rs106924299	220	180	400	0.55	220	274	494	0.445344	0.104656	0.0510402	0.119165	0.0170108	0.0491805	0.00232713	0.0160405	ENSRNOG00000036869	Tmem88b
nash	4	78462294	G	A	4_78462294_G_A	323	236	559	0.577818	282	314	596	0.473154	0.104663	0.000268327	0.00110039	0.204114	0.323462	0.00046478	0.00491882	ENSRNOG00000023708	Tmem176a
vta	1	215830445	T	C	1_215830445_T_C	936	234	1170	0.8	333	146	479	0.695198	0.104802	8.94977e-100	1.01822e-97	7.30174e-18	7.8111e-17	6.08186e-06	0.0001501	ENSRNOG00000020369	Igf2
nash	4	31298781	T	C	4_31298781_T_C	160	3	163	0.981595	199	28	227	0.876652	0.104943	1.23491e-43	2.10426e-42	5.78828e-33	7.24917e-32	0.000331792	0.00381729	ENSRNOG00000051922	AABR07059663.1
nash	4	31298781	T	C	4_31298781_T_C	160	3	163	0.981595	199	28	227	0.876652	0.104943	1.23491e-43	2.10426e-42	5.78828e-33	7.24917e-32	0.000331792	0.00381729	ENSRNOG00000051922	AABR07059663.1
nac	8	107629683	C	T	rs105857460	514	349	863	0.595597	418	434	852	0.49061	0.104986	2.15465e-08	1.37548e-07	0.607354	0.734169	1.59105e-05	0.000337629	ENSRNOG00000014060	Mras
vta	3	14505800	C	T	rs199414116	151	151	302	0.5	126	193	319	0.394984	0.105016	1	1	0.000209151	0.00100162	0.0107538	0.0462732	ENSRNOG00000018991	Gsn
nash	14	84226499	G	A	rs198924093	230	204	434	0.529954	167	226	393	0.424936	0.105018	0.230085	0.362851	0.00338483	0.0103819	0.00318747	0.0199844	ENSRNOG00000004515	Pes1
nac	3	92501780	A	G	rs13455457	168	165	333	0.504505	131	197	328	0.39939	0.105114	0.912749	0.964421	0.0003182	0.00118778	0.00837387	0.0389046	ENSRNOG00000005348	Pamr1
vta	9	113370857	A	G	rs197049147	188	118	306	0.614379	220	212	432	0.509259	0.10512	7.4824e-05	0.00040381	0.736321	0.847721	0.0058785	0.0307995	ENSRNOG00000042189	Rab31
nash	8	117685491	C	T	rs199264133	201	139	340	0.591176	174	184	358	0.486034	0.105143	0.000912026	0.00330787	0.634375	0.756928	0.00675431	0.0336199	ENSRNOG00000032134	Uqcrc1
vta	1	198635584	G	T	rs8162592	210	178	388	0.541237	174	225	399	0.43609	0.105147	0.115421	0.224951	0.0122141	0.0368832	0.00398948	0.0235164	ENSRNOG00000017201	Cd2bp2
nac	10	94451218	T	C	10_94451218_T_C	195	82	277	0.703971	173	116	289	0.598616	0.105355	8.8011e-12	6.47503e-11	0.000954509	0.00324737	0.0111149	0.0475082	ENSRNOG00000010038	Psmc5
nash	10	109672229	T	C	rs105191798	234	166	400	0.585	174	189	363	0.479339	0.105661	0.000787341	0.00290491	0.462503	0.60308	0.0043777	0.0251364	ENSRNOG00000036693	Slc25a10
nac	2	260111350	T	C	rs197315730	537	412	949	0.565859	398	467	865	0.460116	0.105743	5.56306e-05	0.000252663	0.0207205	0.0488697	8.42852e-06	0.000197558	ENSRNOG00000009992	Rabggtb
nash	18	408316	G	C	rs107459018	205	91	296	0.692568	193	136	329	0.586626	0.105941	2.92415e-11	2.11832e-10	0.00197396	0.00642804	0.00766519	0.036486	ENSRNOG00000056435	Cmc4
nash	3	161303984	T	C	rs13449084	896	240	1136	0.788732	583	271	854	0.68267	0.106063	2.0853e-89	1.32416e-87	5.05019e-27	5.53206e-26	1.10379e-07	3.98327e-06	ENSRNOG00000015857	Ctsa
nac	16	19978334	G	A	rs8153131	201	177	378	0.531746	137	185	322	0.425466	0.10628	0.236771	0.369593	0.00871057	0.0234123	0.00635912	0.0322055	ENSRNOG00000017949	Mvb12a
vta	18	62932164	T	A	18_62932164_T_A	123	180	303	0.405941	151	353	504	0.299603	0.106337	0.00125757	0.00516271	1.10841e-19	1.24756e-18	0.00259307	0.0173253	ENSRNOG00000010440	Gnal
nash	3	63452569	A	G	rs105403673	173	122	295	0.586441	156	169	325	0.48	0.106441	0.00353051	0.0110881	0.505702	0.645368	0.0101211	0.0444753	ENSRNOG00000010812	Osbpl6
vta	2	186116901	G	A	rs8168877	191	123	314	0.60828	195	194	389	0.501285	0.106995	0.000147885	0.000747324	1	1	0.00581311	0.0305614	ENSRNOG00000016550	Dclk2
vta	2	186116901	G	A	rs8168877	191	123	314	0.60828	195	194	389	0.501285	0.106995	0.000147885	0.000747324	1	1	0.00581311	0.0305614	ENSRNOG00000016550	Dclk2
nash	12	17469160	T	G	12_17469160_T_G	349	80	432	0.80787	321	137	458	0.700873	0.106997	7.23904e-40	1.0816e-38	4.31095e-18	3.8045e-17	0.000294057	0.00353039	ENSRNOG00000001293	Get4
vta	15	18626491	C	T	rs106651056	139	128	267	0.520599	134	190	324	0.41358	0.107019	0.540624	0.70413	0.00219735	0.00827717	0.0119303	0.0497378	ENSRNOG00000039829	Rpp14
nash	7	70824845	A	G	rs8150569	188	182	370	0.508108	148	221	369	0.401084	0.107024	0.794954	0.88174	0.000170342	0.000699261	0.00440564	0.0252403	ENSRNOG00000008106	Shmt2
nash	1	142185931	A	G	1_142185931_A_G	209	142	351	0.595442	189	198	387	0.488372	0.10707	0.000411672	0.00161568	0.68431	0.795946	0.00450739	0.0257145	ENSRNOG00000011352	Furin
vta	19	54694417	A	G	rs8157547	269	214	483	0.556936	269	329	598	0.449833	0.107103	0.0139236	0.041174	0.0157648	0.0460687	0.000581132	0.00587726	ENSRNOG00000018824	Slc7a5
nash	4	120785585	C	T	4_120785585_C_T	245	5	250	0.98	151	22	173	0.872832	0.107168	8.81969e-66	3.17197e-64	7.42725e-25	7.6127e-24	2.32951e-05	0.00046122	ENSRNOG00000016255	Podxl2
vta	16	20669744	A	G	16_20669744_A_G	517	40	557	0.928187	440	96	536	0.820896	0.107291	9.15438e-107	1.24308e-104	1.32587e-53	4.04438e-52	1.28745e-07	4.59263e-06	ENSRNOG00000019974	Uba52
nash	4	138867636	G	A	rs13452779	188	140	328	0.573171	150	168	322	0.465839	0.107332	0.00935097	0.0260826	0.241842	0.369318	0.00781388	0.0369952	ENSRNOG00000006432,ENSRNOG00000006534	Trnt1,Crbn
nash	5	106721561	A	G	rs198152218	187	143	330	0.566667	141	166	307	0.459283	0.107383	0.0177958	0.0455	0.170663	0.282055	0.00852995	0.0393993	ENSRNOG00000024402	Focad
nash	3	63452563	C	T	rs105291185	187	123	310	0.603226	174	177	351	0.495726	0.107499	0.000331078	0.00132771	0.915006	0.964363	0.00710199	0.0348134	ENSRNOG00000010812	Osbpl6
vta	4	85709629	G	A	rs106386853	275	158	433	0.635104	251	225	476	0.527311	0.107793	2.04986e-08	1.59498e-07	0.251822	0.410155	0.00128207	0.0103107	ENSRNOG00000012098	Adcyap1r1
nash	7	116748560	T	C	rs8163222	195	117	312	0.625	136	127	263	0.51711	0.10789	1.18296e-05	5.88441e-05	0.621884	0.74707	0.0116348	0.0491274	ENSRNOG00000007597	Rhpn1
nac	16	32062560	G	C	16_32062560_G_C	274	191	465	0.589247	270	291	561	0.481283	0.107964	0.000137882	0.000587663	0.398466	0.539352	0.000707851	0.00673354	ENSRNOG00000010358	Sh3rf1
nac	2	211156226	C	A	rs8143578	475	178	653	0.727412	379	233	612	0.619281	0.108131	4.06752e-32	4.9478e-31	3.89827e-09	2.49727e-08	5.26248e-05	0.000921417	ENSRNOG00000031814	Sort1
nash	12	44007323	G	A	rs8169682	179	122	301	0.594684	180	190	370	0.486486	0.108198	0.00121086	0.0042661	0.639924	0.760981	0.00658931	0.0330104	ENSRNOG00000001124	Rnft2
nash	X	15001831	G	A	X_15001831_G_A	164	194	358	0.458101	113	210	323	0.349845	0.108255	0.125232	0.226096	7.4158e-08	4.50154e-07	0.0052131	0.0283964	ENSRNOG00000004776	Ftsj1
nash	10	95643023	A	G	10_95643023_A_G	148	9	157	0.942675	141	28	169	0.83432	0.108356	1.47257e-33	1.83574e-32	2.44978e-19	2.20997e-18	0.00364831	0.0220069	ENSRNOG00000027271	RGD1359290
nac	14	105048871	C	G	rs13447839	321	256	577	0.556326	322	397	719	0.447844	0.108482	0.00765973	0.0220416	0.00574734	0.0162329	0.000130218	0.00189733	ENSRNOG00000005464	Lgalsl
nac	12	44007323	G	A	rs8169682	170	144	314	0.541401	145	190	335	0.432836	0.108565	0.158185	0.271539	0.0160907	0.039513	0.00721159	0.0351905	ENSRNOG00000001124	Rnft2
nac	20	5377373	G	A	20_5377373_G_A	97	2	99	0.979798	115	14	132	0.871212	0.108586	1.56226e-26	1.66316e-25	4.61734e-19	4.18643e-18	0.00632075	0.0321186	ENSRNOG00000030712,ENSRNOG00000038999	RT1-A2,RT1-A1
nac	20	5377373	G	A	20_5377373_G_A	97	2	99	0.979798	115	14	132	0.871212	0.108586	1.56226e-26	1.66316e-25	4.61734e-19	4.18643e-18	0.00632075	0.0321186	ENSRNOG00000030712,ENSRNOG00000038999	RT1-A2,RT1-A1
nash	X	45411539	G	T	X_45411539_G_T	52	161	213	0.244131	34	217	251	0.135458	0.108673	3.6649e-14	2.90902e-13	8.2679e-34	1.06332e-32	0.00394979	0.0233267	ENSRNOG00000060486	Ptges3l1
nac	7	36595912	C	T	rs105002229	182	135	317	0.574132	128	147	275	0.465455	0.108678	0.00966752	0.0270654	0.277701	0.408122	0.0105264	0.0456424	ENSRNOG00000042740	Mrpl42
vta	7	77835377	C	T	rs13449965	187	102	289	0.647059	211	181	392	0.538265	0.108794	6.50449e-07	4.53322e-06	0.1429	0.271023	0.00562905	0.0300039	ENSRNOG00000004697	Baalc
nac	7	117397249	C	T	rs105834232	247	156	403	0.612903	196	193	389	0.503856	0.109047	6.75542e-06	3.46753e-05	0.919247	0.967247	0.00253913	0.017103	ENSRNOG00000029280	Gpaa1
nac	4	57513050	C	T	4_57513050_C_T	204	28	232	0.87931	181	54	235	0.770213	0.109098	3.44825e-34	4.3162e-33	3.25546e-17	2.79939e-16	0.00291458	0.0187081	ENSRNOG00000048205	Ube2h
nac	1	56999540	C	T	1_56999540_C_T	165	111	276	0.597826	151	158	309	0.488673	0.109153	0.00137817	0.00479322	0.732918	0.839206	0.0104278	0.0453575	ENSRNOG00000015230	Ermard
nash	3	172181094	T	C	rs198215249	190	161	351	0.541311	149	196	345	0.431884	0.109426	0.134923	0.240021	0.0131513	0.033795	0.00492514	0.0274155	ENSRNOG00000005281	Stx16
nash	3	172181094	T	C	rs198215249	190	161	351	0.541311	149	196	345	0.431884	0.109426	0.134923	0.240021	0.0131513	0.033795	0.00492514	0.0274155	ENSRNOG00000005281	Stx16
nac	6	111272116	T	C	6_111272116_T_C	250	230	480	0.520833	225	322	547	0.411335	0.109499	0.385838	0.532779	3.87707e-05	0.000170493	0.000563126	0.00573474	ENSRNOG00000049223	Vipas39
nac	6	111272116	T	C	6_111272116_T_C	250	230	480	0.520833	225	322	547	0.411335	0.109499	0.385838	0.532779	3.87707e-05	0.000170493	0.000563126	0.00573474	ENSRNOG00000049223	Vipas39
nac	9	53710460	T	C	rs8150337	241	198	439	0.548975	243	310	553	0.439421	0.109554	0.044888	0.0981968	0.00496141	0.0142207	0.000766256	0.00713066	ENSRNOG00000012663	Mfsd6
vta	16	73564408	A	G	rs106002831	180	176	356	0.505618	173	264	437	0.395881	0.109737	0.873698	0.949544	1.56096e-05	8.86755e-05	0.00252026	0.0170036	ENSRNOG00000017956	Golga7
nac	7	77835377	C	T	rs13449965	214	69	283	0.756184	170	93	263	0.646388	0.109796	1.92251e-18	1.73026e-17	2.37627e-06	1.23529e-05	0.00667721	0.0333113	ENSRNOG00000004697	Baalc
vta	20	6941889	T	G	20_6941889_T_G	131	177	308	0.425325	106	230	336	0.315476	0.109848	0.0102285	0.0318342	1.1427e-11	9.93845e-11	0.00502171	0.0277908	ENSRNOG00000000527	Mtch1
vta	20	6941889	T	G	20_6941889_T_G	131	177	308	0.425325	106	230	336	0.315476	0.109848	0.0102285	0.0318342	1.1427e-11	9.93845e-11	0.00502171	0.0277908	ENSRNOG00000000527	Mtch1
nash	3	35255165	T	C	rs105137419	422	358	780	0.541026	319	421	740	0.431081	0.109945	0.0240237	0.058868	0.000200635	0.000817015	2.28602e-05	0.000455516	ENSRNOG00000004680	Kif5c
nac	16	20141200	A	G	rs197409561	213	163	376	0.566489	152	181	333	0.456456	0.110033	0.0114057	0.0311123	0.124806	0.217809	0.00436561	0.0251018	ENSRNOG00000033912,ENSRNOG00000059970	Fcho1,AABR07024869.1
nac	3	161805697	C	T	rs107147000	196	35	231	0.848485	189	67	256	0.738281	0.110204	2.40256e-28	2.6864e-27	1.22468e-14	9.86064e-14	0.00406745	0.0238739	ENSRNOG00000018557,ENSRNOG00000018649	Cdh22,Slc35c2
nac	2	188500938	A	G	rs8166982	396	339	735	0.538776	300	400	700	0.428571	0.110204	0.0387947	0.0870745	0.000178476	0.000704588	3.74813e-05	0.000689322	ENSRNOG00000020518	Fam189b
nac	19	10646629	A	G	rs106855834	305	180	485	0.628866	209	194	403	0.51861	0.110256	1.50512e-08	9.71835e-08	0.485606	0.623694	0.00117583	0.00967779	ENSRNOG00000016326	Cx3cl1
nash	8	72750248	A	G	8_72750248_A_G	128	0	128	1	129	16	145	0.889655	0.110345	5.87747e-39	8.56131e-38	3.94868e-23	3.82082e-22	0.000300041	0.00357801	ENSRNOG00000018081	Lactb
nac	9	49445681	C	A	9_49445681_C_A	139	0	139	1	145	18	163	0.889571	0.110429	2.86986e-42	4.4693e-41	7.58093e-26	7.80985e-25	0.000146877	0.00207186	ENSRNOG00000038911	AABR07067499.1
nac	7	128728561	G	A	rs197772972	436	388	824	0.529126	339	469	810	0.418519	0.110608	0.101505	0.191891	3.97813e-06	2.01935e-05	9.54289e-06	0.000218168	ENSRNOG00000049349	Tafa5
nash	3	161303963	T	C	rs64376067	999	338	1337	0.747195	846	483	1329	0.636569	0.110626	5.01379e-76	2.28944e-74	1.64573e-23	1.60582e-22	8.01767e-10	4.29499e-08	ENSRNOG00000015857	Ctsa
nash	7	15788646	A	G	7_15788646_A_G	193	15	208	0.927885	201	45	246	0.817073	0.110811	1.4173e-40	2.16537e-39	1.01522e-24	1.03405e-23	0.000854232	0.00777152	ENSRNOG00000048577	Zfp955a
nac	6	96854902	G	A	6_96854902_G_A	166	108	274	0.605839	148	151	299	0.494983	0.110856	0.000550196	0.00210083	0.907945	0.960452	0.00989831	0.0438379	ENSRNOG00000008292	Hif1a
vta	5	9356705	C	T	5_9356705_C_T	149	8	157	0.949045	274	53	327	0.83792	0.111124	8.82888e-35	1.82182e-33	4.57047e-37	8.56988e-36	0.000959512	0.00833223	ENSRNOG00000021663	Vxn
vta	2	199873871	A	G	rs199165264	143	143	286	0.5	138	217	355	0.388732	0.111268	1	1	3.2419e-05	0.000175364	0.00610384	0.0314934	ENSRNOG00000018220	Pde4dip
vta	3	176660494	G	A	rs198025150	664	458	1122	0.5918	687	739	1430	0.48042	0.111381	8.41692e-10	7.20143e-09	0.145799	0.275048	2.77212e-08	1.1548e-06	ENSRNOG00000012477	Eef1a2
vta	10	40252051	C	T	10_40252051_C_T	281	214	495	0.567677	213	254	467	0.456103	0.111574	0.00297413	0.0110989	0.0640571	0.145167	0.000684141	0.00654574	ENSRNOG00000052564	Gpx3
nash	1	256806534	G	A	1_256806534_G_A	439	234	673	0.652303	332	282	614	0.540717	0.111587	2.283e-15	1.87626e-14	0.0478992	0.101097	5.74909e-05	0.000991239	ENSRNOG00000015518	Rbp4
vta	10	40252066	T	C	10_40252066_T_C	343	274	617	0.555916	267	334	601	0.44426	0.111656	0.00614414	0.020625	0.00704862	0.0228856	0.000123466	0.00181815	ENSRNOG00000052564	Gpx3
nash	13	98452133	A	G	13_98452133_A_G	145	126	271	0.535055	151	206	357	0.422969	0.112086	0.27418	0.414766	0.0041991	0.0125849	0.00680393	0.0337069	ENSRNOG00000043201	Coq8a
nash	13	98452133	A	G	13_98452133_A_G	145	126	271	0.535055	151	206	357	0.422969	0.112086	0.27418	0.414766	0.0041991	0.0125849	0.00680393	0.0337069	ENSRNOG00000043201	Coq8a
nash	7	125859315	T	C	rs106516076	171	153	324	0.527778	101	142	243	0.415638	0.11214	0.344956	0.488723	0.0101417	0.0269865	0.010464	0.0454198	ENSRNOG00000031269	RGD1304694
nash	3	172181682	T	C	3_172181682_T_C	307	225	532	0.577068	285	328	613	0.464927	0.112141	0.000434678	0.00169696	0.089735	0.170055	0.000192994	0.00255418	ENSRNOG00000005281	Stx16
nash	3	172181682	T	C	3_172181682_T_C	307	225	532	0.577068	285	328	613	0.464927	0.112141	0.000434678	0.00169696	0.089735	0.170055	0.000192994	0.00255418	ENSRNOG00000005281	Stx16
nac	20	41101956	T	C	rs8174107	198	135	333	0.594595	150	157	311	0.482315	0.112279	0.000657637	0.00247246	0.570752	0.700886	0.00547141	0.0294654	ENSRNOG00000000547	Tspyl4
nash	3	124101975	C	T	rs8143898	88	153	241	0.365145	67	198	265	0.25283	0.112315	3.38324e-05	0.000158313	3.37467e-16	2.84242e-15	0.0082718	0.0386038	ENSRNOG00000021255	Smox
vta	12	17710923	T	C	rs107261861	176	41	217	0.81106	241	104	345	0.698551	0.112509	4.0483e-21	5.07938e-20	1.16493e-13	1.09459e-12	0.00411967	0.0241186	ENSRNOG00000028733	Prkar1b
nash	1	221487492	A	C	1_221487492_A_C	220	140	360	0.611111	175	176	351	0.498575	0.112536	2.91905e-05	0.000137782	1	1	0.00324324	0.0202218	ENSRNOG00000021007	Snx15
nac	3	153595579	G	A	rs8162258	237	200	437	0.542334	214	284	498	0.429719	0.112615	0.084932	0.166127	0.0019587	0.00618472	0.00074424	0.00694661	ENSRNOG00000009495	Src
nash	10	13838230	A	T	rs13455244	188	136	324	0.580247	130	148	278	0.467626	0.112621	0.00453261	0.0137621	0.307917	0.446999	0.00741348	0.0358655	ENSRNOG00000009536	Pgp
vta	6	42107920	A	G	rs13454512	161	108	269	0.598513	135	143	278	0.485612	0.112902	0.00147526	0.00594551	0.674684	0.802397	0.0103668	0.045203	ENSRNOG00000004449	E2f6
nash	7	142938346	T	C	rs13457908	248	364	612	0.405229	175	424	599	0.292154	0.113075	3.13434e-06	1.64893e-05	8.14542e-25	8.31733e-24	4.77557e-05	0.000845705	ENSRNOG00000007756	Atg101
nash	7	142938346	T	C	rs13457908	248	364	612	0.405229	175	424	599	0.292154	0.113075	3.13434e-06	1.64893e-05	8.14542e-25	8.31733e-24	4.77557e-05	0.000845705	ENSRNOG00000007756	Atg101
nac	18	31076973	T	C	rs199182444	220	239	459	0.479303	171	296	467	0.366167	0.113136	0.40084	0.548332	7.85282e-09	4.95701e-08	0.000629713	0.00618944	ENSRNOG00000019618	Hdac3
nac	3	176446925	G	C	rs197286197	325	81	406	0.800493	277	126	403	0.687345	0.113148	1.03014e-35	1.33973e-34	3.99037e-14	3.14387e-13	0.000309642	0.00365167	ENSRNOG00000031834	Nkain4
vta	3	92501795	T	G	rs13455456	184	116	300	0.613333	152	152	304	0.5	0.113333	0.000102952	0.000538021	1	1	0.00650483	0.0326876	ENSRNOG00000005348	Pamr1
vta	1	71381624	T	C	1_71381624_T_C	87	2	89	0.977528	89	14	103	0.864078	0.11345	1.29441e-23	1.74922e-22	1.60278e-14	1.53863e-13	0.0100385	0.0442223	ENSRNOG00000015517	Zfp444
nash	10	25905064	A	G	rs106632206	305	250	555	0.54955	225	291	516	0.436047	0.113503	0.0218111	0.054314	0.00417265	0.0125287	0.000261129	0.00323195	ENSRNOG00000003256	Ccng1
nash	5	159590543	T	C	rs107084187	190	89	279	0.681004	156	119	275	0.567273	0.113731	1.42843e-09	9.48554e-09	0.029755	0.0680304	0.00744575	0.0360076	ENSRNOG00000008427	Necap2
nac	2	30126671	A	G	2_30126671_A_G	281	15	296	0.949324	203	38	243	0.835391	0.113933	1.03761e-64	3.09385e-63	1.90987e-27	2.06317e-26	2.61059e-05	0.000507166	ENSRNOG00000017712	Cartpt
nac	3	112089308	T	C	rs8156981	214	149	363	0.589532	175	193	368	0.475543	0.113988	0.000759497	0.00282074	0.375541	0.515551	0.00257751	0.0172585	ENSRNOG00000008316	Vps39
nac	3	112089308	T	C	rs8156981	214	149	363	0.589532	175	193	368	0.475543	0.113988	0.000759497	0.00282074	0.375541	0.515551	0.00257751	0.0172585	ENSRNOG00000008316	Vps39
nac	8	119744098	C	T	rs198701799	172	114	286	0.601399	154	162	316	0.487342	0.114057	0.000722744	0.00269513	0.693808	0.805107	0.00647355	0.0326147	ENSRNOG00000033026	Dclk3
nac	15	108838002	C	T	rs107056112	188	70	258	0.728682	183	115	298	0.614094	0.114588	1.20025e-13	9.41587e-13	9.749e-05	0.000404005	0.00561467	0.0299658	ENSRNOG00000014075	Clybl
nash	3	111021568	C	G	3_111021568_C_G	207	234	441	0.469388	127	231	358	0.354749	0.114639	0.215635	0.345696	4.22604e-08	2.62008e-07	0.0013982	0.0110275	ENSRNOG00000012528	Zfyve19
nash	13	71140383	C	A	rs105133721	168	145	313	0.536741	130	178	308	0.422078	0.114663	0.213612	0.343402	0.00730562	0.0203915	0.0054477	0.0293778	ENSRNOG00000002369	Rgs8
nac	11	66761898	C	T	rs8162417	131	128	259	0.505792	138	215	353	0.390935	0.114857	0.90113	0.955862	4.90741e-05	0.000212365	0.00603245	0.0312941	ENSRNOG00000030314	Golgb1
vta	16	26990911	G	A	16_26990911_G_A	727	141	868	0.837558	693	266	959	0.722628	0.11493	8.40455e-96	9.18934e-94	1.57972e-44	3.70463e-43	5.24106e-09	2.55147e-07	ENSRNOG00000043387	Cpe
nash	16	21082421	T	C	16_21082421_T_C	538	45	583	0.922813	353	84	437	0.80778	0.115033	2.87472e-108	2.40884e-106	2.74842e-40	4.39747e-39	7.67925e-08	2.83721e-06	ENSRNOG00000049949	Hapln4
nac	11	65792309	T	A	rs107321201	154	151	305	0.504918	113	177	290	0.389655	0.115263	0.90885	0.961169	0.000204648	0.000799459	0.00608611	0.0314549	ENSRNOG00000002746	Fstl1
nash	20	11140966	A	G	rs8174025	235	260	495	0.474747	152	271	423	0.359338	0.115409	0.2807	0.42239	7.71875e-09	5.02306e-08	0.000534955	0.00550201	ENSRNOG00000001205	Agpat3
nash	16	19202744	C	T	rs105085139	332	291	623	0.532905	296	413	709	0.417489	0.115416	0.108956	0.20289	1.26677e-05	6.19513e-05	3.24789e-05	0.000609975	ENSRNOG00000013502	Eps15l1
vta	13	49908498	G	A	rs65810198	152	154	306	0.496732	117	183	307	0.381107	0.115625	0.954425	0.996565	3.66986e-05	0.000197548	0.0050629	0.0279089	ENSRNOG00000029938	Pik3c2b
nac	6	10703690	T	G	6_10703690_T_G	158	103	261	0.605364	119	124	243	0.489712	0.115652	0.000797842	0.0029482	0.797551	0.885296	0.0118022	0.0495143	ENSRNOG00000028504	Socs5
nash	2	112934066	G	T	rs8164859	188	168	356	0.52809	141	201	342	0.412281	0.115809	0.313935	0.458767	0.00138592	0.00469758	0.00280606	0.0182681	ENSRNOG00000013313	Nceh1
nac	12	24341264	G	A	12_24341264_G_A	109	1	110	0.990909	105	15	120	0.875	0.115909	1.71023e-31	2.04976e-30	8.27451e-18	7.25999e-17	0.00141278	0.0111213	ENSRNOG00000001449	Pom121
nac	20	11896333	G	A	rs8162711	241	244	485	0.496907	177	288	465	0.380645	0.116262	0.927652	0.97553	2.98363e-07	1.69388e-06	0.000395086	0.00437911	ENSRNOG00000001225	Fam207a
nash	8	117646921	C	G	rs197026674	232	148	380	0.610526	212	217	429	0.494172	0.116354	1.91923e-05	9.26885e-05	0.846892	0.917927	0.00116037	0.00957131	ENSRNOG00000053889	Celsr3
vta	12	17913865	T	C	rs8147878	148	108	256	0.578125	144	168	312	0.461538	0.116587	0.0146283	0.0428966	0.192793	0.337028	0.00732325	0.0355955	ENSRNOG00000001314	Fam20c
nac	18	56306127	A	G	rs8166281	216	242	458	0.471616	177	322	499	0.354709	0.116906	0.242706	0.376135	8.5068e-11	5.88099e-10	0.000310288	0.00365167	ENSRNOG00000018644	Slc6a7
vta	16	20137697	T	A	rs8164031	305	284	589	0.517827	258	386	644	0.400621	0.117206	0.409912	0.576136	5.15921e-07	3.43906e-06	4.70503e-05	0.000835597	ENSRNOG00000033912,ENSRNOG00000059970	Fcho1,AABR07024869.1
nash	3	11657796	A	C	3_11657796_A_C	305	7	312	0.977564	172	22	200	0.86	0.117564	1.30889e-80	6.60785e-79	1.79679e-26	1.92923e-25	6.92556e-07	2.047e-05	ENSRNOG00000049056	AABR07051450.1
nash	14	11165996	G	C	rs13448977	362	275	637	0.568289	256	309	568	0.450704	0.117585	0.000644396	0.00242596	0.0209315	0.0501806	5.85323e-05	0.00100362	ENSRNOG00000002258	Tmem150c
nac	16	54385045	G	A	rs13454653	208	161	369	0.563686	153	190	343	0.446064	0.117621	0.0165192	0.0426349	0.0517589	0.104905	0.00220056	0.0153406	ENSRNOG00000010748	Mtus1
vta	14	10725150	A	C	rs198569766	138	125	263	0.524715	127	185	312	0.407051	0.117664	0.459394	0.626237	0.00121557	0.00492961	0.00622118	0.0318342	ENSRNOG00000023650	Cops4
vta	20	29856595	A	T	20_29856595_A_T	517	34	551	0.938294	524	84	639	0.820031	0.118263	5.50161e-112	8.27108e-110	2.94036e-63	1.14606e-61	1.37238e-09	7.12834e-08	ENSRNOG00000000571	Psap
vta	3	116957169	A	C	rs199121964	288	244	532	0.541353	308	420	728	0.423077	0.118276	0.0621799	0.139897	3.76419e-05	0.000202109	4.19945e-05	0.000761051	ENSRNOG00000004812	Sema6d
nac	17	43338824	G	A	rs13457706	141	115	256	0.550781	144	189	333	0.432432	0.118349	0.117998	0.215839	0.0157738	0.038865	0.00567636	0.0301267	ENSRNOG00000016576	Carmil1
nac	17	43338824	G	A	rs13457706	141	115	256	0.550781	144	189	333	0.432432	0.118349	0.117998	0.215839	0.0157738	0.038865	0.00567636	0.0301267	ENSRNOG00000016576	Carmil1
vta	4	99741326	T	C	rs107118658	142	122	264	0.537879	125	173	298	0.419463	0.118416	0.242201	0.395019	0.00638042	0.0209504	0.00650958	0.0326876	ENSRNOG00000008546	Mrpl35
nac	20	5417830	T	A	20_5417830_T_A	458	0	458	1	692	82	785	0.881529	0.118471	2.68715e-138	4.1063e-136	5.60974e-114	3.84556e-112	4.47298e-14	3.53679e-12	ENSRNOG00000038999	RT1-A1
nac	20	5417830	T	A	20_5417830_T_A	458	0	458	1	692	82	785	0.881529	0.118471	2.68715e-138	4.1063e-136	5.60974e-114	3.84556e-112	4.47298e-14	3.53679e-12	ENSRNOG00000038999	RT1-A1
nac	20	5417830	T	A	20_5417830_T_A	458	0	458	1	692	82	785	0.881529	0.118471	2.68715e-138	4.1063e-136	5.60974e-114	3.84556e-112	4.47298e-14	3.53679e-12	ENSRNOG00000038999	RT1-A1
nac	20	5417830	T	A	20_5417830_T_A	458	0	458	1	692	82	785	0.881529	0.118471	2.68715e-138	4.1063e-136	5.60974e-114	3.84556e-112	4.47298e-14	3.53679e-12	ENSRNOG00000038999	RT1-A1
nac	20	5417830	T	A	20_5417830_T_A	458	0	458	1	692	82	785	0.881529	0.118471	2.68715e-138	4.1063e-136	5.60974e-114	3.84556e-112	4.47298e-14	3.53679e-12	ENSRNOG00000038999	RT1-A1
nac	20	5417830	T	A	20_5417830_T_A	458	0	458	1	692	82	785	0.881529	0.118471	2.68715e-138	4.1063e-136	5.60974e-114	3.84556e-112	4.47298e-14	3.53679e-12	ENSRNOG00000038999	RT1-A1
nash	19	51970935	A	G	rs13450452	351	254	605	0.580165	277	323	600	0.461667	0.118499	9.20378e-05	0.000403062	0.0661031	0.132434	4.91901e-05	0.000867395	ENSRNOG00000014371	Cdh13
nash	19	51970935	A	G	rs13450452	351	254	605	0.580165	277	323	600	0.461667	0.118499	9.20378e-05	0.000403062	0.0661031	0.132434	4.91901e-05	0.000867395	ENSRNOG00000014371	Cdh13
vta	5	159526897	A	G	rs105056046	165	100	265	0.622642	125	123	248	0.504032	0.118609	7.82331e-05	0.000420322	0.949385	0.989707	0.00881756	0.0403172	ENSRNOG00000008052	Atp13a2
vta	2	113848743	A	T	2_113848743_A_T	150	96	246	0.609756	165	171	336	0.491071	0.118685	0.000695655	0.00304403	0.785077	0.886	0.00588253	0.0307995	ENSRNOG00000028156	Pld1
vta	2	113848743	A	T	2_113848743_A_T	150	96	246	0.609756	165	171	336	0.491071	0.118685	0.000695655	0.00304403	0.785077	0.886	0.00588253	0.0307995	ENSRNOG00000028156	Pld1
nash	4	31298787	C	A	4_31298787_C_A	156	3	159	0.981132	188	30	218	0.862385	0.118747	1.83395e-42	2.96939e-41	3.7363e-29	4.27727e-28	0.000120868	0.00180778	ENSRNOG00000051922	AABR07059663.1
nash	4	31298787	C	A	4_31298787_C_A	156	3	159	0.981132	188	30	218	0.862385	0.118747	1.83395e-42	2.96939e-41	3.7363e-29	4.27727e-28	0.000120868	0.00180778	ENSRNOG00000051922	AABR07059663.1
vta	13	70259663	T	C	rs197113221	193	138	331	0.583082	181	209	390	0.464103	0.118979	0.00293945	0.010989	0.171484	0.308841	0.00186145	0.0134462	ENSRNOG00000027962	Smg7
vta	13	70259663	T	C	rs197113221	193	138	331	0.583082	181	209	390	0.464103	0.118979	0.00293945	0.010989	0.171484	0.308841	0.00186145	0.0134462	ENSRNOG00000027962	Smg7
nash	3	171868359	C	T	3_171868359_C_T	180	173	353	0.509915	154	240	394	0.390863	0.119052	0.749514	0.849185	1.72182e-05	8.27614e-05	0.00140527	0.0110762	ENSRNOG00000005331	Vapb
nac	5	9357756	C	T	5_9357756_C_T	204	155	359	0.568245	106	130	236	0.449153	0.119093	0.0111951	0.0306289	0.134178	0.230815	0.00576481	0.0304141	ENSRNOG00000021663	Vxn
nash	19	44237785	A	G	rs8165334	242	208	450	0.537778	175	243	418	0.41866	0.119117	0.119698	0.218286	0.00102527	0.00357196	0.000577974	0.0058619	ENSRNOG00000010712	Terf2ip
nac	16	81719911	C	T	16_81719911_C_T	208	130	338	0.615385	184	187	371	0.495957	0.119428	2.60324e-05	0.000123431	0.917319	0.965911	0.00181547	0.0132728	ENSRNOG00000019649	Cul4a
vta	20	18579921	A	C	20_18579921_A_C	219	11	230	0.952174	234	47	281	0.83274	0.119434	2.28389e-51	8.39652e-50	5.16428e-31	7.94847e-30	4.23564e-05	0.00076649	ENSRNOG00000000611	Ube2d1
vta	4	123518725	G	T	4_123518725_G_T	165	15	180	0.916667	114	29	143	0.797203	0.119464	4.06085e-33	7.91395e-32	4.09157e-13	3.8105e-12	0.0032226	0.0201133	ENSRNOG00000047023	Aldh1l1
nash	4	145448310	C	A	4_145448310_C_A	243	191	434	0.559908	188	239	427	0.440281	0.119627	0.0142683	0.0374589	0.0154365	0.0388205	0.000577623	0.0058619	ENSRNOG00000009414	Creld1
vta	4	57773544	T	C	rs198227530	443	364	807	0.548947	440	585	1025	0.429268	0.119678	0.0060035	0.0201932	6.64083e-06	3.9297e-05	4.60027e-07	1.44212e-05	ENSRNOG00000010267	Klhdc10
nac	16	19385908	G	A	rs107057065	149	133	282	0.528369	85	123	208	0.408654	0.119715	0.37176	0.518315	0.0101321	0.0265899	0.0113815	0.0483373	ENSRNOG00000015496	Tpm4
nash	4	7296778	T	C	4_7296778_T_C	217	16	233	0.93133	224	52	276	0.811594	0.119736	3.32843e-46	6.30617e-45	1.3203e-26	1.42704e-25	0.000130702	0.00189992	ENSRNOG00000008557	Abcb8
nash	4	7296778	T	C	4_7296778_T_C	217	16	233	0.93133	224	52	276	0.811594	0.119736	3.32843e-46	6.30617e-45	1.3203e-26	1.42704e-25	0.000130702	0.00189992	ENSRNOG00000008557	Abcb8
nac	2	115942470	C	T	rs8157444	319	145	464	0.6875	264	201	465	0.567742	0.119758	4.36931e-16	3.7353e-15	0.00399003	0.0117396	0.000209553	0.00272968	ENSRNOG00000009652	Prkci
nac	2	188020606	T	C	rs8171981	325	301	626	0.519169	248	373	621	0.399356	0.119813	0.357967	0.504312	5.97426e-07	3.29731e-06	2.81365e-05	0.000542651	ENSRNOG00000020027	Arhgef2
nac	2	188020606	T	C	rs8171981	325	301	626	0.519169	248	373	621	0.399356	0.119813	0.357967	0.504312	5.97426e-07	3.29731e-06	2.81365e-05	0.000542651	ENSRNOG00000020027	Arhgef2
nash	7	12969540	G	A	7_12969540_G_A	209	149	358	0.583799	180	208	388	0.463918	0.119881	0.00178022	0.006024	0.170383	0.282055	0.00136793	0.010837	ENSRNOG00000008030	Shc2
nash	1	41906566	T	C	rs107291992	192	131	323	0.594427	130	144	274	0.474453	0.119975	0.000815917	0.00299809	0.432298	0.57306	0.00439632	0.0252199	ENSRNOG00000018960	AABR07001382.1
nash	1	41906566	T	C	rs107291992	192	131	323	0.594427	130	144	274	0.474453	0.119975	0.000815917	0.00299809	0.432298	0.57306	0.00439632	0.0252199	ENSRNOG00000018960	AABR07001382.1
vta	8	112581257	G	A	rs8157065	268	173	441	0.60771	315	331	646	0.487616	0.120094	7.03712e-06	4.45455e-05	0.555112	0.703839	0.000124661	0.00182872	ENSRNOG00000011027	Uba5
vta	17	9117045	C	T	rs106915278	107	101	208	0.514423	108	164	274	0.394161	0.120262	0.728919	0.854941	0.000550196	0.00242011	0.0111398	0.0475383	ENSRNOG00000011984	Cxcl14
nac	1	57390313	T	C	rs8153414	204	139	343	0.594752	166	184	350	0.474286	0.120466	0.000530274	0.00203004	0.363535	0.503499	0.00192042	0.0137328	ENSRNOG00000058790	Fam120b
nac	1	57390313	T	C	rs8153414	204	139	343	0.594752	166	184	350	0.474286	0.120466	0.000530274	0.00203004	0.363535	0.503499	0.00192042	0.0137328	ENSRNOG00000058790	Fam120b
vta	7	139450479	G	A	rs198258887	116	0	116	1	175	24	199	0.879397	0.120603	2.40741e-35	5.02928e-34	1.62721e-29	2.38666e-28	0.000241279	0.00305588	ENSRNOG00000053269	Tmem106c
nash	8	84721195	C	T	rs107234016	137	83	220	0.622727	122	121	243	0.502058	0.12067	0.000331275	0.00132771	1	1	0.0118002	0.0495143	ENSRNOG00000005970	Lrrc1
vta	15	18649078	C	T	rs198619973	176	117	293	0.600683	132	143	275	0.48	0.120683	0.000677214	0.00297882	0.546572	0.696682	0.00509742	0.0280186	ENSRNOG00000008167	Abhd6
vta	15	18649078	C	T	rs198619973	176	117	293	0.600683	132	143	275	0.48	0.120683	0.000677214	0.00297882	0.546572	0.696682	0.00509742	0.0280186	ENSRNOG00000008167	Abhd6
nac	2	164646198	T	C	rs8154344	294	138	432	0.680556	221	174	395	0.559494	0.121062	4.70297e-14	3.73336e-13	0.0205229	0.0484973	0.00043824	0.00469802	ENSRNOG00000012873	Gfm1
nac	2	164646198	T	C	rs8154344	294	138	432	0.680556	221	174	395	0.559494	0.121062	4.70297e-14	3.73336e-13	0.0205229	0.0484973	0.00043824	0.00469802	ENSRNOG00000012873	Gfm1
nash	4	57773544	T	C	rs198227530	545	471	1016	0.536417	456	640	1098	0.415301	0.121117	0.0219627	0.0546486	2.19411e-08	1.39217e-07	3.22465e-08	1.2997e-06	ENSRNOG00000010267	Klhdc10
vta	1	221487492	A	C	1_221487492_A_C	155	51	206	0.752427	226	129	358	0.631285	0.121142	2.16537e-13	2.11733e-12	7.71789e-07	5.04871e-06	0.00416416	0.0242467	ENSRNOG00000021007	Snx15
nash	16	64737568	C	A	16_64737568_C_A	200	143	343	0.58309	115	134	249	0.461847	0.121243	0.00244752	0.00803451	0.253946	0.3838	0.00458063	0.0260009	ENSRNOG00000010783,ENSRNOG00000023494	Mak16,Tti2
nac	1	146042577	G	A	rs13450425	543	423	966	0.562112	391	496	887	0.440812	0.1213	0.000126436	0.000542028	0.000472875	0.00172136	2.33518e-07	7.85608e-06	ENSRNOG00000012366	Mesd
vta	6	42107919	C	T	rs13454511	159	103	262	0.60687	134	142	276	0.485507	0.121363	0.000650838	0.00287784	0.673576	0.801418	0.00616814	0.0316672	ENSRNOG00000004449	E2f6
nac	8	119743539	T	G	rs197461269	181	111	292	0.619863	149	150	299	0.498328	0.121535	4.99369e-05	0.000228359	1	1	0.00382948	0.0227678	ENSRNOG00000033026	Dclk3
nac	6	111272148	T	C	6_111272148_T_C	202	136	338	0.597633	179	197	376	0.476064	0.121569	0.000391581	0.0015376	0.38067	0.520562	0.00149293	0.0115472	ENSRNOG00000049223	Vipas39
nac	6	111272148	T	C	6_111272148_T_C	202	136	338	0.597633	179	197	376	0.476064	0.121569	0.000391581	0.0015376	0.38067	0.520562	0.00149293	0.0115472	ENSRNOG00000049223	Vipas39
nash	2	166227413	T	C	rs13452601	288	194	482	0.59751	207	228	435	0.475862	0.121648	2.15098e-05	0.000103085	0.337603	0.475653	0.000289764	0.00349236	ENSRNOG00000012019	B3galnt1
nash	1	221056221	T	C	rs8148716	123	179	304	0.404605	67	170	237	0.2827	0.121905	0.00104558	0.00373887	1.66265e-11	1.22966e-10	0.00428516	0.0247653	ENSRNOG00000020773	Map3k11
vta	5	120510339	A	C	rs13452417	157	124	281	0.558719	176	227	403	0.436725	0.121994	0.0560738	0.128493	0.0126536	0.0380876	0.00219316	0.015304	ENSRNOG00000050849,ENSRNOG00000062308	Leprot,AC129815.1
nash	7	11560090	C	T	rs197540611	142	123	265	0.535849	103	146	249	0.413655	0.122194	0.26881	0.409002	0.00765053	0.021223	0.007282	0.0354505	ENSRNOG00000029738	Diras1
vta	18	62938202	A	C	rs105033090	158	94	252	0.626984	164	161	325	0.504615	0.122369	6.65106e-05	0.000362429	0.911686	0.967417	0.00435642	0.0250866	ENSRNOG00000010440	Gnal
nash	7	12240388	G	A	rs13455110	110	99	209	0.526316	103	152	255	0.403922	0.122394	0.489208	0.630057	0.00257938	0.00815766	0.011127	0.0475193	ENSRNOG00000033262	Reep6
nac	8	82507013	C	T	rs197869082	106	158	264	0.401515	60	155	215	0.27907	0.122445	0.00164548	0.00564791	7.12446e-11	4.93465e-10	0.00684223	0.0338539	ENSRNOG00000010447	Tmod2
nac	10	109285720	C	T	rs197379272	201	209	410	0.490244	125	215	340	0.367647	0.122597	0.729611	0.831138	1.21144e-06	6.49081e-06	0.00097473	0.00843814	ENSRNOG00000004604	Slc38a10
nash	3	14375237	C	T	3_14375237_C_T	225	18	243	0.925926	208	46	259	0.803089	0.122837	1.09878e-46	2.13147e-45	1.12218e-23	1.10158e-22	0.00011116	0.00169735	ENSRNOG00000018901	Rab14
nac	10	89242677	T	G	rs106560424	129	135	264	0.488636	79	137	216	0.365741	0.122896	0.758356	0.852832	9.62261e-05	0.000399219	0.00903904	0.0409977	ENSRNOG00000051344,ENSRNOG00000053448	Psme3,AC123346.1
vta	2	45455056	A	C	rs105436678	117	101	218	0.536697	96	136	232	0.413793	0.122904	0.309659	0.4728	0.0102987	0.0318066	0.0118971	0.0496773	ENSRNOG00000010971	Snx18
nash	19	55241540	T	G	rs198119007	167	118	285	0.585965	117	136	253	0.462451	0.123514	0.00438261	0.0133716	0.257738	0.388808	0.00547344	0.0294654	ENSRNOG00000028501	Zc3h18
nash	7	144266678	G	A	rs198954290	474	455	929	0.510226	285	452	737	0.386703	0.123523	0.554838	0.6921	8.2355e-10	5.65356e-09	6.40569e-07	1.9301e-05	ENSRNOG00000015320	Atp5mc2
nac	9	49853178	A	T	9_49853178_A_T	345	21	366	0.942623	285	63	348	0.818966	0.123657	1.05182e-76	4.45958e-75	7.48757e-35	9.42047e-34	5.44478e-07	1.66481e-05	ENSRNOG00000024562	Tgfbrap1
nac	9	49853178	A	T	9_49853178_A_T	345	21	366	0.942623	285	63	348	0.818966	0.123657	1.05182e-76	4.45958e-75	7.48757e-35	9.42047e-34	5.44478e-07	1.66481e-05	ENSRNOG00000024562	Tgfbrap1
nash	20	9839279	A	C	rs107116166	221	196	417	0.529976	132	193	325	0.406154	0.123822	0.239845	0.374033	0.000847162	0.00299771	0.00105022	0.0088993	ENSRNOG00000001158	Abcg1
nash	12	39823398	G	A	rs105427523	168	114	282	0.595745	142	159	301	0.471761	0.123984	0.00155313	0.00534682	0.356432	0.495759	0.00355631	0.0216094	ENSRNOG00000001270,ENSRNOG00000028523	Hvcn1,Tctn1
nash	20	53791083	A	T	rs197635992	198	132	331	0.598187	183	202	386	0.474093	0.124094	0.00041876	0.00163954	0.333514	0.472183	0.0011764	0.00967779	ENSRNOG00000000368	Grik2
nash	20	53791083	A	T	rs197635992	198	132	331	0.598187	183	202	386	0.474093	0.124094	0.00041876	0.00163954	0.333514	0.472183	0.0011764	0.00967779	ENSRNOG00000000368	Grik2
nac	8	36264994	T	C	rs13447833	513	355	868	0.591014	387	442	829	0.466828	0.124186	9.1364e-08	5.5339e-07	0.060659	0.120775	3.86974e-07	1.23812e-05	ENSRNOG00000009850	St3gal4
nac	14	33010599	A	G	14_33010599_A_G	46	140	186	0.247312	24	171	195	0.123077	0.124235	3.11289e-12	2.31807e-11	1.55616e-28	1.70619e-27	0.0027201	0.0178947	ENSRNOG00000002050	Igfbp7
vta	1	81886308	T	C	1_81886308_T_C	250	0	250	1	218	31	249	0.875502	0.124498	1.10543e-75	8.16369e-74	8.53578e-36	1.54212e-34	2.47126e-08	1.05062e-06	ENSRNOG00000020310	Grik5
nash	5	8979813	C	T	5_8979813_C_T	348	275	623	0.558587	243	317	560	0.433929	0.124659	0.00388369	0.0120208	0.00201003	0.00652398	2.40751e-05	0.000473642	ENSRNOG00000021702	Mcmdc2
vta	12	19320406	C	T	rs8148094	246	164	410	0.6	218	241	459	0.474946	0.125054	6.00337e-05	0.000329696	0.304476	0.468455	0.000293474	0.00352681	ENSRNOG00000001355	Taf6
nash	12	1997268	A	G	rs105217333	165	73	238	0.693277	138	105	243	0.567901	0.125376	2.33737e-09	1.5408e-08	0.0398718	0.0870474	0.00590606	0.0308967	ENSRNOG00000028090	Arhgef18
nac	14	34132512	T	G	rs8160660	265	209	474	0.559072	206	269	475	0.433684	0.125388	0.0114507	0.0311655	0.00439512	0.0128469	0.000145959	0.00206173	ENSRNOG00000002144	Exoc1
nac	3	155354021	T	A	rs106183440	92	174	266	0.345865	63	223	286	0.22028	0.125585	5.59942e-07	3.20873e-06	3.92164e-22	3.75526e-21	0.00144279	0.0112885	ENSRNOG00000015928	Dhx35
nac	3	155354021	T	A	rs106183440	92	174	266	0.345865	63	223	286	0.22028	0.125585	5.59942e-07	3.20873e-06	3.92164e-22	3.75526e-21	0.00144279	0.0112885	ENSRNOG00000015928	Dhx35
vta	3	11242264	C	A	rs66395405	185	108	293	0.631399	133	130	263	0.505703	0.125696	8.03711e-06	5.0383e-05	0.90188	0.959066	0.00367451	0.0221326	ENSRNOG00000010217	Prrc2b
nash	4	100476655	A	G	rs13447813	190	123	313	0.607029	141	152	293	0.481229	0.1258	0.000181417	0.000765208	0.559156	0.690177	0.00247154	0.0167843	ENSRNOG00000014617	Tgoln2
nash	3	137910099	G	A	rs8154865	129	115	244	0.528689	85	126	211	0.402844	0.125845	0.405324	0.549956	0.0057631	0.016551	0.00965782	0.042926	ENSRNOG00000005438	Pcsk2
nac	20	5416937	A	G	20_5416937_A_G	196	250	446	0.439462	116	254	370	0.313514	0.125948	0.0120009	0.0323864	5.74916e-13	4.34743e-12	0.000302333	0.00358847	ENSRNOG00000038999	RT1-A1
nac	20	5416937	A	G	20_5416937_A_G	196	250	446	0.439462	116	254	370	0.313514	0.125948	0.0120009	0.0323864	5.74916e-13	4.34743e-12	0.000302333	0.00358847	ENSRNOG00000038999	RT1-A1
nac	20	5416937	A	G	20_5416937_A_G	196	250	446	0.439462	116	254	370	0.313514	0.125948	0.0120009	0.0323864	5.74916e-13	4.34743e-12	0.000302333	0.00358847	ENSRNOG00000038999	RT1-A1
nash	12	44006930	A	C	12_44006930_A_C	135	0	135	1	104	15	119	0.87395	0.12605	4.59177e-41	7.08196e-40	1.45025e-17	1.25802e-16	6.72203e-05	0.00112767	ENSRNOG00000001124	Rnft2
nash	10	65770462	A	G	rs13450832	194	172	366	0.530055	143	211	354	0.403955	0.1261	0.272319	0.413005	0.000355716	0.00137091	0.000915215	0.00808646	ENSRNOG00000010031	Vtn
nac	4	10005042	C	G	rs106044579	129	121	250	0.516	83	130	213	0.389671	0.126329	0.658056	0.772552	0.00156113	0.00504891	0.00864812	0.0397853	ENSRNOG00000012785	Armc10
nash	9	19469739	A	T	rs199409371	212	174	386	0.549223	178	243	421	0.422803	0.12642	0.059526	0.124955	0.00178045	0.00585471	0.00043248	0.00467062	ENSRNOG00000010232	Enpp5
nac	2	210982207	G	A	2_210982207_G_A	586	43	679	0.863034	475	64	645	0.736434	0.1266	2.55447e-88	1.39829e-86	2.75194e-34	3.41548e-33	1.18298e-08	5.3793e-07	ENSRNOG00000045665	Amigo1
nash	20	6422692	G	A	rs64301574	230	174	404	0.569307	162	204	366	0.442623	0.126684	0.00614321	0.0180065	0.0319637	0.0720414	0.000582876	0.005878	ENSRNOG00000000522	Cpne5
vta	12	51934221	A	G	rs105231072	252	153	405	0.622222	263	268	531	0.495292	0.12693	9.93538e-07	6.81156e-06	0.862212	0.935675	0.000143986	0.00205689	ENSRNOG00000037505	Ulk1
nash	7	120118344	C	T	rs198277573	302	210	512	0.589844	224	258	484	0.46281	0.127034	5.53708e-05	0.000251849	0.111536	0.201145	7.80249e-05	0.00127687	ENSRNOG00000008897	Gga1
nash	2	22309471	G	A	rs8159199	122	114	236	0.516949	83	130	213	0.389671	0.127278	0.648726	0.771448	0.00156113	0.00522177	0.00908664	0.0411155	ENSRNOG00000024039	Serinc5
vta	7	142031492	C	T	rs197648072	132	86	218	0.605505	120	128	251	0.478088	0.127417	0.00223124	0.00862084	0.527997	0.679695	0.00764381	0.0364262	ENSRNOG00000019550	Slc11a2
nash	15	33072420	G	T	rs13456030	74	150	224	0.330357	44	173	217	0.202765	0.127592	4.23608e-07	2.4179e-06	2.80643e-19	2.5261e-18	0.0035192	0.021468	ENSRNOG00000039297	Mrpl52
nac	20	7286105	C	T	20_7286105_C_T	172	140	312	0.551282	141	192	333	0.423423	0.127859	0.0790873	0.157595	0.00606067	0.0169741	0.00153456	0.0117665	ENSRNOG00000054603	Pacsin1
nash	10	63197464	A	G	rs8143297	135	70	205	0.658537	130	115	245	0.530612	0.127924	6.61481e-06	3.38358e-05	0.371127	0.511581	0.00803707	0.0378068	ENSRNOG00000003563	Blmh
nash	10	64866978	A	T	10_64866978_A_T	685	65	750	0.913333	677	185	862	0.785383	0.127951	1.96699e-131	2.62093e-129	1.38893e-66	4.90837e-65	2.38874e-12	1.6945e-10	ENSRNOG00000009350	Sez6
nac	10	25833437	G	A	rs107331386	232	193	425	0.545882	168	234	402	0.41791	0.127972	0.0651629	0.134374	0.00116074	0.00387363	0.000304909	0.00360833	ENSRNOG00000003177	Mat2b
nash	5	57036961	T	G	5_57036961_T_G	140	125	265	0.528302	102	153	255	0.4	0.128302	0.389821	0.534222	0.001688	0.00558851	0.00445099	0.0254395	ENSRNOG00000007029	Dnaja1
nash	5	173265416	G	A	rs8163870	325	235	560	0.580357	330	400	730	0.452055	0.128302	0.000164323	0.000697087	0.010606	0.0280123	6.41108e-06	0.00015636	ENSRNOG00000018691	Aurkaip1
vta	10	7229992	T	C	rs106510618	124	104	228	0.54386	118	166	284	0.415493	0.128367	0.208185	0.351456	0.0051974	0.0174888	0.00507157	0.0279319	ENSRNOG00000002714	Mettl22
nash	2	188388169	G	A	2_188388169_G_A	141	18	159	0.886792	138	44	182	0.758242	0.128551	7.58992e-25	7.61616e-24	1.70756e-12	1.32307e-11	0.0033937	0.0208458	ENSRNOG00000020386	Ash1l
vta	8	132662063	A	G	rs107424838	113	94	207	0.545894	121	169	290	0.417241	0.128652	0.2108	0.354449	0.00568824	0.0189435	0.00611569	0.0315152	ENSRNOG00000005149	Sacm1l
nac	6	99848681	A	G	rs197187231	198	81	279	0.709677	104	75	179	0.581006	0.128672	1.7967e-12	1.35724e-11	0.0360702	0.0779077	0.00625445	0.0319255	ENSRNOG00000007364	Rab15
nash	12	5486265	C	T	12_5486265_C_T	180	51	231	0.779221	188	101	289	0.650519	0.128702	4.62377e-18	4.00661e-17	3.47092e-07	1.98115e-06	0.00187587	0.0135076	ENSRNOG00000030410	Zfp958
vta	5	159469693	C	T	rs106904314	281	234	515	0.545631	266	372	638	0.416928	0.128703	0.0425578	0.103285	3.10103e-05	0.000168111	1.77333e-05	0.000372237	ENSRNOG00000007574	Padi2
vta	2	115942571	T	C	rs105104673	172	124	296	0.581081	161	195	356	0.452247	0.128834	0.00620336	0.0208072	0.0801458	0.173064	0.0013848	0.0109496	ENSRNOG00000009652	Prkci
nash	13	107580991	G	A	13_107580991_G_A	141	24	165	0.854545	148	56	204	0.72549	0.129055	2.36548e-21	2.2125e-20	9.01686e-11	6.44583e-10	0.00418064	0.024297	ENSRNOG00000022144	AABR07072356.1
nash	6	60782136	G	A	6_60782136_G_A	151	94	245	0.616327	92	97	189	0.486772	0.129554	0.000327715	0.00131669	0.771175	0.863376	0.00936868	0.0420017	ENSRNOG00000004823	Dock4
nac	10	13870608	C	T	rs198722056	154	76	230	0.669565	135	115	250	0.54	0.129565	2.97901e-07	1.73284e-06	0.229425	0.352057	0.00504948	0.0278926	ENSRNOG00000003195	Caskin1
nac	2	187294237	C	A	rs197198835	173	154	327	0.529052	127	191	318	0.399371	0.129681	0.319542	0.464956	0.000394634	0.00145167	0.00127184	0.0102604	ENSRNOG00000011645,ENSRNOG00000022234	Rrnad1,mrpl24
nac	2	187294237	C	A	rs197198835	173	154	327	0.529052	127	191	318	0.399371	0.129681	0.319542	0.464956	0.000394634	0.00145167	0.00127184	0.0102604	ENSRNOG00000011645,ENSRNOG00000022234	Rrnad1,mrpl24
nash	7	142938368	T	G	rs105193805	304	413	717	0.423989	215	516	731	0.294118	0.129871	5.33259e-05	0.000242956	2.05301e-29	2.37705e-28	3.43687e-07	1.10246e-05	ENSRNOG00000007756	Atg101
nash	7	142938368	T	G	rs105193805	304	413	717	0.423989	215	516	731	0.294118	0.129871	5.33259e-05	0.000242956	2.05301e-29	2.37705e-28	3.43687e-07	1.10246e-05	ENSRNOG00000007756	Atg101
vta	1	264752875	C	T	rs13455197	175	79	254	0.688976	180	142	322	0.559006	0.12997	1.61905e-09	1.35226e-08	0.0390489	0.097466	0.0019446	0.0138897	ENSRNOG00000014650	Sema4g
vta	16	20138027	A	G	rs8164030	279	277	556	0.501799	219	370	589	0.371817	0.129982	0.966177	1	5.16658e-10	4.11129e-09	1.21684e-05	0.000269747	ENSRNOG00000033912,ENSRNOG00000059970	Fcho1,AABR07024869.1
vta	3	92501819	A	C	rs13455455	120	104	224	0.535714	103	151	254	0.405512	0.130202	0.316233	0.479792	0.00311071	0.0112544	0.00585926	0.0307425	ENSRNOG00000005348	Pamr1
vta	10	110623263	A	G	10_110623263_A_G	146	0	146	1	167	25	192	0.869792	0.130208	2.24208e-44	6.53151e-43	5.68973e-27	7.77628e-26	1.55261e-05	0.000332313	ENSRNOG00000036660	Fn3krp
nac	7	141354404	C	T	rs105094664	97	99	196	0.494898	78	136	214	0.364486	0.130412	0.943081	0.982041	8.90908e-05	0.000371507	0.0102624	0.0449451	ENSRNOG00000059765	Asic1
nac	16	71887373	T	G	rs198863226	126	78	204	0.617647	94	99	193	0.487047	0.1306	0.000952725	0.00345781	0.773491	0.868324	0.0118837	0.0496547	ENSRNOG00000017231	Adam9
nash	11	53514766	C	A	rs13453671	125	85	210	0.595238	91	105	196	0.464286	0.130952	0.00697566	0.0201917	0.353141	0.492422	0.0109921	0.0470699	ENSRNOG00000001964	Cd47
nash	4	77627571	G	A	4_77627571_G_A	110	10	120	0.916667	110	30	140	0.785714	0.130952	1.91733e-22	1.82911e-21	6.24913e-12	4.75589e-11	0.00604891	0.0313402	ENSRNOG00000026874	Zfp956
nac	20	5094888	T	C	rs198080071	186	108	294	0.632653	150	149	299	0.501672	0.130981	6.30917e-06	3.24984e-05	1	1	0.00171683	0.0127061	ENSRNOG00000056637	Abhd16a
nac	20	5094888	T	C	rs198080071	186	108	294	0.632653	150	149	299	0.501672	0.130981	6.30917e-06	3.24984e-05	1	1	0.00171683	0.0127061	ENSRNOG00000056637	Abhd16a
nash	4	61553499	A	G	4_61553499_A_G	178	95	273	0.652015	125	113	240	0.520833	0.131181	5.7364e-07	3.22667e-06	0.561367	0.692801	0.00344435	0.0210735	ENSRNOG00000008851	Slc35b4
nash	15	28729382	G	C	15_28729382_G_C	193	147	340	0.567647	144	186	330	0.436364	0.131283	0.0145476	0.0381306	0.0238634	0.0564171	0.000898266	0.00798788	ENSRNOG00000013287	Sall2
nash	15	28729382	G	C	15_28729382_G_C	193	147	340	0.567647	144	186	330	0.436364	0.131283	0.0145476	0.0381306	0.0238634	0.0564171	0.000898266	0.00798788	ENSRNOG00000013287	Sall2
nac	7	139447979	G	C	rs197174614	101	97	198	0.510101	75	123	198	0.378788	0.131313	0.831238	0.908674	0.000794457	0.00276046	0.0114633	0.0485849	ENSRNOG00000053269	Tmem106c
nac	16	10688164	C	T	rs8174392	169	120	289	0.584775	112	135	247	0.453441	0.131334	0.00466555	0.0142295	0.16143	0.267108	0.0031977	0.0200284	ENSRNOG00000057367	Glud1
nac	20	6938531	T	C	rs197633660	641	272	913	0.702081	428	322	750	0.570667	0.131414	4.6788e-35	5.96852e-34	0.000123066	0.000500421	3.51414e-08	1.40724e-06	ENSRNOG00000000527	Mtch1
nac	4	101193927	C	T	4_101193927_C_T	196	126	322	0.608696	147	161	308	0.477273	0.131423	0.000113772	0.000491762	0.458904	0.598518	0.00123374	0.0100496	ENSRNOG00000005587	Suclg1
vta	10	93580489	T	C	rs107226329	172	145	317	0.542587	97	139	236	0.411017	0.13157	0.144087	0.265325	0.00747953	0.0240804	0.00292284	0.0187473	ENSRNOG00000006548	Mrc2
nac	2	166227413	T	C	rs13452601	240	168	408	0.588235	152	181	333	0.456456	0.131779	0.000426263	0.00166754	0.124806	0.217809	0.000463829	0.00491882	ENSRNOG00000012019	B3galnt1
nash	7	12240251	T	C	rs8163389	119	106	225	0.528889	79	120	199	0.396985	0.131904	0.423774	0.56867	0.00445503	0.0132736	0.0088094	0.0402947	ENSRNOG00000033262	Reep6
nac	16	21076499	G	T	rs106316805	164	118	284	0.577465	102	127	229	0.445415	0.13205	0.0105963	0.0292854	0.112549	0.200513	0.0038919	0.0230726	ENSRNOG00000048036	Ncan
vta	10	39463958	T	C	10_39463958_T_C	134	68	202	0.663366	119	105	224	0.53125	0.132116	3.97962e-06	2.59121e-05	0.385111	0.552436	0.00750079	0.036077	ENSRNOG00000033663	P4ha2
vta	10	39463958	T	C	10_39463958_T_C	134	68	202	0.663366	119	105	224	0.53125	0.132116	3.97962e-06	2.59121e-05	0.385111	0.552436	0.00750079	0.036077	ENSRNOG00000033663	P4ha2
nac	20	18579921	A	C	20_18579921_A_C	225	30	255	0.882353	195	65	260	0.75	0.132353	3.9921e-38	5.44276e-37	2.87996e-16	2.42532e-15	0.000171184	0.00233524	ENSRNOG00000000611	Ube2d1
vta	5	120509883	C	T	rs8148612	179	109	288	0.621528	133	139	272	0.488971	0.132557	4.41669e-05	0.000248225	0.761825	0.868554	0.00213223	0.014963	ENSRNOG00000050849,ENSRNOG00000062308	Leprot,AC129815.1
nac	3	110587127	A	G	rs106059922	269	267	536	0.501866	169	289	458	0.368996	0.13287	0.965553	0.994569	2.25065e-08	1.37114e-07	3.4454e-05	0.000643176	ENSRNOG00000026787	Disp2
nac	5	101563340	C	G	5_101563340_C_G	366	27	393	0.931298	400	101	501	0.798403	0.132895	4.40587e-77	1.901e-75	4.12983e-43	6.76167e-42	3.11892e-08	1.26118e-06	ENSRNOG00000011498	Psip1
nash	16	83325123	G	A	16_83325123_G_A	221	104	325	0.68	163	135	298	0.54698	0.13302	7.79719e-11	5.52253e-10	0.117653	0.21045	0.000873915	0.00788289	ENSRNOG00000014526	Cars2
nash	2	206500048	T	A	2_206500048_T_A	116	98	214	0.542056	83	120	203	0.408867	0.133189	0.245133	0.379296	0.0113301	0.0296685	0.00870054	0.0399588	ENSRNOG00000019885	Magi3
nash	2	206500048	T	A	2_206500048_T_A	116	98	214	0.542056	83	120	203	0.408867	0.133189	0.245133	0.379296	0.0113301	0.0296685	0.00870054	0.0399588	ENSRNOG00000019885	Magi3
nash	8	117302224	C	T	8_117302224_C_T	152	88	240	0.633333	123	123	246	0.5	0.133333	4.32981e-05	0.000200414	1	1	0.00406004	0.0238643	ENSRNOG00000060912	Qars1
nash	12	39822555	A	G	rs105486112	128	44	172	0.744186	124	79	203	0.610837	0.133349	1.04775e-10	7.37327e-10	0.00194043	0.00632643	0.00852988	0.0393993	ENSRNOG00000028523	Tctn1
nash	14	86879096	T	C	14_86879096_T_C	171	157	328	0.521341	109	172	281	0.3879	0.133441	0.472933	0.615138	0.000205005	0.000832724	0.00131651	0.0105101	ENSRNOG00000052477	Tbrg4
vta	7	121328733	A	C	rs107517079	142	80	222	0.63964	123	120	243	0.506173	0.133467	3.80586e-05	0.000216894	0.897946	0.95719	0.00495618	0.0275161	ENSRNOG00000017108	Syngr1
nash	5	61387057	T	C	rs105620041	127	66	193	0.658031	161	146	307	0.52443	0.133601	1.34273e-05	6.58644e-05	0.424324	0.565301	0.0043722	0.025128	ENSRNOG00000011497	Aldh1b1
nac	8	103189002	G	A	8_103189002_G_A	309	272	583	0.530017	218	318	550	0.396364	0.133654	0.159032	0.272293	1.33274e-06	7.11993e-06	8.65683e-06	0.000200496	ENSRNOG00000047734	Chst2
nac	6	94951820	T	C	6_94951820_T_C	654	90	744	0.879032	424	145	569	0.745167	0.133865	1.70112e-106	1.46797e-104	1.08733e-32	1.27405e-31	5.72495e-10	3.20133e-08	ENSRNOG00000004794	Rtn1
nac	6	94951820	T	C	6_94951820_T_C	654	90	744	0.879032	424	145	569	0.745167	0.133865	1.70112e-106	1.46797e-104	1.08733e-32	1.27405e-31	5.72495e-10	3.20133e-08	ENSRNOG00000004794	Rtn1
vta	12	11544117	T	C	rs197632800	106	87	193	0.549223	93	131	224	0.415179	0.134044	0.19496	0.334427	0.0132525	0.0396491	0.00843333	0.0390931	ENSRNOG00000025244	Trrap
nac	4	39535116	G	A	rs8167403	253	146	399	0.634085	217	217	434	0.5	0.134085	9.42182e-08	5.69737e-07	1	1	0.000128729	0.00187784	ENSRNOG00000006206	Tmem106b
nash	18	79437299	C	A	18_79437299_C_A	992	0	992	1	643	97	743	0.86541	0.13459	4.77831e-299	4.85476e-296	6.39476e-98	4.44245e-96	3.95935e-32	6.64208e-30	ENSRNOG00000016516	Mbp
nash	17	90553618	G	A	rs197773147	137	92	229	0.598253	95	110	205	0.463415	0.134839	0.00355013	0.0111345	0.328182	0.467423	0.00662569	0.0331562	ENSRNOG00000002461	Nid1
nac	2	115942571	T	C	rs105104673	220	112	332	0.662651	220	197	417	0.527578	0.135073	3.14778e-09	2.10858e-08	0.281311	0.412601	0.00025662	0.00318935	ENSRNOG00000009652	Prkci
nac	14	84336943	T	C	rs8173004	114	79	193	0.590674	97	116	213	0.455399	0.135275	0.0141788	0.0373702	0.217356	0.337777	0.00866345	0.0398326	ENSRNOG00000004672	Sec14l2
nash	8	91312595	A	C	8_91312595_A_C	156	98	254	0.614173	123	134	257	0.478599	0.135574	0.000329929	0.00132493	0.532852	0.668264	0.00280046	0.0182589	ENSRNOG00000009773	Elovl4
nash	X	42329170	A	G	X_42329170_A_G	123	81	204	0.602941	107	122	229	0.467249	0.135692	0.00398702	0.0123078	0.354916	0.494632	0.00637395	0.0322306	ENSRNOG00000034182	LOC100361934
nac	19	23936736	G	A	rs8151785	268	198	466	0.575107	242	309	551	0.439201	0.135906	0.00136632	0.00475876	0.0048831	0.0140241	2.08102e-05	0.000419379	ENSRNOG00000003461	Zfp330
nac	19	23936736	G	A	rs8151785	268	198	466	0.575107	242	309	551	0.439201	0.135906	0.00136632	0.00475876	0.0048831	0.0140241	2.08102e-05	0.000419379	ENSRNOG00000003461	Zfp330
nac	18	59986513	G	A	18_59986513_G_A	629	391	1020	0.616667	508	549	1057	0.480605	0.136061	9.04194e-14	7.13914e-13	0.218554	0.339207	6.25485e-10	3.45101e-08	ENSRNOG00000017852	Nars1
vta	10	47526532	C	G	10_47526532_C_G	185	134	319	0.579937	166	208	374	0.44385	0.136087	0.00503937	0.0172958	0.0338616	0.0868883	0.000473606	0.00497406	ENSRNOG00000002342	Aldh3a2
vta	10	47526532	C	G	10_47526532_C_G	185	134	319	0.579937	166	208	374	0.44385	0.136087	0.00503937	0.0172958	0.0338616	0.0868883	0.000473606	0.00497406	ENSRNOG00000002342	Aldh3a2
vta	17	70712689	A	G	17_70712689_A_G	174	110	284	0.612676	182	200	382	0.47644	0.136236	0.000174833	0.000871988	0.384438	0.552221	0.000655944	0.00635171	ENSRNOG00000018911	Pfkfb3
vta	2	227567806	A	T	2_227567806_A_T	188	3	191	0.984293	156	21	184	0.847826	0.136467	7.40133e-52	2.80684e-50	9.69289e-23	1.19655e-21	4.02903e-06	0.000104637	ENSRNOG00000015250	Mettl14
vta	2	227567806	A	T	2_227567806_A_T	188	3	191	0.984293	156	21	184	0.847826	0.136467	7.40133e-52	2.80684e-50	9.69289e-23	1.19655e-21	4.02903e-06	0.000104637	ENSRNOG00000015250	Mettl14
nac	20	3170250	T	C	rs199410533	146	45	191	0.764398	81	48	129	0.627907	0.136491	1.20159e-13	9.41634e-13	0.0046497	0.0134478	0.0119958	0.0498713	ENSRNOG00000000795,ENSRNOG00000058784	RT1-N3,AABR07044362.4
nash	20	5375802	T	G	20_5375802_T_G	73	124	197	0.370558	40	131	171	0.233918	0.13664	0.000343081	0.00136828	1.71129e-12	1.32344e-11	0.00651108	0.0326876	ENSRNOG00000030712,ENSRNOG00000038999	RT1-A2,RT1-A1
nash	20	5375802	T	G	20_5375802_T_G	73	124	197	0.370558	40	131	171	0.233918	0.13664	0.000343081	0.00136828	1.71129e-12	1.32344e-11	0.00651108	0.0326876	ENSRNOG00000030712,ENSRNOG00000038999	RT1-A2,RT1-A1
vta	5	99414023	C	T	rs197901674	132	76	208	0.634615	115	116	231	0.497835	0.13678	0.000125668	0.000645516	1	1	0.00529847	0.0287228	ENSRNOG00000007894	Mpdz
vta	5	99414023	C	T	rs197901674	132	76	208	0.634615	115	116	231	0.497835	0.13678	0.000125668	0.000645516	1	1	0.00529847	0.0287228	ENSRNOG00000007894	Mpdz
vta	10	13154798	A	G	rs8168376	130	126	256	0.507812	69	117	186	0.370968	0.136845	0.851315	0.936647	0.000533399	0.00235341	0.00581489	0.0305614	ENSRNOG00000058561	Srrm2
nac	7	12662510	C	G	rs105669983	129	133	262	0.492366	86	156	242	0.355372	0.136995	0.853007	0.923377	8.01124e-06	3.89155e-05	0.002556	0.0171514	ENSRNOG00000013220,ENSRNOG00000027940	Arhgap45,Plppr3
nac	7	12662510	C	G	rs105669983	129	133	262	0.492366	86	156	242	0.355372	0.136995	0.853007	0.923377	8.01124e-06	3.89155e-05	0.002556	0.0171514	ENSRNOG00000013220,ENSRNOG00000027940	Arhgap45,Plppr3
nac	13	69910644	G	A	rs106624964	119	106	225	0.528889	87	135	222	0.391892	0.136997	0.423774	0.571709	0.00154974	0.00502091	0.0049479	0.0274948	ENSRNOG00000002347	Rgl1
nac	13	69910644	G	A	rs106624964	119	106	225	0.528889	87	135	222	0.391892	0.136997	0.423774	0.571709	0.00154974	0.00502091	0.0049479	0.0274948	ENSRNOG00000002347	Rgl1
nash	18	56458187	G	A	rs106085464	230	145	375	0.613333	181	199	380	0.476316	0.137018	1.32925e-05	6.52422e-05	0.383189	0.524514	0.000210044	0.00273322	ENSRNOG00000018414	Csf1r
nac	14	36753847	C	A	rs8161381	132	108	240	0.55	90	128	218	0.412844	0.137156	0.137474	0.24404	0.0120368	0.0309355	0.00451641	0.0257396	ENSRNOG00000002106	Usp46
vta	4	52347034	C	A	rs107040691	97	75	172	0.563953	128	172	300	0.426667	0.137287	0.109056	0.215882	0.0129118	0.0387539	0.00546538	0.0294604	ENSRNOG00000039464	Tmem229a
nac	9	17847764	A	T	rs106927967	516	114	630	0.819048	392	183	575	0.681739	0.137308	5.56635e-62	1.50107e-60	1.75136e-18	1.55712e-17	4.83313e-08	1.89868e-06	ENSRNOG00000019961	Tcte1
nash	13	71138507	A	G	rs107279494	90	89	179	0.502793	80	139	219	0.365297	0.137496	1	1	8.10562e-05	0.000352501	0.00788959	0.0372401	ENSRNOG00000002369	Rgs8
nash	13	71138507	A	G	rs107279494	90	89	179	0.502793	80	139	219	0.365297	0.137496	1	1	8.10562e-05	0.000352501	0.00788959	0.0372401	ENSRNOG00000002369	Rgs8
nac	11	38295192	C	T	rs8161015	108	91	199	0.542714	94	138	232	0.405172	0.137541	0.256651	0.393753	0.00465127	0.0134478	0.00585418	0.0307289	ENSRNOG00000001620	Prdm15
vta	2	199873852	C	T	2_199873852_C_T	99	83	182	0.543956	102	149	251	0.406375	0.137582	0.266142	0.422445	0.0036057	0.0127334	0.00621974	0.0318342	ENSRNOG00000018220	Pde4dip
nac	18	16445285	A	G	rs8165806	91	107	198	0.459596	65	137	202	0.321782	0.137814	0.286396	0.428105	4.48179e-07	2.50564e-06	0.00647228	0.0326147	ENSRNOG00000015546	MGC116121
vta	4	22340002	T	G	4_22340002_T_G	127	51	178	0.713483	145	107	252	0.575397	0.138086	1.14505e-08	9.02639e-08	0.0195841	0.05544	0.00474526	0.0267155	ENSRNOG00000008012	Abcb4
nac	16	74420445	A	G	rs107119917	163	159	322	0.506211	113	187	307	0.368078	0.138133	0.867259	0.933433	4.40992e-06	2.22468e-05	0.000651426	0.0063277	ENSRNOG00000024930	Smim19
vta	7	141878213	C	T	rs104928484	96	94	190	0.505263	69	119	188	0.367021	0.138242	0.942191	0.989066	0.00032713	0.00150993	0.00916287	0.041331	ENSRNOG00000056106	Dip2b
nash	6	108087950	T	C	rs8161566	116	78	194	0.597938	91	107	198	0.459596	0.138342	0.00773451	0.022112	0.286396	0.42209	0.00824092	0.0385337	ENSRNOG00000033206	Entpd5
vta	7	115958655	T	C	rs107118050	120	63	183	0.655738	119	111	230	0.517391	0.138346	3.03082e-05	0.000177075	0.644488	0.779365	0.00636791	0.0322132	ENSRNOG00000005929	Them6
nac	10	57266565	G	A	10_57266565_G_A	236	178	414	0.570048	154	203	357	0.431373	0.138676	0.00502722	0.0152186	0.010969	0.0285211	0.000164503	0.002259	ENSRNOG00000003815	Slc25a11
vta	1	90201782	T	C	rs198541405	170	31	201	0.845771	181	75	256	0.707031	0.13874	2.0154e-24	2.80922e-23	2.76938e-11	2.37186e-10	0.000734635	0.00690368	ENSRNOG00000021133	Lsm14a
vta	1	90201782	T	C	rs198541405	170	31	201	0.845771	181	75	256	0.707031	0.13874	2.0154e-24	2.80922e-23	2.76938e-11	2.37186e-10	0.000734635	0.00690368	ENSRNOG00000021133	Lsm14a
vta	1	90201782	T	C	rs198541405	170	31	201	0.845771	181	75	256	0.707031	0.13874	2.0154e-24	2.80922e-23	2.76938e-11	2.37186e-10	0.000734635	0.00690368	ENSRNOG00000021133	Lsm14a
nash	2	199873852	C	T	2_199873852_C_T	191	153	344	0.555233	122	171	293	0.416382	0.13885	0.0458957	0.100958	0.00495852	0.0145393	0.000639732	0.00625961	ENSRNOG00000018220	Pde4dip
vta	12	38022962	G	T	rs8163124	139	98	237	0.586498	145	179	324	0.447531	0.138967	0.00922543	0.0290568	0.0665873	0.149613	0.00154314	0.0118031	ENSRNOG00000001086	Vps37b
nac	20	11746435	T	C	rs106107686	300	225	525	0.571429	227	298	525	0.432381	0.139048	0.00121859	0.00429314	0.0022199	0.00692304	8.83144e-06	0.000204159	ENSRNOG00000001223	Pttg1ip
nash	15	41668764	G	A	15_41668764_G_A	90	99	189	0.47619	61	120	181	0.337017	0.139174	0.56074	0.697749	1.37775e-05	6.69358e-05	0.00887025	0.040464	ENSRNOG00000014659	Ebpl
nash	15	41528349	C	T	15_41528349_C_T	92	82	174	0.528736	97	152	249	0.389558	0.139177	0.495169	0.635919	0.000593451	0.0021767	0.00626064	0.0319412	ENSRNOG00000014509	Sacs
nash	20	5375801	A	G	20_5375801_A_G	75	123	198	0.378788	40	127	167	0.239521	0.139267	0.000794457	0.00292585	9.45172e-12	7.09359e-11	0.00613756	0.0315797	ENSRNOG00000030712,ENSRNOG00000038999	RT1-A2,RT1-A1
nash	20	5375801	A	G	20_5375801_A_G	75	123	198	0.378788	40	127	167	0.239521	0.139267	0.000794457	0.00292585	9.45172e-12	7.09359e-11	0.00613756	0.0315797	ENSRNOG00000030712,ENSRNOG00000038999	RT1-A2,RT1-A1
nash	20	5378356	T	C	20_5378356_T_C	91	90	181	0.502762	77	132	212	0.363208	0.139555	1	1	8.23634e-05	0.000357803	0.00724999	0.0353359	ENSRNOG00000030712,ENSRNOG00000038999	RT1-A2,RT1-A1
nac	1	188035436	T	C	rs105565509	341	218	559	0.610018	199	224	423	0.470449	0.139569	2.21755e-07	1.3023e-06	0.243209	0.367595	1.79911e-05	0.000374735	ENSRNOG00000017136	Syt17
nac	1	188035436	T	C	rs105565509	341	218	559	0.610018	199	224	423	0.470449	0.139569	2.21755e-07	1.3023e-06	0.243209	0.367595	1.79911e-05	0.000374735	ENSRNOG00000017136	Syt17
nash	3	114711686	C	T	rs8163614	635	247	882	0.719955	607	439	1046	0.580306	0.139649	4.23339e-40	6.36026e-39	2.2885e-07	1.31922e-06	2.40519e-10	1.41507e-08	ENSRNOG00000000168	Gatm
vta	2	113848762	C	T	2_113848762_C_T	171	94	265	0.645283	181	177	358	0.505587	0.139696	2.60007e-06	1.7155e-05	0.874048	0.942324	0.000684946	0.00654574	ENSRNOG00000028156	Pld1
vta	2	113848762	C	T	2_113848762_C_T	171	94	265	0.645283	181	177	358	0.505587	0.139696	2.60007e-06	1.7155e-05	0.874048	0.942324	0.000684946	0.00654574	ENSRNOG00000028156	Pld1
nac	3	63452924	C	T	rs8163088	149	120	269	0.553903	123	174	297	0.414141	0.139762	0.0875984	0.170073	0.00364454	0.0108186	0.00119845	0.00982015	ENSRNOG00000010812	Osbpl6
vta	16	20268548	T	C	16_20268548_T_C	172	33	205	0.839024	151	65	216	0.699074	0.13995	7.03522e-24	9.58406e-23	4.61969e-09	3.4695e-08	0.00103468	0.00881575	ENSRNOG00000018781	Map1s
nash	20	50269635	T	C	rs105190963	132	94	226	0.584071	91	114	205	0.443902	0.140168	0.0136694	0.0362378	0.124196	0.219497	0.00492702	0.0274155	ENSRNOG00000051061	Prep
nac	13	90578243	G	T	13_90578243_G_T	152	12	166	0.915663	138	29	178	0.775281	0.140382	1.85221e-30	2.18424e-29	8.05622e-14	6.28642e-13	0.000607606	0.00603426	ENSRNOG00000006785	Dcaf8
nac	6	91606500	C	T	6_91606500_C_T	155	152	307	0.504886	78	136	214	0.364486	0.1404	0.909146	0.961169	8.90908e-05	0.000371507	0.00206039	0.0145576	ENSRNOG00000004474	Klhdc2
nac	10	39463958	T	C	10_39463958_T_C	175	137	312	0.560897	111	153	264	0.420455	0.140443	0.0360276	0.0820436	0.0114817	0.0296857	0.00105527	0.0089299	ENSRNOG00000033663	P4ha2
nac	10	39463958	T	C	10_39463958_T_C	175	137	312	0.560897	111	153	264	0.420455	0.140443	0.0360276	0.0820436	0.0114817	0.0296857	0.00105527	0.0089299	ENSRNOG00000033663	P4ha2
nac	3	154979443	G	A	rs197778725	131	103	234	0.559829	104	144	248	0.419355	0.140474	0.0773324	0.154885	0.0131084	0.0332366	0.00276674	0.0181056	ENSRNOG00000014836	Ralgapb
nac	3	154979443	G	A	rs197778725	131	103	234	0.559829	104	144	248	0.419355	0.140474	0.0773324	0.154885	0.0131084	0.0332366	0.00276674	0.0181056	ENSRNOG00000014836	Ralgapb
nac	2	18127850	C	T	rs13453206	210	141	351	0.598291	130	154	284	0.457746	0.140544	0.00027242	0.00110154	0.172208	0.281638	0.000559148	0.00571297	ENSRNOG00000033064	Edil3
nash	5	135394325	C	T	5_135394325_C_T	85	88	173	0.491329	67	124	191	0.350785	0.140544	0.879199	0.940156	4.50045e-05	0.000204847	0.00908444	0.0411155	ENSRNOG00000029152	Tmem69
nac	16	19198461	C	T	16_19198461_C_T	104	68	172	0.604651	84	97	181	0.464088	0.140563	0.00743387	0.0215183	0.372465	0.512192	0.0111174	0.0475082	ENSRNOG00000013502	Eps15l1
nac	7	12742874	T	G	rs8163117	131	79	210	0.62381	86	92	178	0.483146	0.140663	0.000406877	0.00159511	0.707948	0.817635	0.00739931	0.0358509	ENSRNOG00000009760,ENSRNOG00000012939	Palm,Abca7
vta	4	87089473	T	C	rs105458683	95	89	184	0.516304	74	123	197	0.375635	0.14067	0.712531	0.841464	0.00059109	0.0025771	0.0078459	0.0371044	ENSRNOG00000013809	Kbtbd2
nash	9	8442013	G	T	9_8442013_G_T	154	8	162	0.950617	149	27	184	0.809783	0.140835	3.55935e-36	4.71179e-35	6.00476e-18	5.2707e-17	0.000145216	0.00206173	ENSRNOG00000048686	AABR07066379.1
nac	14	37756079	G	A	rs199204354	195	56	251	0.776892	173	99	272	0.636029	0.140863	3.39518e-19	3.08978e-18	8.50074e-06	4.11299e-05	0.00060688	0.00603426	ENSRNOG00000002248	Fryl
nash	16	20268548	T	C	16_20268548_T_C	267	15	282	0.946809	303	73	376	0.805851	0.140957	8.09405e-61	2.56986e-59	2.08371e-34	2.74052e-33	2.72827e-07	9.03165e-06	ENSRNOG00000018781	Map1s
vta	3	172182161	G	A	3_172182161_G_A	267	198	465	0.574194	217	284	501	0.433134	0.14106	0.00158574	0.0063452	0.00315253	0.0113667	1.58318e-05	0.00033739	ENSRNOG00000005281	Stx16
vta	3	172182161	G	A	3_172182161_G_A	267	198	465	0.574194	217	284	501	0.433134	0.14106	0.00158574	0.0063452	0.00315253	0.0113667	1.58318e-05	0.00033739	ENSRNOG00000005281	Stx16
vta	20	5375853	A	G	rs8154094	119	235	354	0.336158	69	285	354	0.194915	0.141243	6.97729e-10	6.00632e-09	2.62629e-32	4.21157e-31	3.0465e-05	0.000579361	ENSRNOG00000030712,ENSRNOG00000038999	RT1-A2,RT1-A1
vta	20	5375853	A	G	rs8154094	119	235	354	0.336158	69	285	354	0.194915	0.141243	6.97729e-10	6.00632e-09	2.62629e-32	4.21157e-31	3.0465e-05	0.000579361	ENSRNOG00000030712,ENSRNOG00000038999	RT1-A2,RT1-A1
vta	3	138774641	C	T	rs107156967	131	128	259	0.505792	91	159	250	0.364	0.141792	0.90113	0.967927	2.02563e-05	0.000113239	0.00171578	0.0127061	ENSRNOG00000008746	Dtd1
nash	1	190831533	A	G	1_190831533_A_G	122	113	235	0.519149	92	152	244	0.377049	0.1421	0.601861	0.730071	0.000147898	0.000612386	0.00240288	0.0164621	ENSRNOG00000016448	Eef2k
nac	19	26003325	G	C	19_26003325_G_C	220	65	285	0.77193	148	87	235	0.629787	0.142143	7.34164e-21	6.9755e-20	8.34306e-05	0.000350695	0.000560727	0.00572439	ENSRNOG00000003307	Gcdh
nash	10	88260073	T	G	10_88260073_T_G	195	155	350	0.557143	151	213	364	0.414835	0.142308	0.0369511	0.0843646	0.00135491	0.00460783	0.000192433	0.0025522	ENSRNOG00000014819	Hap1
nash	10	88260073	T	G	10_88260073_T_G	195	155	350	0.557143	151	213	364	0.414835	0.142308	0.0369511	0.0843646	0.00135491	0.00460783	0.000192433	0.0025522	ENSRNOG00000014819	Hap1
vta	1	84119683	A	T	1_84119683_A_T	121	6	127	0.952756	94	22	116	0.810345	0.142411	6.38797e-29	1.03823e-27	8.65617e-12	7.56763e-11	0.0010691	0.00900075	ENSRNOG00000020871	Ltbp4
vta	10	35876351	C	T	rs197940092	225	173	398	0.565327	183	250	433	0.422633	0.142694	0.010486	0.0324683	0.00148636	0.00588046	5.32209e-05	0.00093054	ENSRNOG00000003399	Hnrnph1
nac	8	122775169	G	A	rs198535852	150	125	275	0.545455	89	132	221	0.402715	0.14274	0.147691	0.25732	0.00461481	0.013374	0.00212808	0.0149423	ENSRNOG00000010434	Dync1li1
nac	9	16900953	T	C	9_16900953_T_C	120	60	180	0.666667	88	80	168	0.52381	0.142857	9.14459e-06	4.61317e-05	0.589287	0.717652	0.00915135	0.041331	ENSRNOG00000018416	Ttbk1
nash	8	117232751	A	G	8_117232751_A_G	161	108	269	0.598513	113	135	248	0.455645	0.142868	0.00147526	0.0051025	0.182253	0.297174	0.00155908	0.0118593	ENSRNOG00000047867	Klhdc8b
nash	8	32561122	C	T	rs106781711	164	87	251	0.653386	100	96	196	0.510204	0.143182	1.34252e-06	7.35806e-06	0.830393	0.905857	0.00309783	0.0195409	ENSRNOG00000008278	Nfrkb
nac	4	182043497	G	A	rs13450223	124	40	164	0.756098	87	55	142	0.612676	0.143422	3.34143e-11	2.41234e-10	0.00904325	0.0241912	0.00987087	0.0437476	ENSRNOG00000001847	Ccdc91
nash	3	152647856	T	C	rs198275205	89	131	220	0.404545	55	156	211	0.260664	0.143882	0.00558401	0.0165404	2.18708e-12	1.68339e-11	0.00218693	0.0152778	ENSRNOG00000020086	Aar2
nash	3	152647856	T	C	rs198275205	89	131	220	0.404545	55	156	211	0.260664	0.143882	0.00558401	0.0165404	2.18708e-12	1.68339e-11	0.00218693	0.0152778	ENSRNOG00000020086	Aar2
vta	9	37907840	G	A	9_37907840_G_A	33	74	107	0.308411	24	122	146	0.164384	0.144028	9.18203e-05	0.000486185	5.32713e-17	5.56441e-16	0.0105672	0.0458036	ENSRNOG00000012207	Dst
nac	8	32561122	C	T	rs106781711	136	67	206	0.660194	96	90	186	0.516129	0.144065	4.97447e-06	2.59699e-05	0.714011	0.822426	0.00518943	0.0283172	ENSRNOG00000008278	Nfrkb
nash	20	41084518	T	C	rs106584029	350	230	580	0.603448	202	238	440	0.459091	0.144357	7.11903e-07	3.97687e-06	0.0950928	0.177355	6.21619e-06	0.000152807	ENSRNOG00000000549	Tspyl1
vta	10	90232926	G	A	rs13452449	109	86	195	0.558974	97	137	234	0.41453	0.144444	0.114922	0.224328	0.0106325	0.0326696	0.00391794	0.0231717	ENSRNOG00000020916	Tmub2
nash	10	62692212	C	T	rs107155662	140	116	256	0.546875	111	165	276	0.402174	0.144701	0.150435	0.260045	0.00137817	0.00467326	0.00113955	0.00942463	ENSRNOG00000014496	Coro6
nash	14	84336943	T	C	rs8173004	111	62	173	0.641618	80	81	161	0.496894	0.144724	0.00024099	0.000999879	1	1	0.0104584	0.0454112	ENSRNOG00000004672	Sec14l2
vta	6	127333584	A	G	rs63956392	107	129	236	0.45339	75	168	243	0.308642	0.144748	0.171499	0.302635	2.3136e-09	1.77721e-08	0.00153009	0.011761	ENSRNOG00000009263	Ifi27
nash	3	123714622	T	A	3_123714622_T_A	122	70	192	0.635417	128	133	261	0.490421	0.144995	0.0002146	0.000895874	0.804506	0.888334	0.00296836	0.0189359	ENSRNOG00000021247	Spef1
nash	18	71465459	G	A	18_71465459_G_A	134	80	214	0.626168	89	96	185	0.481081	0.145087	0.000272106	0.00111532	0.659237	0.776112	0.00496003	0.0275252	ENSRNOG00000018342	Ctif
nac	9	53007230	T	G	rs105564993	84	85	169	0.497041	57	105	162	0.351852	0.14519	1	1	0.000201259	0.000789463	0.010493	0.0455297	ENSRNOG00000003942	Asnsd1
nac	19	25737559	G	A	rs199070207	152	95	247	0.615385	126	142	268	0.470149	0.145235	0.000346867	0.00137975	0.35955	0.499867	0.00130365	0.0104343	ENSRNOG00000052707	Cacna1a
vta	5	173599147	G	A	rs197289815	94	80	174	0.54023	62	95	157	0.394904	0.145325	0.324373	0.488271	0.010423	0.0321432	0.0112583	0.0478958	ENSRNOG00000020205	Agrn
nash	1	4753529	C	T	rs105570015	174	141	315	0.552381	131	191	322	0.406832	0.145549	0.0712201	0.14425	0.000979355	0.0034208	0.000321605	0.00373324	ENSRNOG00000014290	Grm1
vta	5	79238383	C	A	5_79238383_C_A	228	173	401	0.568579	211	288	499	0.422846	0.145733	0.00693044	0.0227846	0.000653723	0.00280944	1.86723e-05	0.000386974	ENSRNOG00000001700	Whrn
nash	4	171826000	C	T	4_171826000_C_T	117	60	177	0.661017	85	80	165	0.515152	0.145865	2.19953e-05	0.000105225	0.755606	0.851222	0.00850718	0.0393913	ENSRNOG00000007570	Dera
vta	1	48565349	G	A	1_48565349_G_A	125	68	193	0.647668	148	147	295	0.501695	0.145973	4.94205e-05	0.000275179	1	1	0.00205129	0.0145098	ENSRNOG00000017412	AABR07001512.1
nac	6	60782136	G	A	6_60782136_G_A	103	60	163	0.631902	86	91	177	0.485876	0.146026	0.000944293	0.0034306	0.763774	0.860962	0.00937616	0.0420074	ENSRNOG00000004823	Dock4
nac	7	82368671	A	G	7_82368671_A_G	305	30	335	0.910448	350	108	458	0.764192	0.146256	1.76618e-58	4.28971e-57	7.46486e-31	8.4891e-30	1.35604e-07	4.82345e-06	ENSRNOG00000005123	Emc2
nash	1	101797178	A	C	1_101797178_A_C	152	60	212	0.716981	105	79	184	0.570652	0.146329	2.1491e-10	1.49554e-09	0.0650326	0.130701	0.00331083	0.0204583	ENSRNOG00000021051	Cyth2
vta	7	139450485	C	T	rs198914336	101	0	101	1	134	23	157	0.853503	0.146497	7.88861e-31	1.37789e-29	2.99799e-20	3.42006e-19	0.000140886	0.00201958	ENSRNOG00000053269	Tmem106c
nash	5	19308820	C	G	5_19308820_C_G	126	51	177	0.711864	113	87	200	0.565	0.146864	1.64201e-08	1.0338e-07	0.0768376	0.150201	0.00441114	0.0252583	ENSRNOG00000009137	Ubxn2b
nash	8	21514883	A	G	rs199024677	98	98	196	0.5	72	132	204	0.352941	0.147059	1	1	3.19941e-05	0.000148599	0.00406499	0.0238739	ENSRNOG00000034037	Zfp266
vta	12	11232898	T	C	rs105936114	76	69	145	0.524138	69	114	183	0.377049	0.147089	0.618445	0.769538	0.00108669	0.00448035	0.010712	0.0461731	ENSRNOG00000000987	Ptcd1
vta	12	11232898	T	C	rs105936114	76	69	145	0.524138	69	114	183	0.377049	0.147089	0.618445	0.769538	0.00108669	0.00448035	0.010712	0.0461731	ENSRNOG00000000987	Ptcd1
vta	19	50357919	G	A	19_50357919_G_A	99	111	210	0.471429	82	171	253	0.324111	0.147318	0.447887	0.61393	2.28403e-08	1.67066e-07	0.00169853	0.0126522	ENSRNOG00000050087	Mphosph6
nac	6	43493227	A	C	rs8145880	269	93	365	0.736986	125	87	212	0.589623	0.147364	4.21906e-20	3.92228e-19	0.0108753	0.0283075	0.000351179	0.00397768	ENSRNOG00000051650	Ywhaq
vta	3	127531799	G	C	rs106715741	88	51	139	0.633094	118	125	243	0.485597	0.147497	0.0021471	0.00837647	0.700395	0.820229	0.0074546	0.0360287	ENSRNOG00000024852	Tmx4
nac	18	292498	C	A	rs106668203	150	84	234	0.641026	114	117	231	0.493506	0.147519	1.90503e-05	9.2112e-05	0.895345	0.952205	0.00182698	0.013283	ENSRNOG00000002697	Mtmr1
nac	18	292498	C	A	rs106668203	150	84	234	0.641026	114	117	231	0.493506	0.147519	1.90503e-05	9.2112e-05	0.895345	0.952205	0.00182698	0.013283	ENSRNOG00000002697	Mtmr1
nash	15	109308226	T	C	rs106188315	190	88	278	0.683453	127	107	237	0.535865	0.147588	9.02825e-10	6.08976e-09	0.298647	0.436348	0.000835749	0.00763991	ENSRNOG00000027040	Ggact
vta	3	21814830	A	C	rs106385005	132	86	218	0.605505	136	161	297	0.457912	0.147592	0.00223124	0.00862084	0.163624	0.298558	0.00126744	0.0102504	ENSRNOG00000009402	Rabgap1
nac	1	7323800	T	C	rs8165467	84	78	162	0.518519	86	146	232	0.37069	0.147829	0.694567	0.801802	9.88104e-05	0.000407864	0.00492676	0.0274155	ENSRNOG00000015217	Ltv1
nac	20	40769761	A	G	rs8148159	121	117	238	0.508403	49	87	136	0.360294	0.148109	0.845866	0.918495	0.00141864	0.004633	0.00783186	0.0370521	ENSRNOG00000000814	Fabp7
nash	16	717903	C	A	16_717903_C_A	110	110	220	0.5	95	175	270	0.351852	0.148148	1	1	1.28756e-06	6.99552e-06	0.00130631	0.0104488	ENSRNOG00000010008	Polr3a
nash	3	92501819	A	C	rs13455455	147	154	301	0.488372	101	196	297	0.340067	0.148305	0.729531	0.833398	3.79549e-08	2.36759e-07	0.000321291	0.00373324	ENSRNOG00000005348	Pamr1
nash	7	143716406	G	A	rs107195087	93	100	193	0.481865	57	114	171	0.333333	0.148532	0.665933	0.784243	1.55961e-05	7.52763e-05	0.00566253	0.0301061	ENSRNOG00000010588	Tns2
nac	16	6630840	C	T	rs105381456	280	72	352	0.795455	161	88	249	0.646586	0.148868	4.34899e-30	5.07959e-29	4.34757e-06	2.19473e-05	7.07188e-05	0.00117524	ENSRNOG00000016064	Tkt
nac	17	18671112	A	C	rs8161870	95	50	145	0.655172	81	79	160	0.50625	0.148922	0.000232466	0.000953655	0.93702	0.978787	0.0119699	0.0497956	ENSRNOG00000046547	Rbm24
vta	7	130447790	T	C	rs13449783	193	0	193	1	200	35	235	0.851064	0.148936	1.59309e-58	7.84342e-57	2.86311e-29	4.17756e-28	6.03361e-08	2.33337e-06	ENSRNOG00000012953	Arsa
nac	1	2784787	G	A	rs198631254	84	96	180	0.466667	54	116	170	0.317647	0.14902	0.412351	0.560213	2.25875e-06	1.1767e-05	0.00611039	0.031501	ENSRNOG00000013160	Sash1
nash	20	6422683	G	A	rs66301395	270	199	469	0.575693	186	250	436	0.426606	0.149087	0.00120468	0.00424854	0.00251226	0.00797955	1.00705e-05	0.000227715	ENSRNOG00000000522	Cpne5
nash	20	50269625	T	C	rs106693665	154	126	280	0.55	99	148	247	0.40081	0.14919	0.106456	0.198914	0.00219229	0.0070542	0.000857552	0.0077862	ENSRNOG00000051061	Prep
nac	3	60051696	G	A	rs105435175	171	105	276	0.619565	158	178	336	0.470238	0.149327	8.50199e-05	0.000374998	0.299944	0.433089	0.000311775	0.0036582	ENSRNOG00000018485	Gpr155
nac	3	60051696	G	A	rs105435175	171	105	276	0.619565	158	178	336	0.470238	0.149327	8.50199e-05	0.000374998	0.299944	0.433089	0.000311775	0.0036582	ENSRNOG00000018485	Gpr155
nash	3	11657882	A	G	rs8144672	249	175	424	0.587264	194	249	443	0.437923	0.149341	0.000380371	0.00150226	0.0102191	0.0271441	1.49539e-05	0.000323975	ENSRNOG00000049056	AABR07051450.1
vta	20	40773215	T	A	20_40773215_T_A	430	185	615	0.699187	425	348	773	0.549806	0.149381	1.96823e-23	2.65128e-22	0.00622962	0.0205032	1.81604e-08	7.85517e-07	ENSRNOG00000000814	Fabp7
nash	4	56171391	G	T	rs199044174	177	193	377	0.469496	112	235	350	0.32	0.149496	0.257161	0.394899	1.43448e-11	1.06772e-10	5.35433e-05	0.000933548	ENSRNOG00000031173	Snd1
nash	4	56171391	G	T	rs199044174	177	193	377	0.469496	112	235	350	0.32	0.149496	0.257161	0.394899	1.43448e-11	1.06772e-10	5.35433e-05	0.000933548	ENSRNOG00000031173	Snd1
vta	7	35542977	T	C	rs105259913	105	92	197	0.532995	92	148	240	0.383333	0.149662	0.392626	0.559026	0.000364111	0.00166872	0.0024294	0.016598	ENSRNOG00000007713	Tmcc3
vta	15	108838002	C	T	rs107056112	180	82	262	0.687023	137	118	255	0.537255	0.149768	1.33798e-09	1.12983e-08	0.259615	0.419118	0.000660577	0.00638661	ENSRNOG00000014075	Clybl
nash	1	199692200	A	G	1_199692200_A_G	84	89	173	0.485549	49	97	146	0.335616	0.149933	0.761143	0.858888	8.76871e-05	0.000379308	0.0095443	0.0426044	ENSRNOG00000020144	RGD1310127
vta	1	177407795	A	G	1_177407795_A_G	104	70	174	0.597701	90	111	201	0.447761	0.14994	0.0121382	0.0366671	0.158165	0.292337	0.00520331	0.0283666	ENSRNOG00000015713	Parva
nac	3	79718025	T	A	3_79718025_T_A	157	17	174	0.902299	164	54	218	0.752294	0.150005	1.44012e-29	1.65051e-28	4.38429e-14	3.45051e-13	0.000215995	0.00279018	ENSRNOG00000009140	C1qtnf4
nac	2	11819958	A	C	rs13451047	101	83	184	0.548913	69	104	173	0.398844	0.150069	0.209996	0.337937	0.00953802	0.0252343	0.00630806	0.0320804	ENSRNOG00000033134	Mef2c
nac	2	11819958	A	C	rs13451047	101	83	184	0.548913	69	104	173	0.398844	0.150069	0.209996	0.337937	0.00953802	0.0252343	0.00630806	0.0320804	ENSRNOG00000033134	Mef2c
nac	2	11819958	A	C	rs13451047	101	83	184	0.548913	69	104	173	0.398844	0.150069	0.209996	0.337937	0.00953802	0.0252343	0.00630806	0.0320804	ENSRNOG00000033134	Mef2c
nac	2	11819958	A	C	rs13451047	101	83	184	0.548913	69	104	173	0.398844	0.150069	0.209996	0.337937	0.00953802	0.0252343	0.00630806	0.0320804	ENSRNOG00000033134	Mef2c
nac	2	11819958	A	C	rs13451047	101	83	184	0.548913	69	104	173	0.398844	0.150069	0.209996	0.337937	0.00953802	0.0252343	0.00630806	0.0320804	ENSRNOG00000033134	Mef2c
nash	4	177001590	T	C	rs197140062	104	63	167	0.622754	69	77	146	0.472603	0.150152	0.00187833	0.00631654	0.562521	0.693278	0.0107295	0.046203	ENSRNOG00000013816	Cmas
nash	12	17710923	T	C	rs107261861	276	57	333	0.828829	171	81	252	0.678571	0.150257	1.31442e-35	1.71762e-34	1.46502e-08	9.4206e-08	3.46596e-05	0.000646043	ENSRNOG00000028733	Prkar1b
nac	20	5416947	G	T	20_5416947_G_T	304	59	363	0.837466	202	92	294	0.687075	0.150391	7.00881e-41	1.04491e-39	1.26089e-10	8.64356e-10	8.09789e-06	0.000190392	ENSRNOG00000038999	RT1-A1
nac	20	5416947	G	T	20_5416947_G_T	304	59	363	0.837466	202	92	294	0.687075	0.150391	7.00881e-41	1.04491e-39	1.26089e-10	8.64356e-10	8.09789e-06	0.000190392	ENSRNOG00000038999	RT1-A1
nac	20	5416947	G	T	20_5416947_G_T	304	59	363	0.837466	202	92	294	0.687075	0.150391	7.00881e-41	1.04491e-39	1.26089e-10	8.64356e-10	8.09789e-06	0.000190392	ENSRNOG00000038999	RT1-A1
nash	20	5432253	C	T	20_5432253_C_T	424	50	474	0.894515	273	94	367	0.743869	0.150646	6.44478e-75	2.80124e-73	2.33379e-21	2.19296e-20	1.52096e-08	6.71927e-07	ENSRNOG00000000470	Vps52
nac	10	64866978	A	T	10_64866978_A_T	687	11	698	0.984241	611	122	733	0.833561	0.15068	6.85397e-187	1.6758e-184	4.50221e-79	1.70225e-77	2.43669e-22	2.82702e-20	ENSRNOG00000009350	Sez6
nash	7	12041572	T	C	rs8156499	99	79	178	0.55618	77	113	190	0.405263	0.150917	0.154217	0.265454	0.0109182	0.0287289	0.00524043	0.0285078	ENSRNOG00000017916	Rexo1
nash	16	81119973	T	C	16_81119973_T_C	77	82	159	0.484277	56	112	168	0.333333	0.150943	0.751191	0.850373	1.86388e-05	8.92729e-05	0.00770735	0.0366166	ENSRNOG00000019222	Tfdp1
vta	20	40773231	C	T	20_40773231_C_T	404	190	594	0.680135	383	337	724	0.529006	0.151129	9.87652e-19	1.14849e-17	0.127513	0.247489	3.59966e-08	1.43686e-06	ENSRNOG00000000814	Fabp7
nac	1	43563920	A	G	rs13450746	126	142	268	0.470149	81	173	254	0.318898	0.151252	0.35955	0.505617	7.8342e-09	4.94951e-08	0.000578835	0.00586584	ENSRNOG00000018191,ENSRNOG00000059866	Oprm1,AABR07001432.1
nac	5	61711241	A	G	rs13454190	165	114	279	0.591398	147	187	334	0.44012	0.151278	0.00269429	0.00874453	0.0326888	0.0719604	0.000262399	0.00324122	ENSRNOG00000009724,ENSRNOG00000009761	Tstd2,Tmod1
nac	10	65791162	C	T	rs8148265	234	146	380	0.615789	170	196	366	0.464481	0.151309	7.39876e-06	3.78451e-05	0.191219	0.305509	4.64481e-05	0.000827072	ENSRNOG00000009069	Tnfaip1
nac	3	161303963	T	C	rs64376067	765	504	1269	0.602837	533	648	1181	0.451312	0.151524	2.40525e-13	1.86694e-12	0.000901425	0.00309693	8.13752e-14	6.3137e-12	ENSRNOG00000015857	Ctsa
nac	7	116748560	T	C	rs8163222	91	46	137	0.664234	81	77	158	0.512658	0.151575	0.000150419	0.000637757	0.811457	0.893431	0.0119038	0.0496886	ENSRNOG00000007597	Rhpn1
vta	20	30340879	C	T	rs107022075	216	128	344	0.627907	218	240	458	0.475983	0.151924	2.41519e-06	1.60485e-05	0.326465	0.489523	2.64968e-05	0.000513955	ENSRNOG00000000567	Unc5b
nash	7	24652053	G	A	rs8151471	159	91	250	0.636	120	128	248	0.483871	0.152129	2.02563e-05	9.74797e-05	0.656768	0.773878	0.000870015	0.00786625	ENSRNOG00000006987	Tmem263
vta	7	116950221	A	T	rs106895129	134	46	182	0.736264	139	99	238	0.584034	0.15223	1.34338e-10	1.19303e-09	0.0113152	0.034503	0.00170103	0.0126522	ENSRNOG00000054724	Pycr3
nash	16	14329168	C	T	rs8155663	117	66	183	0.639344	94	99	193	0.487047	0.152298	0.000200797	0.000840411	0.773491	0.865254	0.00409823	0.0240092	ENSRNOG00000013330	Cdhr1
nac	6	108147990	A	G	rs8162967	94	90	184	0.51087	62	111	173	0.358382	0.152488	0.82504	0.903909	0.00024099	0.000925476	0.00517057	0.0282664	ENSRNOG00000011376,ENSRNOG00000011419	Bbof1,Aldh6a1
nash	2	11819958	A	C	rs13451047	94	80	174	0.54023	69	109	178	0.38764	0.152589	0.324373	0.469798	0.00334971	0.0102858	0.00571696	0.030213	ENSRNOG00000033134	Mef2c
nash	2	11819958	A	C	rs13451047	94	80	174	0.54023	69	109	178	0.38764	0.152589	0.324373	0.469798	0.00334971	0.0102858	0.00571696	0.030213	ENSRNOG00000033134	Mef2c
nash	2	11819958	A	C	rs13451047	94	80	174	0.54023	69	109	178	0.38764	0.152589	0.324373	0.469798	0.00334971	0.0102858	0.00571696	0.030213	ENSRNOG00000033134	Mef2c
nash	2	11819958	A	C	rs13451047	94	80	174	0.54023	69	109	178	0.38764	0.152589	0.324373	0.469798	0.00334971	0.0102858	0.00571696	0.030213	ENSRNOG00000033134	Mef2c
nash	2	11819958	A	C	rs13451047	94	80	174	0.54023	69	109	178	0.38764	0.152589	0.324373	0.469798	0.00334971	0.0102858	0.00571696	0.030213	ENSRNOG00000033134	Mef2c
nash	4	78453210	A	G	4_78453210_A_G	85	95	180	0.472222	54	115	169	0.319527	0.152696	0.502445	0.643029	3.10365e-06	1.62124e-05	0.00506813	0.0279253	ENSRNOG00000008465	Tmem176b
nash	4	145275272	G	C	4_145275272_G_C	167	5	172	0.97093	108	24	132	0.818182	0.152748	4.07285e-43	6.82559e-42	6.38467e-14	5.12286e-13	1.73362e-05	0.000365384	ENSRNOG00000008142	Brpf1
nac	19	26003324	T	G	19_26003324_T_G	212	67	279	0.759857	139	90	229	0.606987	0.15287	1.0381e-18	9.35441e-18	0.00145981	0.00475266	0.00030211	0.00358847	ENSRNOG00000003307	Gcdh
vta	1	143702266	A	T	rs105523390	172	135	307	0.560261	125	182	307	0.407166	0.153094	0.0397408	0.0976538	0.00135448	0.00542242	0.000203373	0.00267161	ENSRNOG00000019662	Tm6sf1
vta	1	143702266	A	T	rs105523390	172	135	307	0.560261	125	182	307	0.407166	0.153094	0.0397408	0.0976538	0.00135448	0.00542242	0.000203373	0.00267161	ENSRNOG00000019662	Tm6sf1
nash	9	46781831	T	C	rs13451683	104	97	201	0.517413	59	103	162	0.364198	0.153215	0.67225	0.788577	0.000681364	0.00246687	0.00493407	0.0274424	ENSRNOG00000014013	Map4k4
vta	19	58236587	C	T	rs8161685	125	103	228	0.548246	126	193	319	0.394984	0.153261	0.164155	0.294303	0.000209151	0.00100162	0.000541112	0.00554824	ENSRNOG00000019791	Sipa1l2
nash	17	9437978	G	A	rs199008256	144	114	258	0.55814	117	172	289	0.404844	0.153295	0.0707962	0.14393	0.00144803	0.00488162	0.000469614	0.00494889	ENSRNOG00000000133	Txndc15
nash	16	83396008	A	G	16_83396008_A_G	74	62	136	0.544118	68	106	174	0.390805	0.153313	0.345593	0.489369	0.00488778	0.0143474	0.0100644	0.0443046	ENSRNOG00000023972	Col4a2
nash	20	3791718	A	T	20_3791718_A_T	217	13	230	0.943478	143	38	181	0.790055	0.153423	7.06073e-49	1.50629e-47	1.59242e-15	1.32073e-14	5.81819e-06	0.000145034	ENSRNOG00000047706,ENSRNOG00000059770	LOC103690108,AABR07044383.1
nash	20	3791718	A	T	20_3791718_A_T	217	13	230	0.943478	143	38	181	0.790055	0.153423	7.06073e-49	1.50629e-47	1.59242e-15	1.32073e-14	5.81819e-06	0.000145034	ENSRNOG00000047706,ENSRNOG00000059770	LOC103690108,AABR07044383.1
nac	19	51970881	T	G	rs13450454	257	146	403	0.637717	182	194	376	0.484043	0.153675	3.52173e-08	2.22114e-07	0.570581	0.700886	2.14418e-05	0.000429321	ENSRNOG00000014371	Cdh13
nac	19	51970881	T	G	rs13450454	257	146	403	0.637717	182	194	376	0.484043	0.153675	3.52173e-08	2.22114e-07	0.570581	0.700886	2.14418e-05	0.000429321	ENSRNOG00000014371	Cdh13
nash	6	21743130	T	C	rs8162408	138	74	212	0.650943	90	91	181	0.497238	0.153706	1.31253e-05	6.44996e-05	1	1	0.00293108	0.0187559	ENSRNOG00000042932	Ttc27
nac	3	171868359	C	T	3_171868359_C_T	248	154	402	0.616915	119	138	257	0.463035	0.15388	3.18466e-06	1.69517e-05	0.261479	0.389827	0.000145712	0.00206173	ENSRNOG00000005331	Vapb
nash	8	5217238	T	C	rs198368686	132	107	239	0.552301	78	118	196	0.397959	0.154342	0.120377	0.219377	0.00520872	0.0151418	0.00187863	0.0135118	ENSRNOG00000032070	Dync2h1
nash	8	94856619	A	C	8_94856619_A_C	115	58	173	0.66474	74	71	145	0.510345	0.154395	1.75379e-05	8.49004e-05	0.868159	0.931353	0.00740468	0.0358509	ENSRNOG00000010545	Mrap2
nash	8	94856619	A	C	8_94856619_A_C	115	58	173	0.66474	74	71	145	0.510345	0.154395	1.75379e-05	8.49004e-05	0.868159	0.931353	0.00740468	0.0358509	ENSRNOG00000010545	Mrap2
vta	4	22340298	G	A	rs198989555	89	78	167	0.532934	67	110	177	0.378531	0.154403	0.439129	0.606269	0.00152169	0.00599323	0.00566342	0.0301061	ENSRNOG00000008012	Abcb4
nac	13	68717775	G	A	13_68717775_G_A	60	155	215	0.27907	38	267	305	0.12459	0.15448	7.12446e-11	5.09833e-10	1.55973e-43	2.55942e-42	1.54652e-05	0.000331579	ENSRNOG00000002618	Ivns1abp
vta	9	8817579	A	C	9_8817579_A_C	260	0	260	1	251	46	297	0.845118	0.154882	1.07952e-78	8.41527e-77	2.46078e-35	4.35238e-34	9.73512e-11	5.86659e-09	ENSRNOG00000049194	AABR07066435.1
nash	8	119744484	A	T	8_119744484_A_T	136	67	203	0.669951	120	113	233	0.515021	0.154929	1.45609e-06	7.94305e-06	0.694354	0.803607	0.00147262	0.0114539	ENSRNOG00000033026	Dclk3
nash	13	25752340	C	A	rs105676645	230	161	391	0.588235	201	263	464	0.43319	0.155046	0.000566995	0.00216262	0.00457618	0.0135848	8.64563e-06	0.000200496	ENSRNOG00000015508	Relch
vta	10	39463709	T	C	rs8156082	131	132	263	0.498099	98	188	286	0.342657	0.155442	1	1	1.12597e-07	7.91942e-07	0.000314171	0.00367589	ENSRNOG00000033663	P4ha2
vta	10	39463709	T	C	rs8156082	131	132	263	0.498099	98	188	286	0.342657	0.155442	1	1	1.12597e-07	7.91942e-07	0.000314171	0.00367589	ENSRNOG00000033663	P4ha2
vta	20	14288398	A	G	20_14288398_A_G	105	84	189	0.555556	84	126	210	0.4	0.155556	0.145531	0.267399	0.00455053	0.0155294	0.00263999	0.0175726	ENSRNOG00000001303	Specc1l
vta	5	154308484	G	A	5_154308484_G_A	64	74	138	0.463768	52	117	169	0.307692	0.156076	0.443715	0.610398	6.27219e-07	4.14161e-06	0.00720134	0.0351749	ENSRNOG00000009422	Hmgcl
nac	7	25738774	A	G	7_25738774_A_G	154	154	308	0.5	87	166	253	0.343874	0.156126	1	1	7.71711e-07	4.21482e-06	0.000281836	0.0034234	ENSRNOG00000060879	LOC100910996
nac	20	8367935	T	C	rs13449864	235	194	429	0.547786	178	277	455	0.391209	0.156577	0.0533293	0.113514	3.99734e-06	2.02629e-05	4.30773e-06	0.000110874	ENSRNOG00000000532	Cmtr1
nash	20	3793198	A	C	rs8154379	176	50	226	0.778761	135	82	217	0.62212	0.156641	1.21756e-17	1.04945e-16	0.000391339	0.00149334	0.000465955	0.00492286	ENSRNOG00000047706,ENSRNOG00000059770	LOC103690108,AABR07044383.1
vta	2	22309003	G	T	rs106135074	159	118	277	0.574007	159	222	381	0.417323	0.156684	0.016091	0.046378	0.00145893	0.00578555	9.94677e-05	0.00156105	ENSRNOG00000024039	Serinc5
nash	8	61157394	C	T	8_61157394_C_T	229	181	410	0.558537	184	274	458	0.401747	0.15679	0.0201661	0.050687	3.03002e-05	0.000141054	5.37505e-06	0.000136175	ENSRNOG00000016905	Hmg20a
nash	15	104115636	A	T	rs8163351	130	91	227	0.572687	91	118	219	0.415525	0.157162	0.0334476	0.0780316	0.0147995	0.0375321	0.0012644	0.0102456	ENSRNOG00000010085	Cldn10
nash	15	104115636	A	T	rs8163351	130	91	227	0.572687	91	118	219	0.415525	0.157162	0.0334476	0.0780316	0.0147995	0.0375321	0.0012644	0.0102456	ENSRNOG00000010085	Cldn10
nash	15	104115636	A	T	rs8163351	130	91	227	0.572687	91	118	219	0.415525	0.157162	0.0334476	0.0780316	0.0147995	0.0375321	0.0012644	0.0102456	ENSRNOG00000010085	Cldn10
nac	8	57668174	G	A	rs106336512	73	58	131	0.557252	70	105	175	0.4	0.157252	0.221116	0.350299	0.00996304	0.026212	0.0089948	0.0408432	ENSRNOG00000012500	Ddx10
vta	2	211476209	C	T	rs8159210	89	47	136	0.654412	87	88	175	0.497143	0.157269	0.000398566	0.00185286	1	1	0.00780288	0.0369572	ENSRNOG00000020360	Clcc1
nac	8	50604945	T	C	8_50604945_T_C	178	105	283	0.628975	150	168	318	0.471698	0.157277	1.69027e-05	8.24345e-05	0.340444	0.479392	0.000154758	0.00214678	ENSRNOG00000038864,ENSRNOG00000038867	AC135409.1,LOC500990
nac	3	122945522	A	C	rs106435873	79	49	128	0.617188	86	101	187	0.459893	0.157294	0.0100901	0.0280452	0.30593	0.439654	0.00852443	0.0393993	ENSRNOG00000021221	Pced1a
nash	8	132029912	C	T	8_132029912_C_T	84	47	131	0.641221	75	80	155	0.483871	0.15735	0.00155817	0.00535736	0.748111	0.845356	0.010804	0.0464568	ENSRNOG00000004135	RGD1311745
nash	8	132029912	C	T	8_132029912_C_T	84	47	131	0.641221	75	80	155	0.483871	0.15735	0.00155817	0.00535736	0.748111	0.845356	0.010804	0.0464568	ENSRNOG00000004135	RGD1311745
nash	13	26389929	G	A	rs106708071	93	84	177	0.525424	68	117	185	0.367568	0.157856	0.547751	0.685363	0.000388619	0.00148365	0.0035524	0.0216068	ENSRNOG00000002821	Phlpp1
nash	3	112801984	G	A	3_112801984_G_A	117	60	177	0.661017	82	81	163	0.503067	0.157949	2.19953e-05	0.000105225	1	1	0.00446785	0.0255241	ENSRNOG00000037207	Ubr1
vta	7	143883199	A	G	rs105160498	101	63	164	0.615854	70	83	153	0.457516	0.158337	0.00372925	0.0134367	0.331993	0.494699	0.00665825	0.0332618	ENSRNOG00000012832	Mfsd5
vta	7	143883199	A	G	rs105160498	101	63	164	0.615854	70	83	153	0.457516	0.158337	0.00372925	0.0134367	0.331993	0.494699	0.00665825	0.0332618	ENSRNOG00000012832	Mfsd5
vta	9	17847764	A	T	rs106927967	473	233	725	0.652414	375	384	759	0.494071	0.158343	1.80307e-16	1.95367e-15	0.771547	0.87637	1.00311e-09	5.27653e-08	ENSRNOG00000019961	Tcte1
nash	5	159470009	G	A	rs105718807	195	198	393	0.496183	102	200	302	0.337748	0.158435	0.919657	0.9686	1.80214e-08	1.14884e-07	3.99234e-05	0.000729597	ENSRNOG00000007574	Padi2
nac	14	37458137	C	G	14_37458137_C_G	268	8	276	0.971014	208	45	256	0.8125	0.158514	1.27968e-68	4.38618e-67	6.41178e-25	6.47802e-24	6.20412e-09	2.95088e-07	ENSRNOG00000002205	Ociad1
vta	1	125174434	G	A	rs105735523	118	77	195	0.605128	121	150	271	0.446494	0.158634	0.00406063	0.0144064	0.0887796	0.187468	0.00101705	0.00869537	ENSRNOG00000016090	Mtmr10
nash	20	30340784	T	C	rs106561867	81	75	156	0.519231	53	94	147	0.360544	0.158687	0.689054	0.801752	0.000906193	0.00318441	0.00772393	0.0366672	ENSRNOG00000000567	Unc5b
nash	3	176590898	G	A	rs199389470	133	112	245	0.542857	96	154	250	0.384	0.158857	0.20124	0.328516	0.000294958	0.00115706	0.000552476	0.00565877	ENSRNOG00000011624	Kcnq2
nac	6	136358150	A	C	6_136358150_A_C	1216	55	1271	0.956727	430	109	539	0.797774	0.158953	6.62928e-286	4.42053e-283	4.55248e-46	7.9129e-45	1.21558e-26	1.69553e-24	ENSRNOG00000011572	Klc1
nac	6	136358150	A	C	6_136358150_A_C	1216	55	1271	0.956727	430	109	539	0.797774	0.158953	6.62928e-286	4.42053e-283	4.55248e-46	7.9129e-45	1.21558e-26	1.69553e-24	ENSRNOG00000011572	Klc1
nac	6	136358150	A	C	6_136358150_A_C	1216	55	1271	0.956727	430	109	539	0.797774	0.158953	6.62928e-286	4.42053e-283	4.55248e-46	7.9129e-45	1.21558e-26	1.69553e-24	ENSRNOG00000011572	Klc1
nac	9	12581792	G	A	9_12581792_G_A	335	39	374	0.895722	288	103	391	0.736573	0.159149	8.128e-60	2.04876e-58	2.30317e-21	2.17144e-20	2.60071e-08	1.09441e-06	ENSRNOG00000047581	AABR07066700.1
nash	1	3861774	C	T	rs8152552	176	118	294	0.598639	123	157	280	0.439286	0.159354	0.00085635	0.00312266	0.0484011	0.102024	0.00018662	0.00249375	ENSRNOG00000013351	Stxbp5
nac	10	39717032	C	A	rs107206827	149	135	284	0.524648	107	186	293	0.365188	0.15946	0.44052	0.586215	4.58123e-06	2.30634e-05	0.000162836	0.00224108	ENSRNOG00000026745	Acsl6
nac	20	5378341	A	G	20_5378341_A_G	185	49	234	0.790598	142	83	225	0.631111	0.159487	8.86354e-20	8.15734e-19	0.000101432	0.000417978	0.000241995	0.00305919	ENSRNOG00000030712,ENSRNOG00000038999	RT1-A2,RT1-A1
nac	7	139450432	T	C	7_139450432_T_C	184	29	213	0.86385	181	76	257	0.70428	0.15957	9.20779e-29	1.04388e-27	4.72516e-11	3.29772e-10	5.74154e-05	0.000991239	ENSRNOG00000053269	Tmem106c
nash	20	5433695	T	C	rs196977206	114	99	213	0.535211	83	138	221	0.375566	0.159646	0.337442	0.482705	0.000262745	0.0010398	0.00118252	0.00970884	ENSRNOG00000000470	Vps52
nash	20	5433695	T	C	rs196977206	114	99	213	0.535211	83	138	221	0.375566	0.159646	0.337442	0.482705	0.000262745	0.0010398	0.00118252	0.00970884	ENSRNOG00000000470	Vps52
nac	1	21539840	G	C	rs105569277	107	72	179	0.597765	92	118	210	0.438095	0.15967	0.0108399	0.02988	0.0842539	0.159402	0.00237951	0.0163471	ENSRNOG00000013422	Med23
nash	8	104725119	A	G	rs13451901	106	109	215	0.493023	55	110	165	0.333333	0.15969	0.891547	0.947998	2.22782e-05	0.000105646	0.0025468	0.017136	ENSRNOG00000012480	Pxylp1
nac	20	6297190	T	C	rs8143523	322	179	501	0.642715	255	273	528	0.482955	0.15976	1.69438e-10	1.2008e-09	0.459435	0.598709	3.42517e-07	1.10246e-05	ENSRNOG00000000520	Srsf3
nac	16	73578710	A	T	rs8164747	355	160	515	0.68932	260	231	491	0.529532	0.159789	4.97838e-18	4.43161e-17	0.20632	0.325434	2.86019e-07	9.41815e-06	ENSRNOG00000017956	Golga7
nac	8	115623607	T	C	rs8158794	152	151	303	0.50165	124	239	363	0.341598	0.160052	1	1	1.60899e-09	1.05186e-08	4.19782e-05	0.000761051	ENSRNOG00000014201	Manf
vta	14	114141680	C	T	rs13450170	127	79	206	0.616505	89	106	195	0.45641	0.160095	0.00100984	0.00425729	0.251822	0.410155	0.00184512	0.0133637	ENSRNOG00000004621	Rtn4
nash	20	3793189	G	A	20_3793189_G_A	172	46	218	0.788991	122	72	194	0.628866	0.160125	2.60105e-18	2.26353e-17	0.00040686	0.00154315	0.000502518	0.00523783	ENSRNOG00000047706,ENSRNOG00000059770	LOC103690108,AABR07044383.1
vta	3	128970624	T	C	rs107406399	76	79	155	0.490323	70	142	212	0.330189	0.160134	0.872441	0.948977	8.57348e-07	5.57375e-06	0.00280926	0.0182681	ENSRNOG00000033119	Plcb4
vta	3	128970624	T	C	rs107406399	76	79	155	0.490323	70	142	212	0.330189	0.160134	0.872441	0.948977	8.57348e-07	5.57375e-06	0.00280926	0.0182681	ENSRNOG00000033119	Plcb4
nash	20	4615133	T	C	20_4615133_T_C	184	58	242	0.760331	138	92	230	0.6	0.160331	1.8587e-16	1.57043e-15	0.00292303	0.00912382	0.000272245	0.00332316	ENSRNOG00000032942	Neu1
nash	20	50269655	C	T	rs105118472	159	108	267	0.595506	107	139	246	0.434959	0.160546	0.00215469	0.00713663	0.0478788	0.10108	0.000389197	0.00432155	ENSRNOG00000051061	Prep
nac	10	81666469	T	C	rs8174220	200	155	355	0.56338	114	169	283	0.402827	0.160553	0.0194012	0.048903	0.00128693	0.0042521	7.80685e-05	0.00127687	ENSRNOG00000002693	Nme1
nac	16	70868478	C	T	16_70868478_C_T	119	68	187	0.636364	127	140	267	0.475655	0.160708	0.000235943	0.00096576	0.462777	0.601857	0.00101315	0.00867396	ENSRNOG00000014628	Pomk
nash	12	12878565	A	T	12_12878565_A_T	143	103	246	0.581301	74	102	176	0.420455	0.160846	0.0127401	0.0340631	0.0415249	0.089908	0.00157237	0.0119405	ENSRNOG00000001065	Cyth3
nash	10	90424418	C	G	rs198124760	152	119	271	0.560886	116	174	290	0.4	0.160886	0.0517114	0.111311	0.000787624	0.00281275	0.000193255	0.00255491	ENSRNOG00000021044	Gpatch8
nac	2	118973079	C	G	rs8166071	150	170	320	0.46875	92	207	299	0.307692	0.161058	0.28816	0.429365	2.46824e-11	1.7425e-10	5.79205e-05	0.000995273	ENSRNOG00000011057	Mfn1
vta	5	107325590	G	C	rs106302922	144	106	250	0.576	97	137	234	0.41453	0.16147	0.0190985	0.0537222	0.0106325	0.0326696	0.000541237	0.00554824	ENSRNOG00000006335	Klhl9
vta	19	38179027	T	G	rs8151203	65	70	135	0.481481	40	85	125	0.32	0.161481	0.730789	0.856539	7.02892e-05	0.000365062	0.0115736	0.0489189	ENSRNOG00000019943	Slc7a6
nac	7	140324614	A	G	7_140324614_A_G	585	154	891	0.656566	428	223	865	0.494798	0.161768	5.95534e-21	5.66568e-20	0.785634	0.876377	9.66854e-12	6.48785e-10	ENSRNOG00000054274	Cacnb3
nash	20	3793193	A	T	20_3793193_A_T	167	41	208	0.802885	125	70	195	0.641026	0.161859	3.07342e-19	2.73313e-18	9.99376e-05	0.000425953	0.000426247	0.00462942	ENSRNOG00000047706,ENSRNOG00000059770	LOC103690108,AABR07044383.1
nash	9	73446880	G	T	rs8154518	99	47	146	0.678082	80	75	155	0.516129	0.161953	2.01517e-05	9.70336e-05	0.748111	0.845356	0.00609132	0.0314549	ENSRNOG00000011841	Map2
nash	9	73446880	G	T	rs8154518	99	47	146	0.678082	80	75	155	0.516129	0.161953	2.01517e-05	9.70336e-05	0.748111	0.845356	0.00609132	0.0314549	ENSRNOG00000011841	Map2
nash	9	73446880	G	T	rs8154518	99	47	146	0.678082	80	75	155	0.516129	0.161953	2.01517e-05	9.70336e-05	0.748111	0.845356	0.00609132	0.0314549	ENSRNOG00000011841	Map2
nash	9	73446880	G	T	rs8154518	99	47	146	0.678082	80	75	155	0.516129	0.161953	2.01517e-05	9.70336e-05	0.748111	0.845356	0.00609132	0.0314549	ENSRNOG00000011841	Map2
vta	6	111120356	C	A	rs105911584	134	85	219	0.611872	112	137	249	0.449799	0.162073	0.00113194	0.00471074	0.128108	0.248375	0.000647702	0.00630633	ENSRNOG00000011334	Tmem63c
nash	8	22541082	A	G	rs13451780	93	62	155	0.6	67	86	153	0.437908	0.162092	0.0156936	0.0407793	0.145366	0.24895	0.00628087	0.0320208	ENSRNOG00000008037	Tmed1
nac	6	111186273	A	G	6_111186273_A_G	137	117	254	0.53937	83	137	220	0.377273	0.162097	0.233132	0.365312	0.000331275	0.00123283	0.000588693	0.00591265	ENSRNOG00000047708	Gstz1
nac	6	111186273	A	G	6_111186273_A_G	137	117	254	0.53937	83	137	220	0.377273	0.162097	0.233132	0.365312	0.000331275	0.00123283	0.000588693	0.00591265	ENSRNOG00000047708	Gstz1
vta	15	41529885	G	A	15_41529885_G_A	90	44	134	0.671642	135	130	265	0.509434	0.162208	8.74546e-05	0.000465705	0.805957	0.899914	0.00289265	0.0186252	ENSRNOG00000014509	Sacs
nac	20	5094844	T	C	rs198509813	158	179	337	0.468843	111	251	362	0.30663	0.162213	0.275925	0.415502	1.37394e-13	1.06644e-12	1.51447e-05	0.0003264	ENSRNOG00000056637	Abhd16a
nac	20	5094844	T	C	rs198509813	158	179	337	0.468843	111	251	362	0.30663	0.162213	0.275925	0.415502	1.37394e-13	1.06644e-12	1.51447e-05	0.0003264	ENSRNOG00000056637	Abhd16a
vta	3	11309713	A	G	rs106165175	264	37	301	0.877076	188	75	263	0.714829	0.162248	2.09834e-43	5.92817e-42	2.28671e-12	2.05682e-11	2.44597e-06	6.70292e-05	ENSRNOG00000022860	Swi5
nash	8	71746160	C	T	8_71746160_C_T	160	0	160	1	98	19	117	0.837607	0.162393	1.36846e-48	2.83745e-47	5.13955e-14	4.13198e-13	4.62932e-07	1.44396e-05	ENSRNOG00000017029	Snx1
nash	10	90932815	G	A	rs198635256	136	145	281	0.483986	100	211	311	0.321543	0.162442	0.63327	0.757835	2.9017e-10	2.04909e-09	7.91541e-05	0.00129122	ENSRNOG00000002818,ENSRNOG00000062197	Eftud2,AABR07030514.1
nash	10	90932815	G	A	rs198635256	136	145	281	0.483986	100	211	311	0.321543	0.162442	0.63327	0.757835	2.9017e-10	2.04909e-09	7.91541e-05	0.00129122	ENSRNOG00000002818,ENSRNOG00000062197	Eftud2,AABR07030514.1
vta	5	159930544	G	A	5_159930544_G_A	88	47	135	0.651852	90	94	184	0.48913	0.162721	0.000527335	0.00237795	0.82504	0.912389	0.00548248	0.0294885	ENSRNOG00000023008	Fam131c
nac	7	12793681	T	C	7_12793681_T_C	181	130	313	0.578275	76	107	183	0.415301	0.162974	0.00657268	0.0192227	0.0263067	0.0599998	0.000645083	0.00630328	ENSRNOG00000009760	Palm
vta	2	27983663	C	G	rs107098387	68	64	132	0.515152	57	105	162	0.351852	0.1633	0.794123	0.899929	0.000201259	0.000968784	0.00696468	0.0343285	ENSRNOG00000025285	Gfm2
vta	2	27983663	C	G	rs107098387	68	64	132	0.515152	57	105	162	0.351852	0.1633	0.794123	0.899929	0.000201259	0.000968784	0.00696468	0.0343285	ENSRNOG00000025285	Gfm2
nash	10	110426116	T	G	rs107544378	112	54	166	0.674699	90	86	176	0.511364	0.163335	7.92591e-06	4.02888e-05	0.821177	0.899411	0.00307479	0.0194351	ENSRNOG00000036666	Cybc1
nash	13	50150078	A	G	rs105834084	91	80	171	0.532164	52	89	141	0.368794	0.163369	0.444533	0.588176	0.00231311	0.00739612	0.00563699	0.0300204	ENSRNOG00000003031	Atp2b4
nac	10	94699137	T	C	rs13454440	133	55	188	0.707447	99	83	182	0.543956	0.163491	1.22032e-08	7.9143e-08	0.266142	0.395106	0.00166915	0.0125353	ENSRNOG00000013659	Tex2
nac	5	134729944	C	G	rs106814541	108	63	171	0.631579	88	100	188	0.468085	0.163494	0.000719329	0.00268513	0.422479	0.563331	0.00268809	0.01775	ENSRNOG00000010381	Mknk1
nac	5	134729944	C	G	rs106814541	108	63	171	0.631579	88	100	188	0.468085	0.163494	0.000719329	0.00268513	0.422479	0.563331	0.00268809	0.01775	ENSRNOG00000010381	Mknk1
nash	14	80914496	G	A	rs198646536	124	76	200	0.62	110	131	241	0.456432	0.163568	0.00084507	0.00308707	0.197535	0.315038	0.000866415	0.00784513	ENSRNOG00000009313	Lrpap1
nash	8	94757657	A	G	rs197544233	104	83	187	0.55615	73	113	186	0.392473	0.163677	0.143389	0.2508	0.00411824	0.0123929	0.00220211	0.0153406	ENSRNOG00000010024	Cyb5r4
nac	3	172175555	C	T	3_172175555_C_T	115	71	186	0.61828	75	90	165	0.454545	0.163734	0.00154663	0.00533357	0.275714	0.406239	0.0030243	0.0191941	ENSRNOG00000005281	Stx16
vta	7	122917935	T	G	7_122917935_T_G	66	57	123	0.536585	63	106	169	0.372781	0.163804	0.470851	0.636802	0.00116979	0.00475769	0.00772781	0.0366717	ENSRNOG00000024743	L3mbtl2
vta	4	44629490	G	C	rs106242858	126	106	232	0.543103	102	167	269	0.379182	0.163921	0.212156	0.356587	8.86562e-05	0.000454289	0.000338471	0.00387261	ENSRNOG00000056836	Cav1
nac	7	77835381	T	C	rs13449966	226	80	306	0.738562	158	117	275	0.574545	0.164017	2.76818e-17	2.42299e-16	0.0157077	0.0387671	4.46627e-05	0.000801218	ENSRNOG00000004697	Baalc
nash	6	80065991	A	T	rs106910975	85	54	139	0.611511	68	84	152	0.447368	0.164142	0.0106783	0.0293149	0.223613	0.348128	0.00728621	0.0354571	ENSRNOG00000004657	Sec23a
vta	7	77835381	T	C	rs13449966	192	102	294	0.653061	176	184	360	0.488889	0.164172	1.69438e-07	1.24585e-06	0.712233	0.828907	3.61177e-05	0.000668526	ENSRNOG00000004697	Baalc
vta	16	32062560	G	C	16_32062560_G_C	98	49	147	0.666667	115	114	229	0.502183	0.164483	6.51753e-05	0.000355613	1	1	0.00241385	0.0165099	ENSRNOG00000010358	Sh3rf1
nash	2	198763904	G	A	rs8164561	134	66	200	0.67	93	91	184	0.505435	0.164565	1.73759e-06	9.42798e-06	0.941259	0.979176	0.00150862	0.0116323	ENSRNOG00000021216	Pex11b
nac	7	2451041	A	G	7_2451041_A_G	129	48	177	0.728814	110	85	195	0.564103	0.164711	9.30368e-10	6.37185e-09	0.0854116	0.161053	0.00136459	0.0108243	ENSRNOG00000031993	Prim1
vta	14	106379901	C	T	rs8145091	894	454	1349	0.662713	844	851	1695	0.497935	0.164778	2.3701e-33	4.66212e-32	0.884135	0.947935	1.01077e-19	1.05443e-17	ENSRNOG00000008103	Mdh1
nac	10	38770851	C	T	rs198280232	159	110	269	0.591078	98	132	230	0.426087	0.164991	0.00335111	0.0106593	0.0293377	0.0657075	0.000335581	0.00385018	ENSRNOG00000006965	Aff4
vta	12	13043544	G	A	rs198408252	128	66	194	0.659794	132	135	267	0.494382	0.165412	1.00994e-05	6.23824e-05	0.902614	0.959725	0.00058024	0.00587529	ENSRNOG00000024605	Fam220a
nac	1	261367152	G	A	1_261367152_G_A	98	89	187	0.524064	71	127	198	0.358586	0.165478	0.558652	0.691311	8.39453e-05	0.000352657	0.00153855	0.0117878	ENSRNOG00000014828	Avpi1
nash	14	37458137	C	G	14_37458137_C_G	343	27	370	0.927027	198	62	260	0.761538	0.165489	6.87976e-71	2.83851e-69	9.59116e-18	8.34657e-17	8.65905e-09	4.01866e-07	ENSRNOG00000002205	Ociad1
vta	17	42157513	A	G	rs106378965	127	97	224	0.566964	124	185	309	0.401294	0.16567	0.0524236	0.121686	0.00061884	0.00267455	0.000220462	0.00283608	ENSRNOG00000023538	Aldh5a1
nac	1	266812323	G	T	1_266812323_G_T	94	80	174	0.54023	88	147	235	0.374468	0.165762	0.324373	0.470213	0.000143665	0.000577733	0.00121875	0.00996678	ENSRNOG00000020250	Pcgf6
nac	20	45596992	A	G	rs105724589	115	97	212	0.542453	73	121	194	0.376289	0.166164	0.242916	0.376153	0.000699475	0.00245839	0.00113647	0.00941577	ENSRNOG00000000583	Cdk19
vta	18	62932211	A	T	18_62932211_A_T	275	128	403	0.682382	257	241	498	0.516064	0.166318	1.91242e-13	1.87435e-12	0.501517	0.659627	6.37019e-07	1.92408e-05	ENSRNOG00000010440	Gnal
nac	4	58829873	T	C	rs198548420	100	49	149	0.671141	105	103	208	0.504808	0.166333	3.56712e-05	0.000166126	0.944743	0.984052	0.00248008	0.0168107	ENSRNOG00000012495	Podxl
nac	10	14453186	C	T	rs197276954	79	103	182	0.434066	46	126	172	0.267442	0.166624	0.08794	0.170603	8.48999e-10	5.63057e-09	0.00153923	0.0117878	ENSRNOG00000016545	Ift140
nash	7	117911496	C	T	rs197463825	101	55	156	0.647436	62	67	129	0.48062	0.166816	0.000287109	0.00117031	0.724854	0.82759	0.00667334	0.0333104	ENSRNOG00000030308	Zfp251
vta	1	125174535	C	T	rs107254057	85	44	129	0.658915	90	93	183	0.491803	0.167111	0.000387155	0.00180981	0.882518	0.947211	0.00490496	0.0273664	ENSRNOG00000016090	Mtmr10
nash	17	23684502	A	G	rs197259471	83	70	153	0.542484	69	115	184	0.375	0.167484	0.331993	0.477094	0.000859741	0.00303957	0.00301307	0.0191522	ENSRNOG00000014264	AABR07027306.1
vta	20	26912457	A	G	rs13454893	102	74	176	0.579545	117	167	284	0.411972	0.167574	0.0415249	0.101392	0.00356781	0.0126194	0.000670041	0.00644299	ENSRNOG00000051960	Dnajc12
nash	19	56257914	C	T	rs105725895	191	164	355	0.538028	101	172	273	0.369963	0.168065	0.167516	0.284193	2.05298e-05	9.78687e-05	4.03922e-05	0.000736312	ENSRNOG00000000264	Def8
vta	8	57667931	C	T	8_57667931_C_T	80	45	125	0.64	84	94	178	0.47191	0.16809	0.00222649	0.00861038	0.500055	0.658437	0.0055444	0.0296929	ENSRNOG00000012500	Ddx10
nash	20	3793194	A	G	20_3793194_A_G	174	40	216	0.805556	130	74	204	0.637255	0.168301	2.76572e-20	2.52298e-19	0.000107453	0.000455123	0.000179409	0.00242132	ENSRNOG00000047706,ENSRNOG00000059770	LOC103690108,AABR07044383.1
nash	7	130078425	A	G	rs196968674	98	85	183	0.535519	58	100	158	0.367089	0.168431	0.375092	0.518895	0.00104257	0.00362476	0.00266294	0.0176402	ENSRNOG00000060120	Selenoo
vta	14	104340801	T	A	14_104340801_T_A	144	102	246	0.585366	125	175	300	0.416667	0.168699	0.00881156	0.0278775	0.00458871	0.015647	0.000124544	0.00182872	ENSRNOG00000004959	Actr2
vta	7	117584318	C	T	rs198667780	61	51	112	0.544643	50	83	133	0.37594	0.168703	0.395193	0.561447	0.00532574	0.0178778	0.0119453	0.0497463	ENSRNOG00000025594	Scrt1
nash	7	11087928	T	C	rs198875764	89	83	172	0.517442	46	86	132	0.348485	0.168957	0.703139	0.812614	0.000631289	0.00230198	0.00476885	0.0268118	ENSRNOG00000004793	Ncln
nac	15	41065967	T	C	rs105704219	134	92	226	0.59292	108	147	255	0.423529	0.169391	0.00626025	0.0184785	0.017158	0.0418257	0.000298052	0.00356113	ENSRNOG00000013707	Spata13
vta	8	118116573	A	T	rs198432707	172	82	254	0.677165	174	169	343	0.507289	0.169877	1.67815e-08	1.31304e-07	0.829043	0.915252	4.63239e-05	0.000826243	ENSRNOG00000020748	Map4
nash	4	163119169	G	A	4_163119169_G_A	92	60	152	0.605263	64	83	147	0.435374	0.169889	0.0116731	0.0316581	0.137378	0.23788	0.00473934	0.0266943	ENSRNOG00000054860,ENSRNOG00000058457	Clec12a,Chtopl1
nac	16	21448329	C	A	rs106353463	57	49	106	0.537736	64	110	174	0.367816	0.16992	0.496754	0.638796	0.000605245	0.00215404	0.00782396	0.0370289	ENSRNOG00000033351	Zfp869
nac	8	22301718	A	G	8_22301718_A_G	117	84	201	0.58209	91	130	221	0.411765	0.170325	0.0237612	0.0577113	0.0104208	0.0272947	0.000679138	0.00651532	ENSRNOG00000057447	Kri1
nash	1	162696334	A	T	1_162696334_A_T	331	217	548	0.604015	279	365	644	0.43323	0.170785	1.27413e-06	6.99263e-06	0.000796736	0.00284404	5.85876e-09	2.81902e-07	ENSRNOG00000012788	Clns1a
vta	2	22014981	C	T	rs13450086	74	35	109	0.678899	65	63	128	0.507812	0.171087	0.000237468	0.00115831	0.929614	0.979404	0.0113017	0.0480643	ENSRNOG00000040166	Ankrd34b
nac	19	54236118	T	C	rs199056973	89	75	164	0.542683	91	154	245	0.371429	0.171254	0.310039	0.454827	6.85398e-05	0.000290937	0.000907261	0.00805056	ENSRNOG00000017654	Emc8
nac	4	151283178	A	G	rs8169063	120	81	201	0.597015	63	85	148	0.425676	0.171339	0.00720383	0.0209102	0.0839666	0.1589	0.00222022	0.0154581	ENSRNOG00000007340	Dcp1b
nac	2	198300063	A	G	rs8148514	73	71	144	0.506944	52	103	155	0.335484	0.171461	0.933625	0.97823	5.12048e-05	0.000220545	0.00390047	0.0231013	ENSRNOG00000042068	Otud7b
nac	10	66019864	A	C	10_66019864_A_C	105	62	167	0.628743	64	76	140	0.457143	0.1716	0.00109106	0.00389262	0.352584	0.492422	0.00378885	0.0225804	ENSRNOG00000022582	Ccnq
[truncated: 392 more rows]

## Sheet: Table S11
Table S11. Allelic Imbalance of expression genes showing a parental effect
[truncated: 1,639 more rows]

## Sheet: Table S12
Table S12. Literature search of 22 gene overlap between SA NAc core up and AIE NAc core decreasing ref fraction
[truncated: 25 more rows]

[truncated: 1 more sheets: Table S13]
